# Supplementary material for: Integrated transcriptome and metabolome analysis revealed that flavonoids enhanced the resistance of Oryza sativa against Meloidogyne graminicola
Source: Front Plant Sci. 2023 Mar 31;14:1137299. doi: 10.3389/fpls.2023.1137299 (PMC10102519; doi:10.3389/fpls.2023.1137299)
Supplement: Supplementary file 1 [file Table_1.xlsx]

## Sheet: catalogue
			Table S1 information about transcriptome data
		Sheet1	Statistical table of datas
		Sheet2	Statistical table of mapped results aligned to O. sativa genome
		Sheet3	Distribution table of mapped reads on gene functional elements
		Sheet4	gene expression in four samples

## Sheet: Sheet1
Statistical table of datas
Sample	RawReads	RawBases	CleanReads	CleanBases	CleanRatio (%)	Q20 (%)	Q30 (%)
IR64-ck1	43791942	6568791300	40214070	6032110500	91.82	97.29	93.06
IR64-ck2	43906774	6586016100	40838570	6125785500	93.01	97.09	92.76
IR64-ck3	45513788	6827068200	41554224	6233133600	91.3	96.96	92.42
IR64-7d1	45680726	6852108900	41551274	6232691100	90.96	97.11	92.88
IR64-7d2	43297066	6494559900	40382052	6057307800	93.26	97.12	92.86
IR64-7d3	46327916	6949187400	42311544	6346731600	91.33	97.32	93.12
ZH11ck1	44029842	6604476300	40825056	6123758400	92.72	96.91	92.4
ZH11ck2	45145086	6771762900	41741608	6261241200	92.46	96.97	92.52
ZH11ck3	45116220	6767433000	41518734	6227810100	92.02	96.64	92.07
ZH11-7d1	41321944	6198291600	38551980	5782797000	93.29	97.18	92.83
ZH11-7d2	45840582	6876087300	43045226	6456783900	93.9	97.03	92.54
ZH11-7d3	46857682	7028652300	43724620	6558693000	93.31	97.2	92.92
	Description
Sample	names of sample
RawReads	Number of original sequencing reads
RawBases	Total base number of original sequencing data
CleanReads	The number of reads obtained by filtering raw reads
CleanBases	Total base of filtered data
CleanRatio	Percentage of clean reads
Q20	The proportion of base number with sequencing error rate less than 1% to total base number
Q30	The proportion of base number with sequencing error rate less than 0.1% to total base number

## Sheet: Sheet2
Statistical table of mapped results aligned to O. sativa genome
sample	totalReads	mappedReads	mapRate	uniq
IR64-ck1	40214070	36043618	0.8963	34497905 (95.71%)
IR64-ck2	40838570	36977034	0.9054	34645271 (93.69%)
IR64-ck3	41554224	36956051	0.8893	35503323 (96.07%)
IR64-7d1	41551274	34550530	0.8315	32105694 (95.65%)
IR64-7d2	40382052	36430970	0.9022	34416306 (95.88%)
IR64-7d3	42311544	38411805	0.9078	32994641 (95.69%)
ZH11ck1	40825056	38171202	0.935	36509123 (95.65%)
ZH11ck2	41741608	39224674	0.9397	37599347 (95.86%)
ZH11ck3	41518734	36820925	0.8869	35022702 (95.12%)
ZH11-7d1	38551980	35776008	0.928	39010508 (95.42%)
ZH11-7d2	43045226	40577222	0.9427	37437046 (95.42%)
ZH11-7d3	43724620	40547556	0.9273	37923775 (95.69%)
	Description
sample	names of sample
totalReads	Total clean reads
mappedReads	The total number of reads compared to 70-15 genomes
mapRate	The proportion of the total number of reads on the comparison
uniq	The number of uniquely matched reads

## Sheet: Sheet3
Distribution table of mapped reads on gene functional elements
Sample	Map_Events	Mapped_to_Gene	Mapped_to_InterGene	Mapped_to_Exon
IR64-ck1	34497905	32466272 (94.11%)	2031633 (5.89%)	31698656 (97.64%)
IR64-ck2	34645271	32566013 (94.00%)	2079258 (6.00%)	31808920 (97.68%)
IR64-ck3	35503323	33422485 (94.14%)	2080838 (5.86%)	32566564 (97.44%)
IR64-7d1	33214818	31588622 (95.10%)	1626196 (4.90%)	30906199 (97.84%)
IR64-7d2	35003239	33111585 (94.60%)	1891654 (5.40%)	32404170 (97.86%)
IR64-7d3	36802555	34614400 (94.05%)	2188155 (5.95%)	33684975 (97.31%)
ZH11ck1	36509123	34223078 (93.74%)	2286045 (6.26%)	33290658 (97.28%)
ZH11ck2	37599347	35342381 (94.00%)	2256966 (6.00%)	34467101 (97.52%)
ZH11ck3	35022702	33215998 (94.84%)	1806704 (5.16%)	32667675 (98.35%)
ZH11-7d1	34167373	32127135 (94.03%)	2040238 (5.97%)	31350178 (97.58%)
ZH11-7d2	38785733	36426345 (93.92%)	2359388 (6.08%)	35566640 (97.64%)
ZH11-7d3	38772810	36335385 (93.71%)	2437425 (6.29%)	35388957 (97.40%)
	Description
Sample	names of sample
Map_Events	Total numbers of comparison events
Mapped_to_Gene	The total number of Reads compared to the gene region, the percentage is Mapped to Gene/Map Events
Mapped_to_InterGene	The total number of Reads compared to intergene regions, the percentage is Mapped to InterGene/Map Events
Mapped_to_Exon	The total number of Reads compared to the exon sub region, the percentage is Mapped to exon/Mapped to Gene

## Sheet: Sheet4
gene expression in four samples
Gene_ID	IR64ck1:fpkm	IR64ck2:fpkm	IR64ck3:fpkm	IR647d1:fpkm	IR647d2:fpkm	IR647d3:fpkm	ZH11ck1:fpkm	ZH11ck2:fpkm	ZH11ck3:fpkm	ZH117d1:fpkm	ZH117d2:fpkm	ZH117d3:fpkm
Os01g0100100	17.7897	15.9529	18.4266	14.3601	13.5849	19.0899	22.0195	18.4262	13.9595	16.3999	17.1591	16.7633
Os01g0100200	0	0.0713842	0	0	0	0.200195	0.0663709	0	0	0	0	0
Os01g0100300	0	0	0	0	0	0	0	0	0	0	0	0
Os01g0100400	3.48915	3.90895	8.37839	4.76158	4.36699	4.52422	7.1304	7.91874	5.55764	4.48491	4.85932	5.28705
Os01g0100466	0	0	0	0	0	0	0	0	0	0	0	0
Os01g0100500	29.0443	27.6615	27.7962	34.5277	30.1545	33.8463	34.0337	29.0181	39.1354	27.3803	26.3301	31.2371
Os01g0100600	7.69393	8.37337	9.2376	8.02182	10.2716	11.0124	9.96061	9.87282	9.85067	8.06134	8.4556	10.4198
Os01g0100650	0	0	0	0	0	0	0	0	0	0	0	0
Os01g0100700	74.9012	101.317	173.11	62.0566	82.1143	84.5035	116.245	131.259	118.886	112.368	120.557	80.8663
Os01g0100800	22.6394	27.4862	24.9764	30.1256	22.1666	25.8429	29.0452	26.0922	32.9623	20.6019	19.1026	22.2858
Os01g0100900	79.6877	56.5604	88.1928	66.9468	50.8292	55.8918	46.5049	44.1183	38.7183	70.9425	60.2365	67.7404
Os01g0101150	0.666468	0.958919	0.74095	0.067668	0.290908	0.340021	1.16827	1.12773	0.406153	0.569074	1.23316	0.851146
Os01g0101200	1.2292	1.32135	4.92658	0.754019	1.4407	1.82909	2.22085	2.57709	1.77668	2.23805	1.7825	1.42095
Os01g0101300	0.427615	0.678903	0.950808	0.694668	0.912516	0.515656	0.631223	0.685483	0.0801826	0.515471	1.05495	0.715589
Os01g0101600	34.5106	31.9957	33.3809	30.3059	31.0605	34.5795	35.3865	32.2065	30.2311	28.2304	29.2287	33.7983
Os01g0101700	15.588	12.7219	11.592	16.9506	17.7146	12.3205	12.6794	12.3215	18.3331	12.8792	7.72054	8.1238
Os01g0101800	0.104211	0.172344	1.30969	0.282153	0.370636	0.322221	0.16024	0.0928074	0	0.523422	0.581521	0.152974
Os01g0101850	0	0	0.0504049	0	0	0	0	0	0	0	0	0
Os01g0101900	0	0	0	0	0	0	0.216185	0	0	0.235389	0	0
Os01g0102000	0.333254	0.755843	5.47691	0.145011	1.75479	0.971545	0.52707	0.46638	0.0892696	7.9388	3.2299	3.68992
Os01g0102300	12.3576	12.0965	13.3996	17.0401	14.6594	8.59723	5.16128	3.49495	8.45459	2.68406	4.04628	3.89767
Os01g0102400	0.160335	0.159097	0.20667	0.108528	0.103681	0.0991515	0.0493078	0.190387	0	0	0	0.094144
Os01g0102500	15.8029	11.9084	17.0044	12.1384	12.796	10.5374	8.02938	8.5666	9.31912	10.031	11.3005	11.7803
Os01g0102600	4.82423	8.93095	16.7757	7.31067	8.03185	7.88131	8.76874	9.10568	7.83083	8.75203	5.58286	10.6542
Os01g0102700	69.6555	84.6023	112.85	69.5721	78.5577	87.5791	62.4942	70.8067	83.6961	96.8576	113.912	92.2932
Os01g0102800	16.1881	10.4935	11.4293	12.7194	12.7301	12.4254	12.9837	12.3641	10.6012	10.8956	9.69991	11.4396
Os01g0102850	8.30165	10.5912	8.65094	7.44366	9.30739	7.80067	14.1245	17.763	16.173	7.14805	9.68936	10.5403
Os01g0102900	120.495	154.114	209.894	170.191	250.763	365.651	311.59	377.964	319.908	261.197	309.078	419.25
Os01g0103000	2.38927	3.63527	4.77361	3.47709	2.2403	3.32445	4.92298	4.11379	6.19753	2.96016	4.2805	3.29684
Os01g0103075	0	0	0	0	0	0	0	0	0	0	0	0
Os01g0103100	0	0	0	0	0	0.0763905	0	0.0366705	0	0.0413634	0.14512	0.0362662
Os01g0103400	3.42039	9.80485	4.04145	6.4311	6.8812	3.5253	5.96062	11.6204	6.53237	6.61736	6.80867	3.45884
Os01g0103600	13.8801	14.2314	13.4591	11.4064	12.4043	13.2064	11.4302	12.2678	11.4187	16.3058	15.5045	16.5158
Os01g0103650	0	0	0	0	0	0	0	0	0	0	0	0
Os01g0103700	2.0496	1.10934	1.57615	2.08101	1.55884	2.00925	5.67285	5.4345	4.97874	4.14124	4.18638	4.61559
Os01g0103800	9.46263	9.50227	23.931	8.1857	13.0703	9.1287	11.0698	11.6632	11.9591	14.2965	12.7063	11.6013
Os01g0103900	0.517348	0.513355	1.28608	0.412716	0.501819	0.445617	0.477302	0.592377	0.727564	1.07652	0.618628	0.813676
Os01g0104000	27.2082	26.8815	46.8079	36.4222	30.7268	33.8574	22.4979	23.4978	22.2746	18.2344	16.2698	17.7485
Os01g0104100	31.0577	28.0252	33.223	35.0429	28.2097	31.9696	22.0938	21.1512	26.8499	23.1636	22.1006	23.4403
Os01g0104200	3.49739	0.63098	1.92107	5.24576	1.61911	2.80181	4.10667	1.48656	2.08663	5.90872	6.09301	7.70089
Os01g0104400	63.7737	64.2169	78.7013	104.333	82.8917	76.6468	66.5116	84.4522	61.3512	85.344	80.9632	73.4596
Os01g0104500	0	0	0.105137	0	0	0	0	0	0	0	0	0
Os01g0104600	10.5668	10.714	22.3252	10.8457	13.6413	10.4434	13.0811	14.8515	15.0225	13.7027	12.662	11.3712
Os01g0104800	32.7614	37.4364	39.8225	18.5665	27.4464	36.7819	36.6541	40.0449	43.9259	28.8111	29.7138	31.0589
Os01g0104900	64.3394	71.1481	25.6403	61.8895	88.09	60.0633	136.479	158.458	159.357	71.1548	61.1612	60.6144
Os01g0105300	0	0	0	0	0	0	0.060912	0.0293991	0.15475	0	0	0.0872251
Os01g0105400	1.16417	1.85654	5.06453	1.26643	1.97614	2.12121	22.0564	22.0315	13.9942	18.0849	19.3058	16.076
Os01g0105700	1.93807	1.17523	1.82157	1.53048	1.40992	2.39702	3.07941	1.77394	1.86752	1.46016	1.13841	1.37506
Os01g0105800	8.35033	7.90048	10.6071	7.6896	4.23821	3.87291	4.03114	5.62068	4.82478	7.31537	2.90874	3.50627
Os01g0105900	13.6174	16.4746	21.8227	15.1555	25.198	21.668	46.0493	51.1679	45.6668	56.927	59.9909	63.2895
Os01g0106200	16.2668	16.0558	20.3021	18.3512	16.3629	14.9295	21.5189	28.0539	33.5684	34.4972	37.9168	36.6896
Os01g0106300	0	0.192618	0.312768	0	0	0	0.477574	0.2305	0	0.519997	2.85057	1.31077
Os01g0106400	0.201681	1.00062	0.259966	0	0.195628	0.311801	2.667	7.00488	1.44967	8.71172	6.93029	5.09213
Os01g0106500	32.9686	41.9775	35.0432	25.1053	27.6553	30.4258	29.6407	33.7053	45.4974	15.123	15.5616	18.5187
Os01g0106600	0.871783	1.3369	0.153235	1.85075	1.07624	0.735156	4.53333	7.69331	11.4428	3.18453	2.51385	1.95448
Os01g0106700	15.8706	16.296	15.9941	16.5847	15.8656	21.3602	19.7877	15.9044	13.7613	14.0012	13.059	16.9936
Os01g0106800	31.5982	41.3966	39.679	63.1372	42.6479	39.22	53.9473	62.0896	71.3743	43.1509	38.7395	38.8239
Os01g0106900	27.6657	24.4019	63.1907	21.5007	29.1958	28.2767	13.2348	20.3419	9.24646	19.7285	20.1253	14.2892
Os01g0107000	20.269	17.8778	16.4402	18.0129	17.2977	19.1	20.3113	20.1386	23.8726	22.9005	20.6531	22.2645
Os01g0107400	11.9325	11.8404	10.4295	9.95784	14.1112	24.715	35.7411	31.1526	54.5578	28.2428	28.5165	31.0971
Os01g0107700	0	0	0.0385916	0.0810617	0.038721	0	0	0	0.0748528	0.0401007	0	0
Os01g0107750	0	0	0	0	0	0	0	0	0	0	0	0
Os01g0107900	36.7072	33.3829	39.9963	38.2376	41.3194	41.4409	32.6091	31.9324	28.4131	30.7512	30.0922	30.8906
Os01g0108000	18.9418	14.9616	21.8649	16.9357	15.0216	19.0566	15.6208	14.743	16.9932	18.1759	19.3742	17.5685
Os01g0108200	42.2091	42.4645	51.7978	38.4128	40.6079	43.9157	40.9763	39.7998	39.541	34.6477	38.1616	36.8422
Os01g0108400	0	0	0	0	0	0	0	0	0	0	0	0.0924977
Os01g0108500	0	0	0	0	0	0	0	0	0	0	0	0
Os01g0108600	3.1498	2.31286	6.88182	4.98898	4.21625	2.92177	10.5197	8.07879	11.6943	8.41656	13.7653	8.98845
Os01g0108700	0	0	0.125608	0	0	0	0	0	0	0	0	0
Os01g0108800	0.0683607	0.88183	4.06437	0.242929	2.48658	1.17312	0.630691	0.639244	0.769104	3.70826	4.66799	2.43848
Os01g0109000	2.83599	3.86248	4.30066	2.08901	3.23631	2.52751	6.87462	9.16171	12.2518	15.5292	11.2199	14.742
Os01g0109201	0	0	0	0	0	0	0	0	0	0	0	0
Os01g0109300	0	0	0	0	0	0	0	0	0	0	0	0
Os01g0109366	0	0	1.39686	0	0	0.297847	0	0	0	0	0	0
Os01g0109432	5.04971	5.84585	5.15298	6.69369	9.93233	2.47218	0.258823	0.999366	0.526042	2.53633	1.11231	0.123544
Os01g0109500	2.77748	2.88728	2.42938	1.27573	1.86022	0.674772	0.244046	0.235576	0.558008	0.730742	0.524402	1.10665
Os01g0109700	77.8293	64.0079	77.625	60.0004	61.3651	74.7456	66.8617	60.2597	55.1885	63.6051	66.1519	69.7832
Os01g0109750	19.874	24.7538	20.7405	24.9909	22.0198	21.2121	10.9707	13.1078	18.2431	14.0335	12.3821	15.307
Os01g0110050	1.83222	2.10215	0.166058	2.79044	1.61061	2.60248	3.27514	3.56942	6.17338	0.977794	1.9675	2.31976
Os01g0110100	14.4506	16.4332	5.10063	18.2731	16.1208	13.8395	14.0892	14.2529	9.56347	5.09396	8.47099	8.23544
Os01g0110200	1.003	1.49289	3.79777	1.01837	5.51307	2.94623	7.09443	2.08424	0.235092	13.3502	10.7521	6.33104
Os01g0110400	71.9112	47.7946	70.1742	84.1686	64.9039	63.1792	27.5756	28.9373	35.3947	35.5175	28.4915	29.077
Os01g0110500	0.736575	0.600373	2.36512	0.186965	0.459299	0.585644	0.655289	0.538837	0.197308	1.16274	1.34434	1.08896
Os01g0110600	0	0	0	0	0	0.0397287	0	0	0	0	0	0
Os01g0110700	0.11874	0.0235647	0.711707	0.0241119	0.460704	0.418548	0	0	0	0.262416	0.0418484	0.230079
Os01g0110800	0.497652	0.0411509	21.5694	0.126319	0.482715	0.230813	0.612174	1.03413	1.08868	1.37477	1.20581	0.803571
Os01g0111000	0	0	0	0	0	0	0	0	0	0.183434	0	0
Os01g0111100	2.10116	1.86926	8.33528	3.16325	3.30312	1.34417	1.67113	1.35504	0.815154	0.800616	1.40445	1.3401
Os01g0111200	50.9521	51.5837	70.5583	42.7495	51.4264	48.7006	49.7396	48.5654	50.8045	57.4088	55.0855	57.4298
Os01g0111300	4.37973	5.55873	7.48348	6.20488	8.99051	7.36947	7.7995	6.71245	5.53864	12.892	6.82045	8.88118
Os01g0111400	10.321	12.9904	9.21247	8.53166	7.94396	7.06031	12.1905	11.3065	12.1313	6.23908	7.21595	7.42774
Os01g0111500	0.3298	2.34532	0.159416	0	0.959702	1.12172	0.507118	0.587424	0	1.76693	5.47267	1.93649
Os01g0111600	0	0.232963	0.075656	0.476746	0.227729	0	1.08301	0.13939	1.83429	0	0	0
Os01g0111700	1.71589	0.170265	9.45532	0.0871091	1.16507	0.318334	1.10815	1.1461	1.76962	4.65397	2.34338	4.08047
Os01g0111800	38.0683	34.0687	59.1632	29.2333	36.8088	39.6706	32.7875	33.1517	30.9474	33.4007	34.1785	38.3037
Os01g0111900	23.5943	28.8332	33.5257	23.7951	48.537	30.6995	43.0246	35.9611	23.086	74.2863	57.0645	60.5296
Os01g0112000	0.746097	1.2339	6.01071	2.27259	3.98036	0.461389	0.803067	0.332228	1.16584	9.61844	11.0659	12.9236
Os01g0112100	0.285556	0.566703	0.382236	0.691374	0.213065	0.346386	2.06708	2.26922	1.35921	0.529577	0.909634	0.986676
Os01g0112201	0	0	0	0	0	0	0	0	0	0	0	0
Os01g0112300	25.0568	25.1076	26.7609	28.4387	25.8959	31.9161	21.2633	22.6437	41.217	16.5196	14.6701	17.8069
Os01g0112400	0.317944	0.788726	0	0.161408	0.231301	0.221195	0	0	0.223568	1.43726	1.12055	0.980113
Os01g0112500	62.7702	63.6312	45.8261	119.49	77.7654	75.2064	96.015	83.5254	126.653	51.2504	56.9491	58.5697
Os01g0112600	0.141247	0	0	0.286823	0.411022	0.393065	0	0.503165	0	2.6959	2.24013	2.23928
Os01g0112800	0	0	0.0210077	0	0	0	0	0	0	0	0	0.0191392
Os01g0113000	0.0652785	0.28069	0.0841434	0.15465	0.063319	0.14129	0.120451	0.290677	0.244809	0.196726	0.153377	0.153319
Os01g0113150	0	0	0.027291	0	0	0	0	0	0	0	0	0
Os01g0113200	16.4737	15.3948	11.6118	21.003	15.4938	11.0643	11.2354	10.4741	8.13309	7.87632	11.4282	10.579
Os01g0113300	0	0.0358352	0.104739	0	0	0	0	0	0	0	0	0.0318077
Os01g0113325	0	0	0	0	0	0	0	0	0	0	0	0
Os01g0113350	5.47859	3.79447	1.81286	2.38928	3.28122	4.63858	3.46014	3.92948	2.06838	3.13958	3.53127	3.85378
Os01g0113400	0	0	0	0	0	0	0.318863	0.205198	0.56706	0.144662	0.15226	0.101468
Os01g0113450	0	0	0	0	0	0	0	0	0	0	0	0
Os01g0113500	0.382734	0.0316483	1.48002	0.388599	0.123749	0.384612	2.26577	1.67586	1.25592	1.82625	1.71422	2.35967
Os01g0113600	0	0.240354	0.401432	0.140535	0.234953	0.096295	0.383098	0.215719	0	0.590933	0.0914664	0.152386
Os01g0113650	0.122164	0	0.0787339	0	0	0.0377732	0.150276	0.326388	0	0.0409063	0.107637	0.215193
Os01g0113700	0	0	0	0	0	0	0	0	0	0	0	0
Os01g0113800	0.304161	0.301813	2.38504	0.446076	0.622844	1.34801	5.70588	6.77196	2.5982	3.87023	3.54348	4.16722
Os01g0113900	0	0	0	0	0	0	0	0	0	0	0	0
Os01g0113950	0	0	0	0	0	0	0	0	0	0	0	0
Os01g0114000	0.357162	0	0	0	0	0	0	0	0	0	0	0
Os01g0114100	0	0	0	0	0	0	0	0	0	0	0	0
Os01g0114200	0	0	2.03824	0	0	0	0.88416	0.341391	0.5391	0.866431	0.844389	0.337628
Os01g0114300	4.08726	2.1583	5.29155	5.09635	2.43439	3.99091	1.63184	1.29848	0.873971	1.27257	1.01088	1.41048
Os01g0114400	0	0	0	0	0	0	0	0	0	0	0	0
Os01g0114402	0	0	0	0	0	0	0	0	0	0	0	0
Os01g0114600	0	0	0	0	0	0	0	0	0	0	0	0
Os01g0114700	0	0	0	0	0	0	0.190525	0	0.0774458	0.663837	1.01894	0.909427
Os01g0114800	0.290942	0.433044	1.35945	0.4431	0.282209	0.404819	0.715789	0.647765	0.545548	2.2407	1.02539	1.66562
Os01g0114900	0	0	0.599625	0.269895	0	0	0	0	0	1.24615	0.702642	0.156084
Os01g0115100	0.404801	0.74597	1.56536	0.411003	0.673115	1.07284	3.41455	1.69953	2.71088	0.871375	1.27381	1.62986
Os01g0115200	0	0	0	0	0	0	0	0	0	0	0	0
Os01g0115300	2.7339	3.0241	2.72964	2.59377	1.73891	2.70228	2.77037	3.03345	2.10097	3.10651	3.27757	3.23686
Os01g0115500	0	0	0	0	0	0	0	0	0	0	0	0
Os01g0115566	0	0	0	0	0	0	0	0	0	0	0	0
Os01g0115600	0.040457	0.0802894	2.30758	0.0821538	0.274699	0.225169	1.15709	1.15296	0.834475	0.284487	0.677281	0.427594
Os01g0115700	0	0	0	0	0	0	0	0	0	0	0	0
Os01g0115725	0	0	0	0	0	0	0	0	0	0	0	0
Os01g0115750	0	0	0	0	0	0	0	0	0	0	0	0
Os01g0115800	1.30609	1.81442	0.883862	1.92286	1.58361	1.09039	1.26524	1.832	1.74496	0.590415	0.345237	0.949042
Os01g0115900	1.02343	0.718304	1.52029	1.52065	1.47696	1.7366	2.57931	3.35678	1.96586	1.83049	1.20965	1.73684
Os01g0115950	0	0	0	0	0	0	0	0	0	0	0	0
Os01g0116000	0	0	0	0	0	0	0	0	0	0	0	0
Os01g0116100	0.269803	0	0.260831	0	0	0.250271	0.622296	0	0.126478	0.54206	0.594303	0.237631
Os01g0116101	0	0	0	0	0	0	0	0	0	0	0	0
Os01g0116200	0	0	0	0	0	0	0	0	0	0	0	0
Os01g0116250	0	0	0	0	0	0	0	0	0	0	0	0
Os01g0116300	0	0	0	0	0	0	1.28839	1.27921	1.8704	0.961943	1.54683	1.61653
Os01g0116400	0.677117	0.424352	0.551241	0.506573	0.691361	0.694213	0.328791	0.190429	0.0334123	0.0715995	0.157001	0.156941
Os01g0116600	63.3439	64.36	69.5117	60.5377	58.3949	60.4666	39.3158	42.6793	46.6575	32.7229	33.1561	35.0203
Os01g0116650	0	0	0	0	0	0	0	0	0	0.0377232	0	0
Os01g0116800	0	0	0	0	0	0	0	0	0	0	0	0
Os01g0116900	15.66	11.2256	12.0506	15.1023	12.091	14.3806	11.5003	9.04884	2.55341	5.94524	5.53762	6.78102
Os01g0116901	3.1614	1.94573	1.89566	0.812617	1.82438	2.11588	0	0	0	0.0803993	0.211556	0.140984
Os01g0117000	0	0	0	0	0	0	0	0.0974415	0	0.0366372	0.128538	0.0963674
Os01g0117025	0	0	0	0	0	0	0	0	0	0	0	0
Os01g0117100	0	0	0.106857	0	0	0	6.73047	7.18596	4.92245	3.71969	4.57731	5.74381
Os01g0117200	0	0	0	0	0	0	0	0	0	0.0347905	0	0
Os01g0117266	0	0	0	0	0	0	0.165121	0.159391	0	0.359578	0.157694	0
Os01g0117300	0	0	0	0	0	0	1.37143	1.37899	0.638765	1.80435	1.74632	1.74566
Os01g0117400	0	0	0	0	0	0	0	0	0	0	0	0
Os01g0117450	0	0	0	0	0	0	0	0	0.0364571	0	0.0342615	0.0342486
Os01g0117500	0	0	0	0	0	0	0	0	0	0	0	0
Os01g0117600	0	0	0	0	0	0	0	0	0	0.0345396	0.0302949	0
Os01g0117650	0	0	0	0	0	0	0	0	0	0	0	0
Os01g0117700	0.293753	0	0.202846	0.127823	0.0407051	0.0778534	0.619462	0.261609	0.157377	0.674488	0.591596	0.295686
Os01g0117900	8.25323	10.1165	25.9701	7.06523	8.37176	6.00451	24.3859	26.1338	32.8227	6.61093	10.1236	10.1672
Os01g0118000	46.272	45.745	53.5033	37.0171	48.8124	35.7773	30.5832	38.2616	41.1359	46.597	56.9572	42.7143
Os01g0118100	30.0935	26.1003	27.4673	33.3323	27.1724	30.0033	27.0805	26.1153	32.4625	18.0352	18.0283	19.8538
Os01g0118300	0.0829845	0.576407	1.06966	0.084256	0.509793	0.692792	0.433845	0.837578	0.648354	1.33379	1.02364	1.55924
Os01g0118400	0.307542	0.877359	2.30419	0.0780636	4.32551	3.13806	3.47577	1.95146	0.180211	22.9775	23.1682	22.4145
Os01g0118600	2.40867	1.91206	2.88742	2.83687	3.36437	3.12802	2.26667	3.94699	4.33586	5.95227	5.00853	5.94008
Os01g0118700	25.6785	13.9159	20.3554	21.4571	19.7453	21.9097	13.0103	10.6559	9.17839	39.4539	39.0892	37.8768
Os01g0119000	4.97953	3.68336	1.00655	4.22851	4.17142	2.30952	3.92585	3.26552	4.75347	2.68298	7.17942	8.09373
Os01g0119100	0.557222	2.21168	12.345	0.660054	8.42274	3.66125	4.49828	4.75572	2.30738	29.8536	26.1438	20.4082
Os01g0119500	18.5154	15.0438	24.3015	9.55439	14.4945	14.912	12.9423	12.4543	11.3958	14.8359	17.427	16.1158
Os01g0120300	6.97189	7.41893	18.5732	11.3388	7.61942	8.57412	6.14117	6.32138	6.09288	5.86273	6.42084	7.22418
Os01g0120400	57.7207	53.8982	36.2546	34.5533	32.1689	41.8432	25.8568	26.564	21.7091	25.7405	46.5064	23.5677
Os01g0120500	5.17505	5.86869	16.9942	9.00745	6.21489	4.80041	3.48612	2.56043	1.46327	4.37341	3.69118	4.55797
Os01g0120600	8.60878	7.0796	9.23454	11.8538	12.7543	7.71208	7.9968	8.55948	12.5491	6.16016	9.97496	6.59553
Os01g0120700	135.951	143.08	100.9	159.263	118.069	122.93	82.324	83.9871	140.72	62.4451	71.5882	76.1841
Os01g0120800	128.805	124.675	136.788	92.3172	109.877	130.825	113.89	106.654	113.483	106.108	102.189	100.254
Os01g0121000	1.3659	0.677678	0.754557	1.38683	0.473178	0.452506	1.89025	1.65088	0.731774	4.21434	1.6333	3.26536
Os01g0121100	58.3895	67.1647	57.766	80.3042	62.1683	58.3022	61.4183	57.9621	88.7981	57.5964	57.3448	62.0182
Os01g0121200	3.87729	3.27313	5.14698	3.87794	4.15384	4.50917	5.44582	5.46299	5.64265	8.83623	6.22063	9.22548
Os01g0121300	0.316085	0.196028	0.11459	0.160464	0.229948	0.146601	0.473879	0.844493	1.92626	0.436593	0.174063	0.313194
Os01g0121400	0.0914561	0.0907502	0	0	0.443555	0.339341	0.0843767	0	0.0428726	0.0918719	0	0.0805508
Os01g0121500	2.95054	0.381883	3.22448	8.72676	4.10632	7.85384	1.3019	1.71371	0.721643	9.79396	7.12092	3.84158
Os01g0121600	12.2582	10.3497	13.6177	23.9094	25.6578	18.8515	19.6424	24.6107	31.5545	24.5198	32.4017	18.1835
Os01g0121700	20.2197	18.3048	40.4591	13.2309	16.4289	16.2592	23.0154	18.2703	14.0024	17.7068	14.3738	18.994
Os01g0121800	17.9371	14.5504	20.722	15.7078	16.3983	18.0529	14.8938	16.853	16.775	19.325	21.8494	17.6546
Os01g0121900	0	0.0902918	0	0	0	0	0	0	0	0	0	0.0801439
Os01g0121950	0	0	0.137027	0	0.0687432	0	0	0	0	0.284771	0.18733	0.12484
Os01g0122000	0	0	1.7802	0	0.0510333	0	0	0.140566	0.197308	0.422814	0.231782	0.185356
Os01g0122200	0	0	0.0562264	0	0	0.0539501	0	0	0	0	0	0
Os01g0122367	0	0	0	0	0	0	0	0	0	0	0	0
Os01g0122534	0	0	0	0	0	0	0	0	0	0	0	0
Os01g0122701	0	0	0	0	0	0	0	0	0	0	0	0
Os01g0123500	0	0	0.502971	0	0	0	0	0	0	0	0	0
Os01g0123700	0	0	0	0	0	0	0.246865	0	0.418114	0	0	0
Os01g0123800	0	0	0	0	0	0	0	0	0	0	0	0
Os01g0123900	0	0	0.182703	0	0	0.26296	0.0871795	0.084154	0	0.0949236	0.166516	0
Os01g0124000	0	0	0.0861314	0.271378	0	0.578511	0.493187	0.15869	0.417654	0.178999	0.235501	0
Os01g0124100	38.2713	14.7059	38.5156	28.059	36.9534	16.4969	11.8232	5.66764	7.60131	41.7731	37.4843	36.3184
Os01g0124200	424.825	136.514	601.724	393.712	451.432	204.811	191.768	160.704	134.871	650.402	694.588	671.197
Os01g0124401	22.0423	22.7046	51.9827	12.6226	180.959	73.5085	87.1845	134.22	102.042	252.072	442.657	394.324
Os01g0124550	0.630695	0	0.121944	0	0	0	0.0872812	0	0	0.633563	3.22306	0.638814
Os01g0124600	5.94273	0.140401	2.46219	6.7521	0	0.656252	1.56649	1.38612	4.64303	1.70564	2.99205	1.86933
Os01g0124650	0	0	0	0	0	0	0	0	0.269232	0	0	0
Os01g0124700	0	0	0	0	0	0	0	0	0	0	0	0
Os01g0124900	0	0	0	0	0	0	0	0	0	0	0	0
Os01g0125000	0	0	0	0	0	0	0	0	0	0	0	0
Os01g0125500	0	0	0	0	0	0	0	0	0	0	0	0
Os01g0125550	5.69881	5.65482	2.55586	5.42822	4.10307	4.63228	2.00551	2.56377	2.80918	1.18035	1.24235	2.27678
Os01g0125600	7.39059	11.1645	70.9682	3.13593	14.07	11.2042	10.3804	9.33251	10.0317	34.8494	24.9295	25.5029
Os01g0125700	11.4718	12.1506	11.028	7.3288	8.93946	9.02716	7.72973	6.25616	11.7222	8.61058	7.21167	9.82005
Os01g0125800	0.325751	0.395067	0.279927	1.17597	0.421298	0.134297	0.434107	0.354574	2.20574	0.327232	0.41458	0.318787
Os01g0125850	0	0	0	0	0	0	0	0	0	0	0	0
Os01g0125900	27.7311	24.8964	27.2491	21.7296	21.3114	25.8502	21.1524	19.6478	17.6745	21.0873	23.4707	22.8803
Os01g0126000	0	0	0	0	0	0	0	0	0	0	0	0
Os01g0126100	11.7277	0.374186	1.13012	20.3689	3.84067	4.6523	0.556651	1.04108	0.247484	0.795504	1.42871	1.5278
Os01g0126200	1.13521	1.01743	2.19491	2.63983	1.42082	1.93621	0.371635	0.326125	0.446328	0.441433	0.419448	0.774073
Os01g0126401	0	0.0205755	0.0200459	0	0	0	0	0	0	0	0	0
Os01g0126600	0.142363	0	0.0688144	0.216817	0.103568	0	0	0.0633926	0.233578	0.107258	0	0.0313469
Os01g0126900	1.27411	0.0421425	0.369521	0.991785	0.659128	0.472749	0	0	0	5.88755	4.67753	9.38893
Os01g0127000	0	0	0	0	0	0	0	0	0	0.080678	0	0.106104
Os01g0127100	0	0	0	0	0	0	0	0	0	0	0	0
Os01g0127200	0.637834	0.562587	0.0685136	1.07935	1.23738	1.38054	0	0.0315578	0	0.818716	0.343439	0.280889
Os01g0127300	11.0014	11.6285	14.3812	11.2186	14.1974	12.2904	14.1657	15.3354	11.2114	13.3579	14.1606	11.8803
Os01g0127400	3.16565	4.18829	7.87763	4.10698	5.80008	3.9153	2.32567	2.66263	4.23211	2.06114	1.44627	2.47838
Os01g0127450	1.83942	1.82522	3.28292	2.44225	2.0587	2.23126	0.652705	1.38612	0.265316	1.27923	1.6207	0
Os01g0127500	0	0	0	0	0	0.186616	0	0.0597222	0	0	0	0.118128
Os01g0127600	0.184683	0.824658	0.535624	0	4.38892	2.5697	27.262	63.5693	30.3879	102.13	315.601	309.951
Os01g0127700	5.20899	2.94299	2.86725	3.8464	2.2483	3.88401	5.03572	4.79437	4.95382	6.65977	3.77709	4.54396
Os01g0127900	1.71187	1.69865	2.06867	1.11045	1.42986	2.3378	3.15871	2.58326	3.07619	5.971	5.48858	5.9472
Os01g0128000	7.35184	3.62204	9.99005	16.8603	3.74012	4.48282	5.17007	5.35694	5.97693	5.68097	7.29301	3.93945
Os01g0128100	0.12792	0.0507731	1.01406	0.103904	0.148897	0.0237319	0.283244	0.227845	0.383783	0.359805	0.495922	0.383067
Os01g0128200	0.314247	0	0.303797	1.65912	0.121926	0.524696	0.579845	0.167917	0.766023	0.568217	0.71989	0.774973
Os01g0128250	0.0527494	0	0.10199	0	0.0511661	0.0489307	0.291997	0.0469773	0	0.0529893	0	0.092919
Os01g0128300	4.64951	4.13304	5.43132	5.70424	4.04016	4.58247	5.89821	8.28148	8.80916	6.61676	9.38815	10.8349
Os01g0128400	51.6292	49.0858	64.026	33.1359	44.58	53.4137	54.5308	53.7429	52.0596	62.0445	64.9412	54.6797
Os01g0128700	11.0738	10.8313	5.9645	2.329	7.13535	16.4354	8.75707	7.60785	1.70566	14.5408	17.2839	14.63
Os01g0128800	33.2174	29.4927	21.6211	20.7967	23.9934	37.2064	35.0209	37.049	26.1016	36.2412	37.9466	38.535
Os01g0129200	0	0	0.296892	0	0	0	0	0	0	0.719838	0.180392	0.540972
Os01g0129500	5.00468	4.46945	6.80811	2.86734	2.4619	2.42067	1.81393	1.84649	1.17304	1.86733	1.82683	2.20396
Os01g0129550	0	0	0	0	0	0	0	0	0	0	0	0
Os01g0129600	0	0	0	0.80704	0.925203	0.294927	0.293333	0	0	6.70719	3.22159	2.10024
Os01g0129800	0	0.153824	2.99731	0	0	0.431394	0.715105	0	0.14534	7.47483	6.14644	5.59797
Os01g0130000	49.4635	34.6627	26.6072	27.3091	27.4898	48.9623	18.6445	17.3119	7.3983	31.4178	26.7087	32.5045
Os01g0130100	0	0	0	0	0	0	0	0	0	0	0	0
Os01g0130200	0.84454	1.25703	0.612341	3.64429	2.66237	0.58755	6.23333	5.82898	4.55287	6.36285	1.86029	6.88048
Os01g0130400	0	0	3.48604	0	0.135396	0.1079	0.12878	0.103593	0	3.13158	2.43925	1.68019
Os01g0130500	0	0	0.157547	0	0	0	0	0	0	0.0409269	0	0.143534
Os01g0130900	2.09937	1.58718	8.60146	2.94356	2.90908	4.82211	6.91738	2.84899	6.74839	7.53186	6.34197	3.43394
Os01g0131250	0	0	0	0	0	0	0	0	0	0	0	0
Os01g0131300	148.625	168.16	145.327	195.819	163.391	164.144	100.152	98.4947	115.256	125.286	169.631	156.978
Os01g0131450	0.285144	0.0943142	0.137831	0.0482521	0.138292	0.264501	0.219226	0.211618	0.0891126	0.09548	0.125619	0.0418571
Os01g0131600	0	0	0	0	0	0	0	0	0.172954	0	0	0
Os01g0131800	18.7268	24.3755	33.4391	20.5795	19.8743	24.4217	25.5092	22.4657	25.3033	24.4555	21.8382	22.3151
Os01g0131900	0	0	0	1.07605	0	0	0	0.235961	0.496817	0	0.466897	0.933441
Os01g0132000	40.9692	1.42642	62.259	86.1129	40.0183	34.0029	87.9298	70.6679	40.1629	37.6897	129.825	86.7281
Os01g0132050	0	0.0930488	0.0181308	0.0190419	0	0.0347936	0.0346056	0.100214	0.087917	0.0188398	0.0495734	0.0495546
Os01g0132100	0	0	0	0	0	0	0	0	0	0	0	0
Os01g0132200	0	0	0.857545	0	0.172084	0.164565	0.40919	0	0	0.80197	0.625254	0.625017
Os01g0132400	0	0	0	0	0	0	0	0	0	0	0	0
Os01g0132500	1.87924	2.33092	2.46558	3.81607	5.07789	2.17899	5.32516	4.54265	8.80946	4.38236	3.96206	4.6108
Os01g0132700	7.66234	9.55537	8.90905	9.88238	11.0481	9.22071	13.7563	13.8322	19.61	10.1936	9.48821	8.39024
Os01g0132766	31.2935	43.0141	16.4247	20.8015	33.8077	32.5045	73.0135	66.5302	73.085	43.4831	33.186	35.9792
Os01g0132800	7.36416	7.93365	9.69575	7.19215	7.82341	9.43333	17.4059	14.8031	15.321	12.2589	10.9378	11.6749
Os01g0133100	0.47584	1.27122	6.33406	0.520295	2.4498	2.13905	3.74844	2.54263	2.3679	6.8759	5.70837	4.22324
Os01g0133200	0.355206	0.352464	7.12542	0	3.01476	0.494237	0.491566	0.474507	0	4.01424	4.6163	2.81566
Os01g0133400	55.4428	48.8388	58.1513	43.3209	60.0144	52.7964	39.9311	34.8987	38.5824	81.1977	67.4306	73.5721
Os01g0133500	29.6398	26.8666	37.2212	26.3418	20.3007	22.0722	18.5782	18.7731	13.9652	16.9329	17.2109	17.1712
Os01g0133600	0	0	0	0	0	0	0.335175	0.161772	0	0.364949	0.640197	0.106659
Os01g0133650	0	0	0	0	0	0	0	0	0	0	0	0
Os01g0133700	0	0	0	0	0	0	0	0	0	0	0	0.10722
Os01g0133799	0	0	0	0	0	0	0	0	0	0	0	0
Os01g0133832	0.96807	2.64164	35.3293	0.982903	6.10358	3.14296	5.02388	4.3107	2.83631	8.14445	6.39719	7.2474
Os01g0133866	0.138355	1.51015	7.89146	0	0.402605	0.128339	0.638225	0.985723	0.129715	3.33561	1.70664	0.731142
Os01g0133900	0	0	0.123238	0	0	0	0	0	0	0	0	0
Os01g0134200	0	0	0.0262227	0	0	0	1.45145	1.37693	0.966376	1.44415	0.932076	0.907833
Os01g0134500	24.6077	28.4659	36.6857	17.0948	25.6278	20.6037	20.6716	29.989	19.5497	37.86	41.3092	34.6205
Os01g0134700	38.0343	27.8539	15.4999	38.6685	27.6695	22.7543	49.5556	55.6283	44.7164	125.545	78.7882	77.6448
Os01g0134800	0	0	0	0	0	0	0	0	0	0	0	0
Os01g0134850	0	0.0492652	0.0479973	0	0	0	0	0	0	0.0997483	0	0
Os01g0134900	2.06434	1.4861	5.59575	1.84938	5.85007	3.52941	6.04972	3.56875	1.78363	35.7819	18.4384	23.3868
Os01g0135000	0	0	0	0	0	0	0.0519444	0.0501418	0	0.0565587	0.0496078	0
Os01g0135600	0.374004	0.247412	0.441915	0.295349	0.161235	0.308381	1.30354	1.07326	1.75325	1.04362	1.02521	1.42743
Os01g0135700	36.7532	13.5742	7.40595	72.5029	75.4576	51.0118	11.0223	42.2342	8.97792	49.8378	82.7653	41.6883
Os01g0135800	0	0	0	0	0	0	0	0	0.0940756	0	0	0
Os01g0135900	28.3765	12.259	65.0364	44.001	26.4013	39.5729	47.9967	49.5114	26.4236	41.6918	63.4413	56.5315
Os01g0136000	0	0	0	0	0	0	0	0	0	0	0	0
Os01g0136050	0	0	0	0	0	0	0	0	0	0	0	0
Os01g0136100	3.68074	0.394847	12.1176	0.202008	0.578961	0.184556	40.8417	80.975	52.8827	0.499659	0.438253	0.262852
Os01g0136200	0	0.106981	1.66765	0.109466	0	0	1.69096	1.82431	2.12271	0.324911	0	0
Os01g0136300	2.43007	1.31526	4.48494	0.56075	1.17856	1.94676	1.4267	1.18045	0.93204	3.66167	3.40631	4.37789
Os01g0136400	22.2195	18.0087	15.9055	19.219	19.4467	20.1704	19.7797	21.9634	19.1146	23.1725	24.1804	29.5791
Os01g0136450	1.6379	0.928716	1.69653	0.23757	0.567404	0.651138	6.04444	3.43829	1.75499	11.7525	10.3081	14.0137
Os01g0136500	14.9293	13.3002	13.6954	11.7281	11.8386	10.3106	9.35	7.08455	2.14553	20.5801	15.1704	22.0751
Os01g0136502	0	0	0	0	0	0	0.178095	0.171915	0	0.0969577	0.170084	0.17002
Os01g0136600	0.227741	0.451966	0.990754	0.231231	0.552263	0.316881	26.7893	34.4795	33.7361	22.6489	24.581	23.8696
Os01g0136700	0.784358	0.968134	0.70279	0.116543	0.31546	1.06474	0.882491	0.579269	0.215233	1.71037	0.960786	0.977272
Os01g0136800	0.240276	0.10218	0.199101	0.174255	0.166474	0.127361	0.285013	0.275122	0.128727	0.344812	0.0302436	0.241857
Os01g0136850	0.174827	0	0	0	0.0847895	0	0	0	0	0.0439054	0	0
Os01g0136900	0	0	0.348354	0	0.0499316	0	0	0	0	0.0517108	0.0453557	0
Os01g0137125	0	0	0	0	0	0	0	0	0	0	0	0
Os01g0137200	1.26681	2.30456	3.0617	0.21437	0.511994	0.489625	1.65573	2.3504	4.05799	0	1.95331	1.30171
Os01g0137250	0	0	0	0	0	0	0	0	0	0	0	0
Os01g0137266	0	0	0	0	0	0	0	0	0	0	0	0
Os01g0137282	0	0	0	0	0	0	0	0	0.291238	0	0	0
Os01g0137300	0	0	0	0	0	0	2.06345	1.94657	2.23988	1.02125	0.806166	1.41026
Os01g0137400	0	0	0	0	0	0	0	0	0	0	0	0
Os01g0137500	0	0	0	0	0	0	0.086524	0.104402	0.175854	0.117762	0	0.0206502
Os01g0137550	0	0	0	0	0	0	0.528996	0.204255	0.537575	0.115197	0	0.202004
Os01g0137700	0	0	0.17749	0	0	0.170304	0	0.0981035	0	0	0.0647059	0.0323407
Os01g0137950	0.531064	0.790448	0.513404	1.348	0.600978	0.985237	0.326637	0.157651	0.331935	0	0.545903	0.0779566
Os01g0138000	0	0.150093	0	0	0	0	0	0	0	0	0	0
Os01g0138100	0.330584	0.246025	0.559284	0.0839125	0.881819	0.076663	0.228746	0.368013	0	0.664175	0.291275	0.436748
Os01g0138232	0	0	0	0	0	0	0	0	0	0	0	0
Os01g0138300	0.0360818	0.10741	0.0348819	0	0	0.0669394	0	0.0642672	0.0676574	0	0	0.0317794
Os01g0138400	5.91252	1.75655	3.04619	6.25474	2.60996	2.59446	15.7113	13.6841	12.2152	17.0358	12.197	13.0967
Os01g0138451	0	0	0	0	0	0	0	0	0	0	0	0
Os01g0138500	0.62366	0.337552	0.822164	0.460521	0.274973	0.841471	1.04615	3.13053	0.372092	1.53776	1.5486	1.44814
Os01g0138600	4.01463	4.95525	5.91634	3.42992	2.6594	3.31526	2.80048	3.66253	4.22295	2.26235	1.94118	2.93222
Os01g0138800	113.993	63.6296	40.6933	129.898	62.7026	37.4109	19.8478	11.3108	17.9826	24.5792	36.9052	35.9781
Os01g0138900	53.1941	47.9206	72.3999	43.7194	52.7051	68.4096	111.41	140.891	109.737	92.6288	76.0886	81.5496
Os01g0139000	0	1.1278	4.76138	2.56443	6.61477	2.22574	2.67975	1.34961	2.01281	3.5521	6.23111	7.34103
Os01g0139200	89.2487	72.6178	76.6372	74.3671	80.3302	86.3044	96.2165	93.8737	61.096	129.175	109.467	117.937
Os01g0139600	1.75021	1.78778	1.79153	1.46343	1.69767	0.811752	3.65689	2.20051	4.77796	1.60303	1.04318	1.67753
Os01g0139700	11.8718	9.33795	6.85822	50.7138	9.54942	9.26651	36.465	35.0706	90.1298	14.1073	15.3076	14.0266
Os01g0139900	0.678459	2.01967	0.765212	4.82198	1.75492	0.629343	3.96429	5.74008	11.2376	2.15822	5.38006	2.19105
Os01g0140100	0.398298	2.02003	51.7254	1.03347	5.02246	1.88837	4.98122	4.21717	3.90023	23.8732	18.4827	13.3696
Os01g0140400	1.09231	2.23411	9.56848	1.19958	2.91908	2.39867	3.45515	3.3154	4.38899	6.60603	5.93166	4.28018
Os01g0140500	417.565	636.829	608.659	582.99	673.424	464.652	449.999	505.719	495.837	398.572	365.479	322.267
Os01g0140700	0	0	0.657271	0.258862	0.494605	0.315331	0	0	0	0.939087	0.673918	0.224554
Os01g0141000	7.78543	4.52864	18.998	19.4075	21.0407	20.1215	1.0898	0.812895	1.66121	34.8431	22.1402	10.1674
Os01g0141100	3.40274	4.90714	2.23691	8.33776	4.75286	3.95602	7.03212	8.24267	14.6752	7.33775	5.99625	8.19177
Os01g0141150	0.145558	0	0	0.147788	0	0	0	0.12963	0	0	0	0.0641008
Os01g0141300	0	0.111969	0.27272	0	0	0	0	0.100493	0	0.283384	0.0497114	0.248463
Os01g0141450	0	0	0	0	0	0	0	0	0	0	0	0
Os01g0141600	9.04709	11.3449	15.0896	15.5955	11.4757	12.4499	11.4654	13.458	18.8285	7.09081	7.09535	6.74241
Os01g0141700	9.61588	8.65674	15.2561	13.2276	8.46222	10.1786	4.32845	4.17824	3.81701	4.5182	5.22697	5.4299
Os01g0141900	9.80142	9.56839	18.1843	9.46852	12.0302	11.0338	21.5094	19.52	21.5906	18.1625	15.8186	17.0977
Os01g0142100	4.38141	9.55687	21.4838	8.65663	7.77234	7.06662	2.47634	3.55045	3.5157	2.26014	0.834687	1.59921
Os01g0142200	18.3687	21.2124	26.4837	14.7111	19.5838	18.5078	25.6394	30.2496	24.6449	17.8955	22.2538	16.7363
Os01g0142300	6.51694	3.10569	9.61611	12.45	3.16066	9.70406	11.4712	10.6913	11.2954	15.8065	20.4371	21.8643
Os01g0142500	91.9221	89.8224	54.6997	73.5999	77.371	70.2597	66.9197	66.5695	54.1921	41.0854	49.4552	51.7053
Os01g0142600	0.115712	0	0.111864	0	0	0.071557	0.0355851	0.171751	0	0.0774924	0.101953	0.237801
Os01g0142800	0.425968	0.352233	0.915115	0.38444	0.229545	0.570744	0.349329	0.505809	0.643426	0.641857	0.333615	0.68782
Os01g0142875	0	0	0	0	0	0	0	0	0	0	0	0
Os01g0142950	0	0	0	0	0	0	0	0.0185949	0	0	0	0
Os01g0143100	6.31057	6.73896	10.5746	10.9839	9.44407	8.80846	8.31727	9.04559	12.8473	11.4711	7.73132	7.41079
Os01g0143300	0	0	0	0	0	0	0	0.134333	0	0.0757623	0.0664514	0.332131
Os01g0143350	0	0.0995668	0	0	0	0.0930773	0.0925742	0	0	0.100798	0	0
Os01g0143400	0	0	0	0	0	0	0	0	0	0	0	0
Os01g0143700	0	0	0	0	0	0	0	0	0	0	0	0
Os01g0143750	0	0	0	0	0	0	0	0	0	0	0	0
Os01g0143800	21.5565	23.5802	44.3819	32.5687	19.4108	19.3817	29.2548	26.3395	41.5244	17.5157	15.2335	21.3836
Os01g0143900	58.8326	53.2851	32.9551	39.5555	54.3857	54.0851	80.9928	71.1492	49.9761	97.1781	98.3395	107.112
Os01g0144000	35.7244	33.0892	54.6078	36.154	36.7335	35.0748	44.1416	48.1878	66.661	32.2166	34.9512	33.4056
Os01g0144100	0.650093	0.921535	15.9812	2.16875	1.53141	1.6368	4.96953	6.36852	8.4459	8.8628	7.85542	9.32479
Os01g0144200	1.84263	1.21894	0.519562	1.94882	1.11708	1.42436	36.6208	47.931	51.8271	30.3103	30.4412	35.2308
Os01g0144300	0	0.0562587	0	0.11513	0.274973	0.26296	1.15077	2.37314	2.23255	2.22121	0.699366	1.44814
Os01g0144340	4.8998	5.84137	9.40555	6.58545	5.88107	5.36255	8.228	8.47614	9.05547	7.47165	7.08141	7.10978
Os01g0144380	0.134845	0.0669023	0.130361	0	0.0163497	0.0312709	0.155509	0.195146	0.0316063	0.0338646	0.148514	0.0742289
Os01g0144500	0.330922	0.328367	0.639834	0.559987	0	0.306965	0	0.294711	0.517096	1.2189	0.291573	0.874387
Os01g0144600	29.9306	33.5344	31.479	40.7416	33.5785	31.6538	24.5034	29.6579	39.0858	20.7328	19.344	24.4787
Os01g0144700	15.8393	23.176	15.4423	12.2659	16.7961	15.0662	58.3291	71.8455	84.6967	53.2625	47.1899	45.2804
Os01g0144800	0.404368	1.00312	0.293191	0.307923	0.588346	0.281321	0.373067	0.630211	0.758235	2.64034	1.247	0.534226
Os01g0144900	0.185698	0.700206	0.861709	0.113126	0.540373	0.551215	0.890884	0.529211	0.313384	1.71619	0.654469	0.817777
Os01g0145000	0	3.11265	1.16636	0.244994	0.702163	1.79063	1.78095	0.429787	4.07213	0.969577	0.42521	1.91272
Os01g0145200	3.9814	3.87884	4.12893	5.07138	4.00233	6.44627	12.8229	13.8606	27.2833	13.2347	12.9476	10.9025
Os01g0145600	0.36114	0.716704	0.174565	0	0.525449	0.0837488	12.0779	14.875	20.0614	16.1438	12.171	14.6315
Os01g0146101	0	0	0	0	0	0	13.6797	15.0672	22.0999	24.7293	19.764	19.0868
Os01g0146200	0	0	0	0	0	0	0.077193	0	0	0	0	0
Os01g0146600	0	0.160579	0	0	0	0	0	0	0	0	0.142585	0
Os01g0146801	0	0	0	0	0	0	0	0	0	0	0	0
Os01g0147001	0	0.155911	0.151898	0	0	0	0.289922	0	0.294624	0.157838	0.13844	0
Os01g0147200	41.4169	36.2342	45.6528	37.4001	41.0779	43.4339	36.4908	35.5565	32.6626	40.4547	36.9379	39.0822
Os01g0147250	0	0.377936	1.00644	0	0.123148	0.211982	0.304541	0.271359	0.238062	0.663187	0.581684	0.178912
Os01g0147300	0	0	0	0	0	0	0	0	0	0	0	0
Os01g0147400	0.224276	0.222545	0.108409	0	0	0.20804	0.103458	0	0	0	0	0
Os01g0147600	1.14338	0.928269	0.502433	0.949824	0.100823	0.482093	0.0958974	0.185139	0	0.417664	0.0915837	0.457745
Os01g0147700	19.523	22.4592	29.4	15.2775	21.6774	24.8823	25.5972	26.7727	30.5064	22.7687	21.5928	22.5912
Os01g0147800	0	0	5.45515	0	0	0	0	0	0	0	0	0.0397596
Os01g0147850	0	0	0	0	0	0	0	0	0	0	0	0
Os01g0147900	0	0.0764734	0	0.156498	0	0	0	0	0	0	0.0679043	0.135757
Os01g0148000	37.8397	31.8103	40.0904	11.6433	24.9574	31.6439	21.9303	14.7326	4.69811	29.9125	30.1421	34.629
Os01g0148050	58.836	48.1101	53.5679	60.5303	53.4543	54.5066	52.7248	47.2838	45.9998	42.3795	48.2227	49.9126
Os01g0148100	19.2304	19.082	21.0836	25.1245	24.2457	26.0764	0	0	0	0	0	0
Os01g0148200	0.598788	0	0.23155	0.97274	0.348489	0	0	0	0	0	0	0
Os01g0148400	6.64673	6.63069	9.34645	7.21772	7.55048	8.2427	0	0	0	0	0	0
Os01g0148500	1.36881	0.522403	1.1706	0.64144	0.255332	0.390683	22.5857	20.4891	15.7949	23.7987	25.559	22.1644
Os01g0148700	39.4957	43.2187	43.3792	25.62	28.2537	30.8865	36.8433	45.5306	35.5893	34.6056	35.2343	33.1435
Os01g0149200	0.0417594	0.0621556	0.0403706	0.105998	0.121518	0.135577	0.404532	0.223139	0.352365	0.0419493	0	0.01839
Os01g0149350	0.563027	0.702856	0.280931	0.331928	0.158553	0.269557	1.32375	1.84392	1.41333	0.893992	0.704111	0.991781
Os01g0149400	152.242	136.169	186.95	139.331	160.488	159.883	255.151	229.449	235.641	211.454	205.839	205.233
Os01g0149500	0.853949	1.20585	0.777922	0.13339	0.525662	0.685495	4.2877	4.31441	3.14091	2.82095	2.02571	2.93617
Os01g0149600	43.9903	48.8446	33.4836	61.5124	42.2378	36.3635	80.5538	74.4853	68.182	72.047	72.809	69.5446
Os01g0149700	0.238248	0.26005	0.230325	0.169329	0.207987	0.309401	0.0439612	0.0212178	0.0223371	0	0.0419837	0
Os01g0149750	0	0	0	0	0	0	0	0	0	0	0	0
Os01g0149800	1980.28	2697.78	982.981	2992.4	1604.23	1568.64	2849.95	3303.62	2402.78	491.905	1063.01	906.033
Os01g0149900	3.19311	2.56357	3.76043	1.76838	2.16808	3.28506	3.05306	3.10222	2.61269	4.16991	3.40168	3.96286
Os01g0150000	14.3198	13.6804	34.5417	10.6338	12.7662	12.7673	14.2588	13.6608	11.8614	19.6221	16.8227	18.1225
Os01g0150100	14.409	16.4883	19.7889	16.2599	16.8575	14.6317	18.8851	17.8723	20.0945	15.16	16.2321	16.0845
Os01g0150200	18.7437	16.6018	29.2479	14.1135	16.4118	19.7205	20.4844	22.6303	19.8731	22.5568	28.818	26.5357
Os01g0150400	0	0.126494	2.21829	0	0.247303	0.827744	0.23522	0.340586	0.239035	1.28057	11.6812	6.3998
Os01g0150500	0	0.483183	0.353061	0.123601	0.236163	0.45169	0	0.542073	0.228267	0.244578	13.4075	2.35883
Os01g0150700	0.693412	1.21734	1.13444	0.595723	0.724337	0.643213	0.0492105	0.0950055	0.0500086	0.0535819	0.0469969	0
Os01g0150800	4.48996	4.5826	3.41051	3.84238	3.79524	3.80792	4.08323	2.68481	1.38315	3.15726	3.27788	3.38963
Os01g0150900	0	0	0.318616	0	0	0	0	0	0	0	0	0
Os01g0150950	0.0523746	0.0519703	0.658227	0	0	0	0	0	0	0	0	0
Os01g0151100	21.3289	18.7877	24.0927	22.7073	18.7109	22.5769	20.1855	21.3586	16.9019	28.1561	21.3878	25.114
Os01g0151200	16.5474	17.4089	29.553	20.7145	21.4332	17.4454	17.9949	19.7674	16.7603	15.6213	15.019	17.1204
Os01g0151400	4.40445	3.66446	5.04407	3.43995	4.07507	3.92846	5.97024	6.75877	2.98589	9.15527	8.35849	6.53506
Os01g0151500	1.3084	0.850612	1.35212	0.68713	2.62578	1.8833	5.45286	5.86634	3.3417	5.71063	11.0512	6.83485
Os01g0151600	29.8284	21.8427	25.728	29.8836	16.5058	14.8669	28.1127	28.5909	36.2674	16.3485	17.1724	20.6077
Os01g0151700	0.454206	0.788726	23.7115	0.230583	0.605788	0.631987	0.261905	0.151689	0	0.570339	1.35067	0.35004
Os01g0151750	0	0	0.260397	0	0	0	0	0	0	0	0	0
Os01g0151900	3.7446	3.98841	2.75657	1.60451	1.19963	2.07136	3.1061	4.19151	4.99238	2.13964	1.45292	1.60366
Os01g0152000	0	0	0.227187	0	0.070138	0	0.100067	0.016099	0.0169483	0.127115	0.0637104	0.127373
Os01g0152050	0	0	0	0	0	0	0	0	0	0	0	0
Os01g0152100	0	0	0	0	0	0	0	0	0	0	0	0
Os01g0152200	0	0	0.0628042	0	0	0	0	0	0	0	0	0
Os01g0152300	32.0195	38.8462	107.816	29.0751	51.6859	56.8251	76.5836	90.7125	70.4622	101.472	94.4308	72.366
Os01g0152500	0	0	0	0	0	0	0.0325926	0	0.0331212	0	0	0
Os01g0152600	6.09419	7.06776	4.8226	6.10924	3.64154	3.45859	3.345	2.95412	4.19482	4.64954	2.3336	3.35186
Os01g0152687	0.898624	0.891687	0.386106	0.101377	0.0968501	0.370475	0.368473	0.266764	0	0	0	0
Os01g0152700	202.4	225.547	193.99	311.045	230.309	217.293	201.96	206.556	190.847	238.807	209.969	206.319
Os01g0152800	0.378417	0.140811	0.0685936	0.144081	0.0229411	0.0658166	0.370945	0.337009	0.133045	0.118793	0.16671	0.312463
Os01g0152850	0	0	0	0	0	0	0	0	0	0	0	0
Os01g0152900	50.2442	50.083	83.0162	54.3763	65.9044	52.2208	51.8332	53.3904	63.3799	68.2528	60.2672	64.9714
Os01g0152950	14.9515	12.353	16.9339	12.5129	13.5318	12.2443	4.96358	5.01418	2.8153	7.10125	4.63006	5.1793
Os01g0152951	17.793	12.8254	4.70602	16.1909	8.95512	5.44974	7.74327	13.4542	18.0983	2.52933	4.58487	5.17451
Os01g0153000	0.0259111	0.128555	0.0751482	0	0.1508	0	0.0717162	0.138455	0.194345	0.0260289	0	0.0228214
Os01g0153050	0	0	0	0	0	0	0	0	0	0	0	0
Os01g0153100	42.0031	47.9254	49.3152	63.5844	47.059	56.581	180.742	178.529	189.677	210.316	199.674	190.135
Os01g0153150	0.089389	0.118265	0.129624	0.121012	0.028902	0.0138196	0.10996	0.119412	0.0558714	0.0448977	0.0131267	0.144339
Os01g0153200	0	0	0	0	0	0	0	0	0	0	0	0
Os01g0153250	0	0	0.0255641	0	0	0	0	0	0	0	0	0
Os01g0153275	0	0	0	0	0	0	0	0	0	0	0	0
Os01g0153300	54.8856	57.3997	147.842	47.9804	75.8809	90.5223	116.192	118.853	122.454	153.967	147.285	135.194
Os01g0153400	11.2081	9.06649	13.2497	13.9155	10.5171	10.7357	18.4893	17.5764	22.0444	14.8693	14.5447	14.1636
Os01g0153500	0	0	0	0	0	0	0	0	0	0	0	0
Os01g0153550	0	0	0	0	0	0	0	0	0	0	0	0
Os01g0153600	0	0	0	0	0	0	0	0	0	0	0	0
Os01g0153625	0	0	0	0	0	0	0	0	0	0	0	0
Os01g0153700	3.03808	2.60968	4.47132	2.16384	2.46307	3.28082	5.18747	4.44209	5.35663	4.96502	4.35483	4.03369
Os01g0153800	0.807821	0.874457	0.496972	0.298254	1.78085	1.63492	0.271014	0	0	0.959038	0.194118	0.129363
Os01g0153900	0	0	0	0	0	0	0	0	0	0	0	0
Os01g0153950	0	0	0	0	0	0	0	0	0	0	0	0
Os01g0154000	0	0	0.0868954	0	0	0	1.65854	1.36083	1.60116	1.53498	2.45509	1.425
Os01g0154100	0	0	0	0	0	0	0	0	0	0	0	0
Os01g0154200	0	0	0	0	0	0	0	0	0	0	0	0
Os01g0154250	0	0	0	0	0	0	0	0	0	0	0	0
Os01g0154300	0	0	0	0	0	0	0	0	0	0	0	0
Os01g0154500	0	0	0	0	0	0	0	0	0	0	0	0
Os01g0154600	0	0	0.302916	0.0795344	0.227949	0.435979	0.216812	0.209287	0	1.41643	0.552157	0.413961
Os01g0154950	0	0	0.0334956	0	0	0	0	0	0	0.0348053	0.122112	0.091549
Os01g0155000	37.356	38.7726	15.073	33.7285	29.568	26.3872	33.4075	24.9371	32.8157	146.204	129.301	93.9405
Os01g0155200	0.063564	0	0.0307251	0	0	0	0	0	0	0.063853	0	0
Os01g0155300	0.470915	0.31152	0.379379	0.0796884	5.3291	1.60169	2.96883	1.46785	1.32453	6.22857	3.18105	4.49326
Os01g0155400	28.7208	21.3106	27.0703	28.6914	24.0213	28.1667	33.513	35.0039	42.9199	38.1416	31.0549	40.5009
Os01g0155500	0.694097	0.397349	5.52296	0.460786	0.958105	2.22871	3.12795	4.04172	1.37659	6.89207	1.78765	2.89207
Os01g0155600	178.65	224.979	169.12	213.453	159.856	147.571	96.9247	109.671	121.643	94.5845	99.6252	98.6534
Os01g0155800	4.72057	2.22496	0.798628	13.4201	5.95254	13.6838	3.04862	9.35396	11.9497	1.42261	3.32741	0.207884
Os01g0156000	0	0	0	0	0	0	0	0	0	0	0	0
Os01g0156300	0	0	0	0	0.281872	0	0	0.172531	0	0.778442	0.0853468	0.767831
Os01g0157200	0	0	0	0	0	0	0	0	0	0	0	0
Os01g0157400	0	0	0	0	0	0	0	0	0	0	0.325693	0.32557
Os01g0157500	0	0.11363	0	0	0	0	0.10565	0	0.214726	0.115035	0	0
Os01g0157600	0.158972	1.02534	0.153686	0	0.385501	0.368659	1.02667	0.778672	0.745226	0.95817	0.420207	1.19014
Os01g0157700	2.20378	1.26602	0.224262	0.235531	0.450027	1.72146	0.64206	0	0.434982	1.63122	2.14612	2.55394
Os01g0157800	5.26021	7.14859	6.74352	5.92133	5.76784	5.83407	8.33455	8.96187	8.46972	5.85849	5.74303	4.33082
Os01g0157900	28.7665	43.3848	27.8099	43.7383	46.991	32.658	41.7243	42.0607	43.1389	56.1413	44.3239	45.2525
Os01g0158000	35.2315	35.7795	31.0743	28.9703	30.1237	34.8596	31.0195	28.8584	30.5439	22.0215	22.5343	22.1044
Os01g0158100	1.60194	1.94281	4.55996	1.62648	2.0718	1.48597	0.985291	3.80439	2.08598	2.14563	1.01938	1.41092
Os01g0158200	11.1253	7.81961	14.0716	8.00119	7.86872	7.43894	11.761	13.706	10.4306	24.3542	28.7538	22.5779
Os01g0158400	5.5025	7.42222	1.99482	9.68962	6.50487	4.22687	6.66299	7.50372	15.3155	2.67739	2.2726	1.96884
Os01g0158500	0	0	0	0	0	0	0.105352	0.101696	0.178434	0.191184	0	0.06705
Os01g0158533	0	0	0	0	0	0	0	0	0	0	0	0
Os01g0158566	0	0	0	0	0	0	0.352276	1.02015	0	0.511425	0.897146	0.672605
Os01g0158600	0	0	0	0	0	0	0.0909975	0.175679	0.184947	0.0495404	0.0217261	0.0434357
Os01g0158800	0.224587	0	0	0	0	0	0	0	0.210563	0	0.197882	0
Os01g0158900	17.4189	15.842	15.7795	14.0606	15.0407	17.9085	20.4941	19.9646	16.4029	16.3709	18.3363	18.2845
Os01g0159000	0.513138	0.190941	2.91443	1.43275	2.17759	0.356993	2.42627	1.82795	4.20958	3.35056	1.97803	3.61561
Os01g0159200	0	0	0.945599	0	0	0.100813	0.200536	0	0	0	1.34061	0.861494
Os01g0159250	0	0	0.803893	0	0	0	0	0	0	0	2.74751	2.92957
Os01g0159300	48.3617	29.2838	34.8005	44.4929	31.8108	36.2495	24.6466	22.5277	22.1958	33.7587	40.2181	36.9538
Os01g0159400	40.333	30.8704	49.6906	46.4444	40.991	42.7361	56.8752	52.3097	56.491	62.5863	49.0801	48.4479
Os01g0159500	0	0	0	0	0	0	0	0	0	0	0	0
Os01g0159600	0	0	0	0	0	0	0	0	0	0	0	0
Os01g0159800	24.707	14.2368	47.1124	43.0108	16.5587	19.1287	45.6338	26.9412	50.7514	41.7727	57.8939	57.4864
Os01g0160100	0.116099	0.0768019	0.0374127	0	0.112614	0.17949	0	0	0.0725662	0	0	0.0340851
Os01g0160150	0	0	0	0	0	0	0	0	0	0	0	0
Os01g0160200	0	0	0	0	0	0	0	0	0	0	0	0
Os01g0160700	0.105671	0.314565	0.204313	0.321869	0	0.245052	0.341219	0.329377	0.24768	0.159227	0.279317	0.139606
Os01g0160800	0	0	0	0	0	0	1.72521	2.37905	2.62978	1.74428	2.4714	1.17641
Os01g0161000	0	0	0.0390531	0	0	0	0	0	0	0	0	0
Os01g0161200	0	0.0259349	0	0	0.0253521	0	0	0	0	0	0	0
Os01g0161300	0	0	0.0257404	0	0.0258267	0.0493967	0	0.0237124	0	0	0	0
Os01g0162001	0.110759	0.219809	0.428304	0	0.107435	0.513705	0.102186	0	0	0	0.0975892	0
Os01g0162101	0	0	0	0	0	0	0	0	0	0	0	0
Os01g0162200	0	0	0	0	0	0	0.115165	0	0	0.501583	0	0.32983
Os01g0162300	0	0.0744908	0.0725737	0	0	0	0	0	0	0.301646	0	0.0661187
Os01g0162400	0.171408	0.425211	0.0828537	0	0.166263	0.158999	0	0	0	0	0	0
Os01g0162500	1.82975	0.792737	0.772336	0.026166	0.174983	0.0717162	0	0	0	0	0	0
Os01g0162701	0	0	0	0	0	0	0	0	0	0	0	0
Os01g0162800	0	0	0	0	0	0	0	0	0	0	0	0
Os01g0162900	0	0	0	0	0	0	0	0	0	0	0	0
Os01g0163000	0.0524423	0	0.0760475	0	0	0.0486458	0.0967658	0.0934077	0.0983351	0.289744	0.184826	0.046189
Os01g0163450	0	0	0	0	0	0	0	0	0	0	0.158463	0.0633614
Os01g0163616	0	0	0	0	0	0	0	0	0	0	0	0
Os01g0164075	0	0	0	0	0	0	0	0	0	0	1.06421	0.664881
Os01g0164300	0.415774	0.412564	0	0	0.268862	0.257116	0	0.740556	0	3.06287	6.71614	11.8403
Os01g0164400	37.5394	34.8539	43.5944	36.2168	33.9952	36.9169	43.4716	47.5812	43.3734	37.0842	41.1731	35.7384
Os01g0164500	10.1155	12.6314	15.4195	8.00101	9.99565	12.265	19.9234	21.6275	19.1098	14.8807	12.7849	13.4141
Os01g0164600	3.69882	3.90706	6.80559	13.2048	5.3817	3.54173	3.41251	3.02843	4.81025	5.57346	5.46672	7.04099
Os01g0164700	14.286	12.3267	14.2701	13.8372	12.1915	13.1501	12.8768	11.2911	13.3597	11.3046	15.1949	13.3549
Os01g0164800	0.779575	1.66612	5.44947	0.426203	0.814343	1.44628	3.4855	4.53946	4.16048	4.03608	4.43829	4.27816
Os01g0164900	0.21224	0.526505	2.87255	0	0.514674	0.541408	1.46859	2.07918	0.198987	2.66507	1.87003	1.96279
Os01g0165000	6.63268	5.06601	6.4332	5.42732	6.07382	7.40731	5.61604	5.49886	5.23664	5.91766	5.22885	5.91866
Os01g0165100	0	0	0.0924833	0	0.0463966	0	0	0	0	0.0480498	0.0421447	0.126386
Os01g0165200	0.731731	0.493737	1.81094	0.505201	0.596205	0.81451	12.7997	10.5048	11.1687	6.61553	6.24092	6.96037
Os01g0165600	0	0.259098	0	0	1.0131	1.69548	1.20451	1.27898	0.122404	7.60673	10.3529	6.55438
Os01g0165800	11.7084	12.0399	19.3499	12.8176	10.6591	13.4698	20.8197	20.7962	23.0584	14.16	12.074	14.9211
Os01g0166100	34.3562	29.0776	27.8121	32.7703	25.5414	28.7262	32.2452	35.5727	40.0685	24.6602	28.2808	27.2231
Os01g0166200	2.87503	5.61058	3.98383	2.91908	4.64789	2.13352	1.6799	2.30439	2.42595	1.34778	1.26658	0.844069
Os01g0166300	27.2677	36.6775	38.194	33.0995	27.1545	24.844	12.7462	15.5417	12.7257	8.52184	10.3576	8.43236
Os01g0166400	1.4186	1.62185	4.02482	0.313116	0.747834	1.7736	0.256067	0.494361	0.202393	0.774482	0.733645	0.488912
Os01g0166500	0.526467	1.79109	20.7219	0	3.57465	1.95341	2.15102	2.14335	1.12821	12.3904	4.77119	3.57704
Os01g0166700	2.49464	2.90858	5.3057	2.3429	6.1099	3.29751	7.24984	9.331	8.36144	17.6672	23.7934	21.3126
Os01g0166800	0.639652	1.94381	21.7206	0.974179	5.73918	3.37465	3.61459	4.37925	1.57424	7.71072	6.65743	5.70421
Os01g0167100	5.59144	6.21407	9.67583	7.6641	9.9252	8.81731	4.02372	5.82613	3.87929	7.02108	6.20748	7.48555
Os01g0167400	4.08893	5.76907	4.01472	2.59474	6.07324	5.21526	5.24602	7.79509	4.6123	5.26276	4.67228	3.65763
Os01g0167500	87.0655	72.6047	88.0613	123.574	124.749	137.878	123.075	128.363	114.379	120.289	124.378	127.454
Os01g0167600	0.228383	0.528779	1.69271	0.309176	0.443055	0.494315	1.68563	1.08476	3.06907	1.453	1.81104	1.0728
Os01g0167700	0.559886	0.940186	2.47734	0.437281	0.73107	0.679155	0.874156	0.652043	0.504735	2.2281	1.91632	2.35183
Os01g0167750	0.589031	1.25247	0.935512	0.854366	0.938647	0.780555	1.55267	1.9859	2.80069	1.35248	1.5199	1.03759
Os01g0167800	4.06435	4.05916	5.48555	3.37633	3.48156	3.72115	6.81771	6.98068	6.90353	3.55259	4.51121	4.64897
Os01g0167900	5.07818	3.69236	7.74485	2.62245	7.26125	7.79678	2.90799	3.74276	1.92906	5.2332	7.17438	3.97141
Os01g0168000	0	0	0	0	0	0	0	0	0	0	0	0
Os01g0168100	16.7363	14.3127	34.0981	14.1979	16.6968	28.6663	31.9652	36.3145	28.9049	31.0072	30.495	32.7463
Os01g0168200	14.0889	11.064	21.3079	14.9191	14.7559	17.3985	20.0158	17.2428	11.1832	28.5663	29.4728	26.1881
Os01g0168300	9.50108	6.72512	12.1243	12.412	8.6015	10.2234	9.93437	12.5229	18.5282	9.92605	8.37132	9.14918
Os01g0168400	0	0	0	0	0	0.234045	0	0.0374503	0	0	0	0
Os01g0168450	0	0	0	0	0	0.0446064	0	0	0	0	0	0
Os01g0168500	20.1635	15.6805	20.4902	22.5673	16.6927	17.0509	16.0069	15.1174	13.0572	21.3857	17.394	18.2547
Os01g0168600	8.11506	8.34929	8.85747	7.40407	12.8048	10.5456	11.0061	8.62587	7.88881	11.1573	10.0827	11.067
Os01g0168800	1.35847	1.16417	0.835731	1.63006	4.8515	1.89018	5.86778	5.71914	5.21034	9.36643	9.90192	8.70169
Os01g0168850	0	0	0	0	0	0	0	0	0	0	0	0
Os01g0169000	0	0.879235	0	0	1.93383	1.84934	4.08743	0.591837	0	5.34062	6.05053	1.56084
Os01g0169400	11.696	10.8158	6.8079	13.4917	9.4442	8.34996	13.5024	13.0338	16.0753	9.53466	11.5462	10.8946
Os01g0169500	34.9211	29.3912	31.6176	22.9397	25.6563	28.152	29.669	24.9673	19.5785	28.4584	27.6795	28.1137
Os01g0169800	13.1947	13.6844	10.1817	6.65808	19.1209	10.2856	36.8867	38.8982	26.3437	13.9334	10.9604	10.5712
Os01g0169900	44.4445	35.1225	37.3805	39.3326	41.3832	39.5415	30.1077	28.6422	36.0815	29.0221	27.0884	32.6794
Os01g0170000	0	0.132102	0	0.202754	0	0	0	0	0	0	0	0
Os01g0170051	8.92174	4.61157	3.70581	1.27438	2.17171	2.0139	1.0328	0.664641	0.190828	4.73673	1.6738	3.31645
Os01g0170100	5.58413	5.6813	8.3368	7.46389	7.33629	6.42566	11.608	7.2393	8.7478	7.31367	7.66045	5.10504
Os01g0170300	0.930511	2.72984	6.53163	0.65723	7.1814	3.02102	7.39042	7.02586	5.04478	20.3814	15.8092	11.5985
Os01g0170500	1.71081	5.17563	20.6538	1.31336	7.69018	4.95441	7.31446	8.73288	8.41112	18.5273	15.5518	14.8844
Os01g0170600	11.1819	13.1599	11.0893	15.9297	14.0132	14.7947	17.4871	14.4872	18.5563	7.57556	7.71379	10.6374
Os01g0170700	0.279572	0.138707	0.23649	0.106446	0.13559	0.129666	0.451379	0.560205	0.393171	0.702108	0.677403	0.584809
Os01g0170800	10.4001	9.15326	7.9997	9.68719	7.32474	12.2058	18.6061	16.4704	16.0675	7.40404	9.56189	8.6821
Os01g0170900	0.2425	0.160419	1.25032	0.328288	0.235221	0.52487	0.671186	0.431929	1.13679	0.568406	0.213665	0.427168
Os01g0171000	3.24973	2.89221	22.6718	2.31307	6.23939	9.54065	8.90182	8.86142	7.60131	30.4575	15.9106	17.0259
Os01g0171100	0.256772	0.127395	1.36528	0.260707	0.435864	0.178638	0.236896	0.171506	0	1.61212	0.79184	0.848079
Os01g0171200	0.0269087	0.0534019	0.0520276	0.136605	0.0783029	0.0748819	0	0	0	0.108124	0.213381	0.1185
Os01g0171800	18.1598	17.6112	22.7778	18.1246	16.0678	16.0339	10.8688	10.3083	10.0804	13.4363	16.1364	14.5444
Os01g0172000	27.4691	25.7401	31.7523	25.7369	26.8838	25.4805	25.2063	24.7269	26.1699	25.6124	27.9397	25.4099
Os01g0172100	7.8033	13.0999	3.5584	11.959	13.472	11.7908	8.78402	12.6314	5.01539	5.81746	10.2915	3.45803
Os01g0172200	11.7805	10.9309	23.8451	15.5838	14.833	13.6596	13.8993	14.5014	14.4698	21.2501	17.4409	17.3345
Os01g0172300	27.47	26.0119	22.004	33.7879	31.8223	32.3977	17.0889	16.9152	20.5302	17.4242	17.2883	19.0791
Os01g0172400	297.925	314.929	217.191	358.408	312.06	276.582	229.322	207.902	228.342	167.463	195.171	205.302
Os01g0172600	28.4861	24.0211	6.7586	20.3412	31.882	42.2008	6.93127	9.38561	2.93487	9.64336	1.93068	3.30849
Os01g0172701	2.63394	3.26701	0.477439	6.10073	5.98799	5.26827	0.683452	1.02625	0.385853	0.992217	0.145046	0.144991
Os01g0172800	36.5926	37.8761	26.794	37.1533	36.9293	34.1265	30.0292	26.1762	28.7592	44.4873	41.5402	36.8335
Os01g0172900	0.273905	0.181194	0	0.0927006	0	0.254076	0	0.081311	0	0	0	0.160829
Os01g0173000	0.777227	1.27803	1.18074	0.811682	1.16316	0.844553	1.27023	1.58212	0.478855	0.847683	1.40875	1.56468
Os01g0173100	54.3577	64.9085	87.0637	52.5012	53.3963	63.0281	56.3125	53.7429	46.1045	68.9502	59.2588	61.7722
Os01g0173600	0	0.23685	0	0	0.540231	0.516629	0.0734053	0.283431	0	4.6357	4.48661	6.23683
Os01g0173900	35.6656	20.3971	23.8873	15.5874	28.8423	39.5595	14.1191	10.2326	8.19674	14.5616	12.4446	14.7884
Os01g0174000	5.49798	9.83534	8.01014	23.5082	10.5908	5.53094	7.2871	5.10326	5.51766	22.6364	13.5092	16.3004
Os01g0174100	21.8813	25.9406	11.0221	29.2323	30.943	27.7751	9.775	7.58964	16.9518	25.7985	29.0206	32.7626
Os01g0174200	0	0	0	0	0	0	1.20292	1.47786	1.77808	2.26235	1.35769	1.77477
Os01g0174300	17.9397	18.8923	23.0495	12.5739	19.7027	20.7744	18.0994	24.1711	17.2535	29.0666	31.3581	31.6011
Os01g0174400	0.0792789	0.0262223	0.127737	0.107325	0.0256331	0.0245132	0.414472	0.400088	0.148657	0.132732	0.256124	0.232752
Os01g0174500	0	0	0	0	0	0	0.316145	0.244139	0	0.275383	0.301924	0.181086
Os01g0174600	0	0	0	0	0	0	0	0	0	0	0	0
Os01g0174700	3.23469	4.76281	4.20311	1.97761	3.00264	1.90355	4.04324	4.67732	6.61976	4.47228	2.17585	3.18595
Os01g0174900	6.70348	6.74162	5.2545	8.00187	7.55669	6.38624	62.0965	66.7183	80.5993	38.3108	41.5043	40.9301
Os01g0175000	43.8794	43.4893	49.8825	45.7615	46.0296	42.7211	59.2664	63.7611	62.1219	57.6096	58.2437	49.2785
Os01g0175100	30.3463	31.2912	19.617	94.1972	63.6586	38.3239	23.6122	22.7113	17.3108	47.471	64.9119	56.0317
Os01g0175400	8.05911	7.45576	3.98342	4.06053	6.1127	9.83642	4.13692	3.83146	2.21563	1.6435	2.24236	2.40162
Os01g0175500	2.16001	0.747677	1.35975	1.68308	1.1694	1.67747	12.8838	12.5261	15.9656	6.61043	9.86993	12.3438
Os01g0175600	0	0	0	0	0	0	0	0.0619512	0.163048	0.104819	0	0
Os01g0175633	0	0	0	0	0	0	0	0	0	0	0	0
Os01g0175700	0	0	0	0	0	0	0	0	0	0	0	0
Os01g0175733	0	0	0	0	0	0	0	0	0	0	0	0
Os01g0175850	0.493029	0.706656	0.794388	0.0556203	0.584503	0.254076	0.101081	0.29272	0.205441	0.550301	0.482671	0.482488
Os01g0176000	0	0	0.0867511	0.227776	0	0.0416195	0	0.039958	0.378593	0.0901433	0.15813	0.276623
Os01g0176050	0	0	0	0	0	0	0.105874	0.1533	0	0.288197	0.556113	0.30322
Os01g0176100	2.9071	2.40388	2.44611	4.70077	4.02089	4.79404	2.3344	3.26021	2.77604	2.1632	2.70373	3.03461
Os01g0176150	0	0	0	0	0	0	0	0	0	0	0	0
Os01g0176200	6.57497	4.54857	5.95345	4.84224	7.59026	7.17274	4.27184	4.41225	2.04033	6.51184	9.87284	6.52503
Os01g0176300	1.38015	1.84723	0.868816	0.423648	0.684929	1.16114	1.53983	1.54356	0.511569	1.87006	1.2726	1.3852
Os01g0176400	0.374052	1.67024	8.94992	0.0949459	4.4446	5.03111	1.81176	1.49905	0.876737	16.0634	7.33303	6.83608
Os01g0176500	0.288834	1.46169	4.27221	0	3.2219	1.52717	0.772782	0.97747	0	7.34074	9.05983	4.12117
Os01g0176700	1.49909	2.6858	2.33488	2.83272	2.42349	1.54507	4.72542	4.52435	13.1178	1.84055	2.16471	1.8338
Os01g0176751	0	0	0	0	0	0	0	0	0	0	0	0
Os01g0176800	0.315032	2.72409	0.348064	0.0685413	2.85932	1.71161	1.53627	2.38476	0.232069	3.75237	4.67908	2.71522
Os01g0176900	0	0	0	0	0	0	0	0	0	0	0	0
Os01g0177100	0.0664012	0.131777	2.58912	0.0898915	0.364979	0.184782	0.0612612	0.236541	0.145261	0.51139	0.370535	0.3509
Os01g0177200	32.2743	31.1955	38.7991	23.2607	27.737	33.5314	36.5129	30.9269	30.1021	37.9365	38.2592	36.0601
Os01g0177400	1.01982	1.80705	2.2535	0.517724	1.27184	1.14871	0.47044	0.454114	0.273183	0.292703	0.128365	0.641584
Os01g0177500	0	0	0	0	0	0	0	0	0	0	0	0
Os01g0177900	0.329013	0.343657	68.5361	0.86151	0.587885	0.594327	0.399402	0.416385	0.211057	1.37422	0.823901	1.09812
Os01g0178000	13.3989	14.2269	16.941	13.7197	15.7836	18.2343	24.6446	21.6359	23.4974	34.4067	34.69	35.1529
Os01g0178100	13.1961	15.7518	14.7344	13.4972	16.8148	14.3638	20.3959	20.382	21.3658	15.7997	15.1451	16.8978
Os01g0178200	12.7844	12.4449	10.4037	10.68	10.9879	10.2827	19.0359	21.4018	19.3446	19.5077	22.172	20.8096
Os01g0178300	5.11425	8.65696	6.98	16.9523	12.6936	13.1158	3.46939	3.61691	1.69231	6.34632	3.57839	2.78214
Os01g0178400	9.21098	12.2817	19.85	11.3979	10.3305	10.2352	6.99313	7.60494	9.71528	10.8914	10.4828	9.38025
Os01g0178500	56.5645	54.6887	46.9016	68.2548	78.994	56.8421	36.1957	36.6833	42.1539	64.398	45.1103	47.9674
Os01g0178600	0	0	0	0	0	0	0	0	0	0	0	0
Os01g0178700	2.15586	1.41341	1.67478	1.28989	1.26963	1.71411	1.06553	2.02281	1.1189	2.3977	1.76383	2.17005
Os01g0178850	0	0	0	0	0	0	0	0	0	0	0	0
Os01g0178900	3.71377	3.73296	10.3511	3.81964	2.4795	4.16074	6.45211	3.82283	4.02449	4.60275	4.75952	5.47987
Os01g0179000	29.7043	11.9392	6.99737	58.7441	25.9405	21.8426	35.2102	26.7051	25.0733	37.3936	70.1101	43.7143
Os01g0179200	25.7749	20.4727	22.9875	25.4326	27.4074	20.5976	24.003	23.17	27.5689	27.5331	35.6643	29.3094
Os01g0179300	41.2409	39.9925	48.0748	41.5027	44.9024	45.0659	73.1185	76.7952	93.0025	71.2966	65.7461	65.4461
Os01g0179400	10.7343	8.05323	10.8698	7.79514	8.41241	10.2649	10.7669	8.67336	6.23167	8.00996	8.18431	9.9552
Os01g0179500	22.0887	14.332	19.8715	16.4311	18.3839	18.1965	17.7602	16.7974	14.0781	17.2454	17.3042	17.7009
Os01g0179600	0.456622	0.60413	28.0558	0.360593	0.984259	2.63552	0.468085	0.542209	0.0475676	0.968364	1.4752	0.536232
Os01g0179700	0.17287	0.0857676	0.167121	0	0	0.32071	0.318976	0.23093	0	0.173656	0	0.380641
Os01g0179800	1.48253	0.827486	4.2101	3.85719	1.25828	1.93388	1.1968	0.90771	2.04149	3.35086	3.38807	3.30518
Os01g0179901	0	0.089788	0.174954	0	0	0.419679	0.0834821	0	0	0.0908979	0.558088	0.318787
Os01g0180000	0.294019	0.5835	2.77136	0.298524	1.31902	0.784111	0.54252	0.425501	0.275659	4.98414	2.29914	2.5896
Os01g0180050	0	0	0	0	0	0	0	0	0	0	0	0
Os01g0180300	7.40855	8.27028	16.1149	9.09928	8.25831	5.68066	5.42948	5.16124	6.10569	5.79174	7.94895	7.91963
Os01g0180400	1.93392	1.84518	9.70757	2.19012	3.89604	3.03586	3.01945	5.29939	5.02105	5.97758	4.84973	3.7997
Os01g0180600	0.628338	2.17215	3.50749	0.86434	1.12065	1.24091	6.6385	4.94599	4.61779	4.80522	5.12548	5.76622
Os01g0180700	1.89699	1.71867	5.66119	1.42361	2.60007	1.60665	2.20671	3.70937	5.95423	2.73415	3.05217	2.90573
Os01g0180800	1.37022	2.25753	2.44936	1.88996	1.88079	1.07917	0.333928	0.391413	1.01803	1.6881	1.45786	1.41177
Os01g0180850	0	0	0	0	0	0	0	0	0	0	0	0
Os01g0180900	0	0	0	0	0	0	0	0	0	0	0	0
Os01g0181000	14.4466	11.5115	15.2781	9.37858	9.9789	11.7764	10.703	12.3589	12.5184	10.1146	10.723	11.2588
Os01g0181033	0.221519	0	0.214152	0	0.21487	0	0	0.591837	0.830744	0	0.195178	0
Os01g0181166	0.723891	2.29857	0.839782	0	0.140433	0.134297	7.21285	8.38084	9.3659	4.79941	5.10252	3.4429
Os01g0181300	1.98959	2.5665	4.71239	0.505019	0.868442	1.84556	1.28491	3.0122	2.79803	1.89871	3.68133	1.75235
Os01g0182100	9.9719	7.36144	2.282	5.28245	4.48583	7.41787	9.2	10.7255	7.63292	8.22672	8.48904	6.83109
Os01g0182200	29.061	27.6525	42.6168	27.7957	32.1378	27.8036	34.3238	33.2577	36.1309	45.764	42.5519	38.7027
Os01g0182300	2.73167	3.36112	5.38728	1.10941	5.40533	4.76375	8.46792	6.61709	7.7857	11.1959	6.93172	9.52752
Os01g0182400	2.59092	1.42389	3.35252	1.33554	1.62388	2.14453	4.00846	3.79835	3.73712	4.12428	4.6008	5.02034
Os01g0182500	11.2118	8.17366	12.0187	9.83481	9.69157	11.5321	10.1328	11.0038	9.08152	5.82294	6.78736	7.38938
Os01g0182600	360.262	362.653	131.235	291.268	344.099	427.133	406.025	427.288	323.069	386.619	413.353	443.386
Os01g0182700	1.34677	0.935465	3.64556	0.820446	1.1104	1.12435	1.86379	2.99851	4.73503	0.811739	1.00864	0.830328
Os01g0182832	12.3245	10.8705	12.0704	4.37558	5.50847	13.1135	6.53989	6.31293	2.07686	8.25369	7.87811	9.96807
Os01g0182900	30.1413	26.5788	22.9404	50.7415	32.3753	32.8507	38.5886	36.1288	57.9789	15.41	19.6935	21.0583
Os01g0183000	10.0769	8.62871	9.34621	14.1785	11.1637	7.25967	6.18221	7.06098	11.7017	12.1781	14.1068	11.4884
Os01g0183100	18.074	19.8574	25.5403	11.5245	13.6569	18.2697	21.5643	24.479	25.5478	13.0708	13.8341	11.8085
Os01g0183300	17.616	12.1447	9.199	16.3774	11.117	10.4016	11.8466	9.79734	5.87012	13.6096	24.7156	15.9827
Os01g0183400	0.105705	0.419557	2.24818	0.107325	0.820258	0.294158	1.36532	0.282415	0	1.16804	1.49018	0.837906
Os01g0183500	0.807729	0.200374	2.63543	0.615079	0.0979356	0.28097	0.745205	0.989098	0.851952	1.2171	0.533763	0.177854
Os01g0183600	8.79682	5.75928	5.87409	12.2464	8.35684	7.73936	12.634	10.0957	8.8852	8.88237	6.19265	5.112
Os01g0183633	16.7074	16.4305	16.4402	19.4625	17.1465	20.8945	15.827	19.3297	18.5312	14.5356	10.8434	14.0583
Os01g0183800	139.796	123.31	80.8244	167.05	152.182	144.642	147.687	130.445	168.718	93.181	105.972	104.105
Os01g0183850	3.88387	1.12405	1.25157	5.42215	6.59276	1.95146	3.28463	4.3236	1.51723	13.4928	10.5513	4.27594
Os01g0183950	1.69792	0	0	2.58591	1.23522	0.787502	0	2.26819	0.795948	1.27923	1.30902	4.29945
Os01g0184000	13.3164	15.7304	10.9469	10.6232	8.56717	10.7978	16.5479	17.2241	22.3793	9.69144	10.7752	8.69665
Os01g0184050	0	0	0	0	0	0	0	0	0	0	0	0
Os01g0184100	0	0	0	0	0	0	0.556134	0.268417	2.91996	0.201845	0.442598	0
Os01g0184200	0	0	0	0	0	0	41.9838	43.6215	30.4931	39.8299	45.6855	51.8582
Os01g0184500	8.49654	8.69325	11.4631	8.08995	9.01071	9.14247	27.6624	27.6104	36.2894	20.1051	18.4328	24.479
Os01g0184700	0.126385	0.313523	0.488727	0.577446	0.429069	0.468941	1.74903	2.64505	3.25855	1.77743	1.83738	1.72537
Os01g0184800	26.6707	30.2347	26.7387	34.4085	31.4716	27.8412	11.7773	12.925	12.467	20.1512	18.1434	17.7349
Os01g0184900	200.432	206.021	162.278	256.581	215.906	215.149	144.72	137.573	161.006	117.113	121.673	135.772
Os01g0185000	0	0	0	0	0	0	0	0	0	0	0	0
Os01g0185100	0.918996	0.40529	0	0.20735	0.495228	0	0.188413	0	0.287203	0.20515	0.449844	0.449674
Os01g0185200	71.4289	69.8197	58.8978	53.2507	56.3964	68.1392	52.4415	52.8911	45.7346	68.4625	64.9974	70.9273
Os01g0185250	0.82227	0.0815923	0.874418	1.41928	0.319036	1.44921	0.834483	0.146459	0.154185	2.06502	0.362248	0.796644
Os01g0185300	0.101726	0	0	0	0	0	0	0	0	0.0510944	0	0
Os01g0185400	73.1074	47.0233	49.5222	84.2016	49.2383	57.6074	90.2812	70.2517	91.0734	38.5411	43.0172	47.9768
Os01g0185500	0.521388	0.258682	4.53644	0.330861	0.442521	0.362732	0.661415	0.928671	1.40539	14.3379	2.6415	5.3384
Os01g0185900	66.0764	75.5466	29.0436	41.5143	64.5172	55.2082	40.1435	54.2115	27.6747	109.339	105.804	103.916
Os01g0186000	2.75222	0.227581	0.776036	1.3972	0.88987	2.4466	1.26959	1.42979	2.25781	15.8972	21.0163	4.44408
Os01g0186200	25.0654	28.8126	21.0408	41.2638	33.7681	29.5659	36.7814	31.1415	39.167	33.9352	32.8093	34.841
Os01g0186400	0	0	0	0	0	0	0	0	0	0.0662959	0	0
Os01g0186600	0	0	0.251485	0	0.168219	0.160869	0	0.154447	0	0	0	0
Os01g0186700	44.5577	42.3881	51.1188	45.4435	46.0137	62.8885	58.8215	55.0348	62.8505	59.225	69.0741	65.0319
Os01g0186900	4.20429	0.616294	0.415684	18.2875	11.5391	8.90777	1.41049	7.91395	1.7917	6.47908	7.40873	1.22029
Os01g0186950	0	0	0	0	0	0	0	0	0	0	0	0
Os01g0187000	14.2599	12.8522	7.28413	10.1791	9.96618	9.06867	2.12565	3.9374	6.0717	2.62724	1.86544	2.46803
Os01g0187300	47.9452	55.1123	19.4256	123.395	53.1946	41.9257	9.19468	9.59524	16.7683	8.76678	9.01841	9.01499
Os01g0187350	0	0	0	0	0	0	0	0	0	0	0.127906	0
Os01g0187400	36.5975	31.0046	34.434	33.1161	35.4832	40.9254	27.2616	26.8967	25.0113	36.3869	32.8352	39.1172
Os01g0187500	21.8776	24.6383	16.5395	31.6283	21.1842	23.5942	22.1397	21.3039	25.7635	20.5322	20.8103	22.8693
Os01g0187600	2.92937	0.715509	1.39419	2.65395	0.78686	0.961505	1.08104	0.602036	0.887312	3.25959	1.23096	3.21516
Os01g0187900	13.9278	11.4046	14.4499	16.5556	10.05	11.7116	16.3494	21.631	12.1557	14.503	21.7	21.8413
Os01g0188100	23.3409	24.2108	29.7263	52.3517	30.5673	29.0136	57.334	45.0818	85.2735	48.0753	43.1513	55.9252
Os01g0188200	6.41518	5.39966	9.36308	4.76472	5.47203	5.46451	4.46773	4.55722	1.24036	4.53862	3.87088	4.3311
Os01g0188400	10.7312	14.6014	7.21689	26.0546	13.5422	8.02335	21.887	26.1137	31.2263	8.22016	9.42351	13.2764
Os01g0188525	0	0	0	0	0	0	0	0	0	0	0	0
Os01g0188900	70.2687	100.265	68.4478	91.6201	68.936	70.2972	109.43	124.961	196.975	33.5964	39.8517	54.2515
Os01g0189100	0	0.0799967	0	0.136424	0	0	6.5701	6.46176	7.25614	3.56336	4.21461	6.69822
Os01g0189700	0	0	0	0	0	0	5.7426	8.36536	6.49358	2.86488	3.60965	6.00053
Os01g0189800	16.6499	15.443	15.1716	16.6402	16.1501	13.3073	37.6206	39.451	40.024	18.4724	26.8888	33.3494
Os01g0190000	30.7316	48.1934	22.8421	44.8438	53.7014	37.1735	47.872	70.7601	77.9677	28.5444	36.3299	31.6237
Os01g0190300	39.2244	39.9553	30.082	96.8043	62.5184	45.2079	12.9542	13.6744	16.5615	12.1939	13.8082	8.73654
Os01g0190400	26.6925	24.9361	11.1611	41.5116	30.7749	31.846	14.4555	13.7992	27.2638	14.4315	13.6522	9.67146
Os01g0190500	0.132694	0.658347	0.598644	0.044909	1.28711	0.451321	0.652919	1.14235	0.414692	2.17718	2.14345	1.20767
Os01g0191000	8.62509	9.12908	6.44825	8.05667	6.91606	9.60082	8.70014	10.0369	7.22394	5.08306	3.0398	5.97601
Os01g0191100	96.9868	143.719	255.61	74.4783	152.178	125.887	105.778	130.447	136.56	203.2	225.232	139.931
Os01g0191150	0	0	0	0	0	0	0	0	0	0	0	0
Os01g0191200	8.2357	1.57389	70.7127	28.7401	24.2613	30.5579	15.3652	21.6232	29.2842	16.3012	14.0828	4.83577
Os01g0191300	11.2388	9.09697	4.42443	27.8952	13.7533	12.8568	24.5325	22.5977	40.3556	10.8243	11.4592	11.7993
Os01g0191400	0.228544	0.765381	0.276179	0.0580114	0.166263	0.158999	0.790697	0.66149	0.214272	1.06182	0.880985	1.03162
Os01g0191500	53.0018	55.7547	81.2262	37.637	55.7538	55.1888	45.8103	49.7167	44.7759	76.1364	82.1328	72.474
Os01g0191700	76.1228	61.7576	72.6493	58.2039	49.816	69.6328	36.9318	32.2876	30.527	70.2698	66.9281	62.4688
Os01g0191800	0.0635391	1.89146	9.09105	0	3.88281	3.35953	1.4069	1.86735	0.357428	11.489	13.2122	8.05861
Os01g0191900	59.4109	76.6824	45.0557	76.1953	92.2909	76.1042	124.186	124.053	149.444	108.219	98.5925	73.1787
Os01g0192000	37.097	60.3678	45.7444	118.082	70.6635	51.296	58.9834	60.1641	140	36.4066	40.9022	43.3614
Os01g0192101	0	0	0	0	0	0	0	0	0	0	0	0
Os01g0192300	82.6447	93.3059	29.9428	88.7926	94.5474	87.5531	69.3837	73.4211	70.7937	39.858	55.6054	49.5222
Os01g0192401	0	0	0	0	0	0	0	0	0	0	0	0
Os01g0192500	0.209498	0.103941	0.101266	0.531771	0.101605	0.0971659	0.579845	0.093287	0.589249	0.631353	0.276881	0.0922587
Os01g0192550	1.40115	1.70632	0.923562	2.13393	1.91509	2.36312	1.76276	2.66583	1.67193	0.0639784	0.168347	0.280472
Os01g0192600	0	0	0	0	0	0	0	0.195146	0	0	0	0
Os01g0192900	1.18431	2.10551	0.333936	0.150307	0.28719	0.59506	0.956056	1.01077	0.416383	1.6854	3.60872	6.6497
Os01g0193250	0	0	0	0	0	0	0	0	0	0	0.570341	0.285063
Os01g0193400	0	0	0	0	0	0.0920238	0	0	0	0	0	0
Os01g0193500	0	0	0	0	0	0	0	0	0	0	0	0
Os01g0193600	0.984442	1.0815	0.883725	1.07092	0.71617	0.684881	1.1353	1.15852	2.57113	0.882963	0.526626	0.588359
Os01g0193700	0	0	0	0	0	0	0	0	0	0	0	0
Os01g0193900	20.0471	19.3123	16.1782	16.6395	17.9964	18.7564	15.9786	13.6889	13.6397	13.6574	14.4206	13.3283
Os01g0194000	6.37527	6.89322	2.29528	6.83008	6.73833	8.07531	6.20629	9.08426	5.64739	9.80514	9.37491	8.016
Os01g0194200	2.95167	4.15714	8.33042	2.03016	5.86469	3.79786	4.17264	4.45181	2.32101	9.517	9.52191	5.91225
Os01g0194300	88.0942	85.9681	46.7905	131.343	103.344	78.764	103.106	72.6482	106.253	56.9803	67.2113	73.1985
Os01g0194600	74.6815	152.28	37.4403	173.334	172.732	97.2536	215.606	247.127	293.533	98.6545	137.662	94.1484
Os01g0195000	28.8064	25.1173	17.9144	16.8323	29.0714	25.0688	28.2198	24.9832	14.8686	31.4492	21.2767	23.0787
Os01g0195200	4.02136	8.02355	34.3616	2.67808	10.234	8.90444	10.6116	11.7837	20.4729	28.1906	27.7359	23.8408
Os01g0195300	2.0269	0.861964	1.67956	8.52581	3.65125	3.35743	2.40428	3.86808	2.98623	5.9629	2.4237	1.91272
Os01g0195400	1.95288	1.68776	22.1071	1.59903	5.13283	2.98021	4.82393	5.49806	1.18124	11.7072	15.819	11.4852
Os01g0195500	51.2629	61.4709	65.5035	61.5617	59.038	56.3869	59.7257	66.2734	83.1279	55.0742	59.2906	51.3566
Os01g0195700	0	0	0	0	0	0	0	0	0	0.382368	0	0
Os01g0195801	0	0	0	0	0	0	0	0	0	0	0.164219	0.0820784
Os01g0196133	0	0	0	0	0	0	0	0	0	0	0	0
Os01g0196300	1.11253	0.229989	3.854	0.188263	0.494605	0.429997	0.171069	0.866945	1.43421	3.63217	1.51121	1.06153
Os01g0196500	4.83584	5.54828	6.28206	5.67711	4.98385	5.18665	4.25238	5.98898	4.10881	5.61686	6.1915	5.92296
Os01g0196600	7.44996	6.93613	12.4483	3.45521	7.62781	7.20924	12.2616	12.9828	7.58837	10.3942	11.2643	9.92344
Os01g0196800	0.166423	0.0550462	0.107259	0.0844866	0.242142	0.180104	0.358262	0.197617	0.182036	0.139317	0.0488781	0.390876
Os01g0197100	0	0	0.151093	0	0	0.0362441	0	0.0695944	0.146531	0.0785007	0	0.103241
Os01g0197150	0	0	0	0	0	0	0	0	0	0	0	0
Os01g0197200	29.4476	34.7121	33.778	23.9791	25.736	25.5522	27.1681	23.441	33.4315	23.5124	25.9088	26.5316
Os01g0197350	2.89557	6.70417	17.3555	9.99577	13.6688	9.31127	4.45238	3.26638	2.71475	9.69577	5.2726	6.29073
Os01g0197400	8.29462	10.8127	14.5439	24.1092	12.384	8.5239	10.7286	10.8632	25.6172	11.845	7.09337	9.5975
Os01g0197450	0.254156	0.462356	0.778063	0.0860168	0.123264	0.432221	0.468965	0.792209	0.476571	0.680832	0.634483	0.634243
Os01g0197500	4.95463	5.92201	8.59999	4.80189	8.30113	3.34251	6.75278	7.52127	6.96786	3.05417	5.45686	5.05808
Os01g0197700	1.96364	1.12413	1.82533	1.34193	1.20875	0.770629	1.25421	1.1098	2.08885	0.0758682	0.46581	0.631931
Os01g0197900	0.275768	0.109456	2.50601	0.167996	0	0	0	0	0	0.443235	0.291573	0.534347
Os01g0198000	0.267577	0.531023	3.6215	0.077622	0.148312	0.248206	9.73352	11.6766	16.5931	3.60951	4.07528	3.73707
Os01g0198100	0.32648	0.539933	3.47185	0.0552471	0.42224	0.302845	6.32537	6.44507	3.41804	2.73304	3.64368	2.20455
Os01g0198200	16.2998	17.0842	14.1547	29.8752	20.2937	19.4398	17.3492	20.7061	26.1977	13.9994	11.0976	13.6726
Os01g0198250	0	0.0606255	0	0	0	0	0	0	0	0	0	0
Os01g0198500	29.2549	31.2902	7.39028	21.1952	59.463	52.365	19.056	14.7943	11.7844	28.5757	31.2813	19.3573
Os01g0198702	1.17881	1.75456	1.39285	1.59583	3.23971	1.51871	1.57092	1.92467	1.7192	0.328936	1.21175	1.03825
Os01g0198900	0.46241	0.994154	2.23516	1.01724	0.523285	0.643401	1.63536	1.71588	0.650302	4.72254	8.42013	4.54786
Os01g0199300	0.0907904	0.630627	0.0877711	0.184363	0	0.421089	0.167525	0.889413	0	0.0912032	1.03993	0.639716
Os01g0199400	1.26303	1.01329	2.1303	1.52795	1.12085	1.91942	0.619821	1.14876	0.907017	1.32276	1.39698	1.53846
Os01g0199700	0.114514	0	1.66058	0.348806	0.111077	0.212448	0.422599	0.713883	0.644179	0.805242	0.100897	0.403436
Os01g0199900	11.5517	12.347	15.1658	7.05894	11.8966	13.4604	12.9272	14.86	10.2287	11.067	12.22	11.9328
Os01g0199950	0	0	0	0	0	0	0	0	0	0	0	0
Os01g0200000	1.82789	1.34571	1.99512	2.99339	2.97411	1.31269	3.0464	2.67812	2.21129	3.8501	2.23398	3.94693
Os01g0200150	0	0	0	0	0	0	0	0	0	0	0	0
Os01g0200200	0	0.307648	0	0.944376	0.902206	0	0	0	0	0.155726	0	0.409608
Os01g0200300	0.340416	0.0562981	0	0.230422	0.385231	0.315772	0	0	0.0531932	0.056994	0	0
Os01g0200350	20.5466	22.3004	5.30531	15.8534	17.807	14.3625	9.25205	12.8874	4.96137	7.08784	6.36067	4.91975
Os01g0200400	4.31107	4.76076	12.6375	4.51832	8.49822	7.61094	9.04528	8.85523	7.497	14.1794	18.1958	13.9632
Os01g0200500	12.4432	12.5686	12.8924	13.2004	12.8815	11.5423	11.377	10.3362	10.2013	10.4258	10.9636	11.2051
Os01g0200600	0	0.089788	0	0	0	0	0	0	0	0.0908979	0	0.398484
Os01g0200700	424.608	417.343	535.478	1122.29	244.835	317.198	102.734	60.3192	116.509	28.2533	140.215	96.4327
Os01g0201000	4.60658	6.17088	7.12542	14.85	8.15467	6.62329	8.925	10.1537	19.6511	4.39615	3.45	5.57877
Os01g0201100	12.1174	3.07482	9.03176	20.8495	3.81323	3.64663	6.74181	5.89002	4.76979	6.41149	12.2251	4.48084
Os01g0201200	28.5109	20.2928	18.09	15.7576	16.9242	22.5179	15.864	19.0011	12.5948	18.6068	16.7936	20.1001
Os01g0201250	0.854179	0.635689	0.61933	0.289089	0.483315	0.726313	0.788059	1.45803	2.86968	0.715052	0	0.50155
Os01g0201275	0	0	0	0	0	0	0	0	0	0	0	0
Os01g0201400	0	0	0	0	0	0	0	0	0	0	0	0
Os01g0201500	0	0	1.50369	0	0	0	0	0	0	0	0	0
Os01g0201600	0	0	113.664	0	0	0	0	0	0	0	0	0
Os01g0201700	0.0962325	0	7.86122	0	0	0.267797	0.0443917	0.299958	0	0.531685	0.254369	0.211894
Os01g0201800	20.3888	15.6217	8.87518	23.5462	17.7741	17.5105	0.0680309	0	0.138268	0.296296	1.1045	0.227311
Os01g0201850	0.1445	0.143385	0.0537288	0.0564287	0.0862542	0.0515536	0	0	0	0	0	0
Os01g0201900	84.0441	72.4745	46.5248	64.0666	65.5083	79.0116	50.9846	51.5023	34.1449	42.3136	46.6048	52.6676
Os01g0202500	10.1345	9.55344	4.1367	7.14567	15.0185	11.8555	10.8564	13.789	10.7157	13.9134	15.18	14.0833
Os01g0202601	0.969807	2.6945	2.43764	0.984666	0.564418	0.899598	0.357895	0.172737	0	0.779373	0.683591	1.19583
Os01g0202700	8.55037	4.99972	4.28062	3.25552	1.62912	1.13305	0.845197	0.815866	1.28836	1.38041	0	2.28614
Os01g0202800	4.74012	3.91961	7.82841	6.81807	4.40627	5.12979	3.2799	1.05536	1.75913	3.27365	0.52206	1.21768
Os01g0203000	31.5624	22.7713	41.7008	29.509	35.1435	35.6819	40.0996	44.3297	34.5234	57.2687	46.8703	41.3508
Os01g0203300	3.70424	5.53935	5.19505	3.70802	3.54244	4.64596	7.79768	6.83012	8.4622	2.67289	4.09121	4.04371
Os01g0203400	0.70239	0	0.388018	2.03758	0.681307	0.0930773	0.64802	0.178723	0.282227	2.41914	0.17682	0.441883
Os01g0203800	1.21118	1.42035	1.63217	0.708033	1.17483	1.36182	1.96397	1.50357	0.653802	2.2859	1.71393	2.16585
Os01g0203900	0.258478	0.213735	0.041647	0.262438	0.0835731	0.159844	0.23847	0.383657	0	0.259653	0.341614	0.303542
Os01g0204000	3.50293	3.58801	9.96814	3.32714	2.57574	3.69481	2.13714	2.01266	2.62205	2.80941	2.8375	2.98571
Os01g0205100	19.2475	20.7597	19.7972	20.9419	18.2878	24.4295	27.6583	27.0053	31.2914	17.7526	19.5612	22.1986
Os01g0205200	0.605646	0.801295	4.76211	0.204975	0.665796	0.749068	0.819522	0.934915	0.264986	0.89232	0.960534	0.711238
Os01g0205300	0.388542	0	3.631	0	0	0	0	0	0	0	0	0
Os01g0205500	0.278611	0.0921535	0	0.188587	0.180166	0.0861471	0.599771	0.0827081	0.0870711	0	0.0818273	0
Os01g0205600	6.93351	11.8336	4.91548	11.8268	16.2306	6.43156	8.44378	10.5384	10.2275	13.8372	14.9876	10.0965
Os01g0205700	8.58854	11.7266	12.0226	17.1612	10.1968	7.01077	10.8397	12.1156	26.5402	8.76563	8.71752	9.56144
Os01g0205900	0	0.44134	5.40549	0.129025	0.554687	0.235757	0.293103	0.961968	1.37014	3.38288	3.8069	4.19719
Os01g0206200	6.3217	12.9379	11.1534	6.33833	7.51164	4.25144	10.9357	10.908	12.1502	7.62054	7.03213	6.12468
Os01g0206300	3.80043	4.39961	2.60245	2.8404	3.12316	1.37095	0.92526	0.705119	0.197951	1.69676	2.97647	3.11481
Os01g0206600	13.4845	23.4158	21.1837	16.6005	19.1292	18.4498	23.4819	31.2234	36.1892	24.8905	21.089	21.2295
Os01g0206650	0.264337	0.149884	0.10952	0	0	0.0700572	0.48775	0.369933	0.177022	0.0379341	0.0998164	0.465634
Os01g0206700	0	0	0	0	0	0	0	0	0	0	0	0
Os01g0206800	0	0	0	0	0	0	0	0	0	0	0	0
Os01g0207001	0	0	0	0	0	0	0	0	0	0	0	0
Os01g0207200	0.927396	0.5663	2.13794	0.289725	1.03795	0.297782	0.789793	0.762385	0.535068	3.47563	2.32565	2.67035
Os01g0207300	0	0	0	0	0	0	0	0	0	0	0	0
Os01g0207400	5.12929	8.70174	26.873	7.64383	13.8025	7.4439	21.7531	20.114	16.8315	32.3285	19.4625	19.9652
Os01g0207500	0	0	0	0	0	0	0	0	0	0	0	0
Os01g0207600	0	0	0	0	0	0	0	0	0	0	0	0
Os01g0207700	0	0	0	0	0	0	0.191795	0	0	0	0	0
Os01g0207900	0.77282	0.278856	0.20376	0.641996	0.681475	0.260681	0.129636	0	0	0	0	0
Os01g0208000	0	0	0.124018	0	0	0	0	0	0	0	0	0
Os01g0208400	1.18301	1.40866	2.2111	0.480456	7.34402	2.99948	2.40117	1.29939	0.258799	17.3109	4.69055	4.8277
Os01g0208600	32.0278	28.1308	46.3602	17.2634	24.318	31.6405	24.4104	22.559	21.2928	25.3588	25.8653	27.353
Os01g0208700	6.07953	4.83529	4.62112	3.13346	4.83918	4.34794	4.94528	6.19956	6.46133	11.7015	12.8191	13.6726
Os01g0208800	0	0	0	0	0	0	0	0	0	0	0	0
Os01g0209000	24.3919	22.9393	35.6527	19.7386	21.1172	24.6861	20.7908	23.0522	23.688	22.3085	21.8765	20.1367
Os01g0209150	0	0	0	0	0	0	0	0	0	0.355653	0	0
Os01g0209200	0.343542	1.02267	0.797081	1.39522	0.533168	0.382406	0.633898	1.34618	4.57367	0.759228	0.605384	0.726186
Os01g0209400	30.1456	26.8691	19.8378	22.3381	33.0882	32.5747	27.7145	32.5931	21.4701	39.9519	31.9199	29.998
Os01g0209500	0.027372	0.135804	0.370464	0.0277914	0	0.126952	0.227279	0.0487537	0	0.357454	0.578814	0.916108
Os01g0209566	0	0	0	0	0	0	0	0	0	0	0	0
Os01g0209700	0	0	0.0586674	0	0	0	0	0	0.28448	0.121923	0	0
Os01g0209750	0	0	0.172074	0	0	0	0	0	0	0	0	0
Os01g0209800	0	0	0	0	0	0	0	0	0	0	0	0
Os01g0209901	0	0	0	0	0	0	0	0	0	0	0	0
Os01g0210200	0	0	0	0	0	0	0	0	0	0	0	0
Os01g0210300	0.322049	0.399454	1.5567	0.326984	1.48382	0.82152	1.18848	0.932129	1.20775	2.91162	3.54694	3.54559
Os01g0210400	0	0.0536333	0	0	0.104856	0	0	0.0481361	0	1.03163	0.285741	0.238027
Os01g0210500	10.1345	11.4084	21.4062	42.2832	28.417	7.97883	7.22857	5.53666	10.1404	26.9485	15.8328	23.8528
Os01g0210550	0	0	0	0	0	0	0	0	0	0	0	0
Os01g0210600	6.94694	6.47299	75.7588	9.54787	9.28587	9.8232	3.28276	3.16884	5.79828	16.5953	10.6742	13.7295
Os01g0210700	0	0.068439	0	0.0700282	0	0	0.0636325	0.0307121	0	0.069285	0.0911552	0.121494
Os01g0210750	0.0562246	0.0278953	0.135887	0.028543	0	0.130386	0	0.0250361	0	0	0	0
Os01g0210800	4.0698	3.17626	4.90701	3.66787	4.21377	5.3022	5.61105	4.23533	4.41587	4.91515	7.33289	5.0747
Os01g0210900	0	0	0	0	0	0.0415735	0	0	0	0	0.0789776	0
Os01g0211000	0	0	0.249776	0	0	0	0	0	0	0	0	0
Os01g0211200	0	0	0	0	0.0519091	0.148924	0	0	0	0.322552	0.377216	0.848415
Os01g0211600	9.40243	7.99702	15.115	5.78245	7.45251	5.93079	3.222	3.68437	1.15858	17.7569	20.356	13.1081
Os01g0211800	0.273351	1.08496	9.51337	0	1.59088	0.557836	0.151315	0.486879	0	4.33858	4.14257	5.63369
Os01g0212000	0	0.898166	5.62533	0	1.25426	0.599732	0	0.345475	0.242466	0.259791	1.59505	0.569444
Os01g0212100	25.9334	27.2728	25.8805	22.2799	23.0528	28.8078	46.4887	39.6553	50.8678	32.4096	37.0196	40.7582
Os01g0212400	33.0799	33.6999	36.3213	16.8952	37.182	51.7742	60.6316	69.3117	63.3442	75.2818	63.4862	68.7949
Os01g0212500	0	0	0.175608	0	0	0	0	0	0	0.0608249	0	0
Os01g0212700	0.0776589	0.231178	0.0750763	0.394244	0	0.504258	0.931417	3.25057	1.89305	2.10632	0.342123	0.54719
Os01g0212900	0.0857945	0	0.746472	0	0	0	0	0	0	0.172369	0.52915	0.302257
Os01g0213100	0.0687666	0.409415	0	0	0	0	0	0	0	0.0690793	0.605897	0.484534
Os01g0213300	0	0	0	0	0	0	0	0	0	0	0	0
Os01g0213350	0	0	0	0	0	0	0	0	0	0	0	0
Os01g0213400	6.00875	3.35908	4.58169	3.69486	7.79855	8.94941	6.09019	7.08475	4.44335	18.0232	14.988	11.3299
Os01g0213800	0	0	0	0	0	0	0	0	0	0	0.0299896	0
Os01g0214001	0	0	0	0	0	0	0	0	0	0	0	0
Os01g0214200	58.6523	66.5138	77.3767	57.0393	61.8456	93.4899	73.033	78.6002	91.2007	61.4842	41.4128	40.2726
Os01g0214300	41.4004	37.902	32.8766	46.9555	33.9429	35.3554	45.3195	39.4306	65.1541	32.5118	37.0566	36.6085
Os01g0214400	9.87878	11.6343	16.303	13.7281	9.53386	10.4595	9.4363	8.44233	11.6008	7.41771	7.82491	8.21744
Os01g0214500	39.3368	16.6859	23.659	55.3361	11.5051	21.8656	16.8993	23.2658	25.3377	7.8428	16.4037	7.27306
Os01g0214600	0.172257	0.0569759	12.8227	0	0.38987	0.0532623	0.158923	0.204544	0	13.3818	1.66952	4.04579
Os01g0214800	1.56094	1.06342	2.27481	1.70313	1.24291	2.09627	1.97747	1.39014	0.939242	3.44033	2.81225	3.67301
Os01g0214901	0	0	0	0	0	0	0	0	0	0	0	0
Os01g0215000	8.83438	7.70927	5.63316	5.91622	3.64647	2.49913	5.95394	9.15107	10.28	6.16813	1.93218	3.53178
Os01g0215100	0	0	1.68558	0	0	1.41517	0	0	0	0.218937	0.19203	0
Os01g0215500	0	0	0.33826	0.101502	0.145454	0	0.0922318	0	0	1.35573	0.880829	3.12576
Os01g0215700	0	0	0.128141	0	0	0	0	0	0	0	0	0
Os01g0215725	0	0	0	0	0	0	0	0	0	0	0	0
Os01g0215750	0	0	0.0278238	0	0	0	0	0	0	0	0	0
Os01g0216000	0	0	0	0	0	0	0	0	0	0.159591	0	0.0932831
Os01g0216150	0	0	0	0	0	0	0	0	0	0	0	0
Os01g0216300	0	0	0	0	0	0	0	0	0	0	0	0
Os01g0216350	0	0	0	0	0	0	0	0	0	0	0	0
Os01g0216400	2.11686	7.49186	3.47899	0.358216	1.16355	0.261815	0.3255	0.816931	0.330779	7.23006	12.7452	9.57082
Os01g0216500	0.0713068	0.353782	0	0	0.207499	0.0661446	0.0657871	0	0	1.28936	0.691106	0.188412
Os01g0216600	0	0	0	0	0	0	0	0	0	0	0	0
Os01g0216900	0	0	0	0	0	0	0	0	0	0	0	0
Os01g0217000	4.44565	5.63923	3.58889	7.81766	7.06847	4.84654	4.77807	5.75511	7.64857	5.15646	3.47283	5.24764
Os01g0217050	0	0	0.0765426	0	0	0	0	0.564095	0	0	0	0
Os01g0217100	0.477385	0.07895	0.769182	0.403916	0.0771759	1.03326	0.513837	0.0708579	0.223787	1.03904	0.560826	0.350384
Os01g0217400	0	0	0	0	0	0	0	0.0567197	0	0	0	0
Os01g0217500	0.220016	0.272897	9.73098	0.111694	2.40088	0.357154	0.355224	0.391882	0	2.98372	2.1324	3.19738
Os01g0217800	12.6108	15.7818	12.6918	14.5239	13.6015	14.9278	15.3681	16.7624	14.0732	14.4643	13.3501	13.9252
Os01g0218032	31.6914	23.4128	41.4373	18.6566	23.1994	30.1217	24.4567	21.4879	13.5891	31.2999	31.7357	33.0232
Os01g0218100	63.7579	72.0505	29.505	51.8036	62.9741	54.3878	55.9209	46.9258	36.8416	77.5829	91.4153	114.705
Os01g0218200	0	0	0	0	0	0	0	0	0	0.0306528	0	0
Os01g0218350	0	0	0	0	0	0	0	0	0	0	0	0
Os01g0218500	0	0.083977	0.470441	0.107409	0.143658	0	0.0780793	0	0.0595092	0.34006	0.260985	0.223617
Os01g0218700	13.0795	10.7116	18.9944	17.8612	10.6648	9.24517	10.7234	9.13043	11.2989	7.37275	7.34734	10.5892
Os01g0218800	12.3945	10.3395	22.1708	8.71973	10.661	11.3207	8.82324	9.15264	6.33442	12.9527	11.8011	12.5509
Os01g0218900	14.3361	16.315	21.0631	16.5294	13.4737	14.8384	19.2044	18.0691	20.6169	15.5404	15.9142	18.1196
Os01g0219000	2.2661	2.83157	1.7039	1.78952	2.11667	0.856388	2.86501	5.00795	4.17049	2.36071	2.95798	1.7002
Os01g0219100	9.80664	11.0887	14.8822	12.0409	10.9502	9.73135	12.9401	9.54598	12.0808	8.82029	10.9514	8.83815
Os01g0219200	0.754464	0.978991	1.12211	0.35355	0.788111	0.538342	1.6063	2.22246	1.52353	0.349797	0.613617	1.27789
Os01g0219300	104.973	120.543	38.3532	30.8186	69.7321	71.3164	44.3396	47.0098	14.9779	41.859	32.4333	43.912
Os01g0219500	0	0	0	0	0	0	0	0	0	0	0	0
Os01g0219600	0	0	0	0	0	0	0	0	0	0	0	0
Os01g0220100	0	0	0	0	0.237487	0.0973336	0.161346	0.186896	0	1.86219	0.123271	0.400478
Os01g0220150	0	0	0	0	0	0	0	0	0	0.0543325	0	0
Os01g0220200	24.8295	28.7609	37.3283	29.9432	28.3112	30.1766	18.513	13.6285	10.8319	21.2774	16.8766	27.8492
Os01g0220300	18.6862	30.0928	40.4731	21.0461	29.7137	23.3007	29.4866	34.6471	32.2625	27.7978	32.0289	25.9912
Os01g0220400	76.4144	112.828	77.7358	110.039	111.908	62.5433	200.593	197.931	219.142	227.944	234.988	198.975
Os01g0220500	1.14865	3.2294	3.23883	1.55501	8.72771	6.74816	14.6597	12.9575	6.91028	17.6928	16.7835	21.0768
Os01g0220700	2.31961	0.548025	0.640705	2.6916	2.24998	3.89352	7.94877	12.2964	2.589	1.33152	2.14111	3.89146
Os01g0220801	0	0	0	0	0	0	0	0	0	0	0	0
Os01g0220900	9.19	8.66573	6.45519	8.43877	7.1245	8.78549	0	0	0	0	0	0
Os01g0221000	138.603	151.386	96.7549	177.445	209.006	158.37	106.924	151.449	99.984	81.2755	81.8097	98.2234
Os01g0221100	22.6208	29.6673	19.3137	15.098	32.291	28.6483	18.8319	23.588	8.43151	16.8991	17.6373	21.9557
Os01g0221300	16.2325	16.9686	13.5948	13.2203	18.4397	21.338	11.6525	13.1034	8.62675	10.8128	8.68084	9.70969
Os01g0221400	0	1.00563	7.51138	0	1.96606	3.44696	0	1.8051	0	4.75093	2.38118	1.48767
Os01g0221500	12.447	12.6137	10.8993	15.4034	11.7798	13.8972	13.3335	10.4785	11.1377	12.8837	12.9337	13.7618
Os01g0221600	0.205907	0.0510794	0.696708	0.0522655	0.0499316	0.191	0.23746	0.550127	1.11003	0.155132	0	0.0906771
Os01g0221700	0.241297	1.99529	14.4629	1.46997	1.87243	1.19375	0	0.286524	0	0.0807981	0.141737	0.495891
Os01g0221900	2.61951	5.75252	4.48358	6.1913	5.49829	3.94356	4.0411	5.08642	7.64962	1.76866	1.81615	1.58853
Os01g0222001	0.592581	0.0534552	2.18734	1.09393	0.052254	1.19931	0.099402	0.143929	0.303042	0.108232	0.0949306	0.142342
Os01g0222300	0	0.387577	3.18265	0.169962	0.974233	0.569354	0.772195	0.14908	1.09861	0.84079	1.27826	1.0812
Os01g0222500	7.75144	9.909	10.8017	11.6281	10.7024	10.1053	5.60517	7.83611	3.79738	11.1539	24.4886	16.4221
Os01g0222600	240.622	324.242	158.719	340.738	396.301	304.586	128.763	109.467	132.073	138.746	175.272	187.702
Os01g0222700	12.0544	10.3754	10.606	12.4866	11.2459	11.0309	9.04697	8.15403	6.88257	8.27234	9.0935	8.97077
Os01g0222800	0	0	0	0	0	0	6.545	5.26489	12.0354	3.22384	2.38118	2.08274
Os01g0222900	0	0	0	0	0	0	0.857579	1.01178	0.193664	0.622506	0.819003	0.45483
Os01g0223000	10.4658	10.1827	8.73805	8.07311	6.3283	9.519	11.662	14.344	14.3361	11.1961	9.40095	9.81639
Os01g0223200	0.230657	0.228876	0	0.351286	1.45427	0.213959	20.0034	24.8555	18.2193	18.3047	17.8842	13.7128
Os01g0223300	0.873348	1.11937	2.63845	1.47788	1.65897	1.31645	0.167864	0.226853	0.409406	0	0	0
Os01g0223500	58.0657	76.0061	52.2531	83.8861	99.1641	93.3992	21.5139	26.6812	34.7488	33.5086	24.9003	26.387
Os01g0223600	13.7782	15.3925	25.009	13.8942	17.0922	14.4327	13.0143	11.9366	5.44834	23.021	22.3803	21.1748
Os01g0223700	8.81601	10.4351	10.5318	7.19285	9.89518	9.05398	11.0384	8.41214	10.45	7.24302	5.99224	6.90511
Os01g0223800	4.33455	1.72695	3.11106	8.16846	4.3	2.98511	3.99903	3.01216	3.26342	2.07817	3.9638	4.65643
Os01g0223900	2.18293	1.83049	3.21009	3.65234	5.87506	3.9072	1.70193	1.34168	1.44128	7.9684	2.14008	2.81625
Os01g0224000	6.70603	5.22359	5.60781	8.30671	8.16344	4.72762	4.48552	3.46389	4.46396	5.05239	5.46548	4.13447
Os01g0224100	2.45549	5.05028	13.6387	3.03707	4.54705	4.18274	8.40264	9.46288	8.99934	7.84845	9.08676	5.9769
Os01g0224166	0.197025	0.0977521	0.666655	0.100022	0.382222	0.274143	0.272661	0.0877329	0.277083	0.0989605	0.0867986	0.347063
Os01g0224200	0.316703	1.46654	6.12341	0	0.614393	0.19585	1.16875	1.97433	0.989753	3.49957	2.04632	0.836815
Os01g0224300	6.79537	10.4632	10.3071	6.78054	7.27327	6.41211	4.21561	4.90404	5.27258	3.88391	6.19381	5.15956
Os01g0224400	11.1406	6.88745	6.93575	12.4958	8.26027	7.89938	7.10331	7.22042	9.73405	5.91791	5.75594	4.88042
Os01g0224500	30.306	39.2581	38.7188	32.4523	32.0429	39.2303	32.8149	40.7884	50.1577	24.9619	24.6417	24.2891
Os01g0224700	2.01831	1.70445	0.53969	3.44446	3.16568	4.66057	3.4072	4.93344	8.13275	5.34911	1.62697	2.76102
Os01g0225000	1.65945	0	2.13901	1.44418	0.0766494	0.513104	0.218713	0.211123	0.444521	0.0793806	0.487375	0.139197
Os01g0225100	29.4196	34.3677	31.879	30.087	32.7676	31.9078	29.0889	27.6783	23.7819	24.7667	26.6316	26.5797
Os01g0225200	12.6227	13.4531	14.8671	10.4428	11.7665	13.3751	14.1655	14.7038	12.8034	10.1342	10.298	10.4891
Os01g0225300	9.23818	7.5122	9.18889	14.8992	10.4813	12.7767	11.1077	11.2271	16.4158	7.33704	7.87522	8.9297
Os01g0225400	25.8629	26.9608	15.8726	25.5216	37.7708	28.1687	20.2416	25.1032	35.2821	18.2447	9.34547	12.0293
Os01g0225500	0	0.318194	0	0.0542638	0.673928	0.545333	0.0986157	0.14279	0.100215	0	4.47353	0.094144
Os01g0225550	0	0.280558	0	0	0	0	0	0.188851	0	0	0	0
Os01g0225600	0	0	0	0	0	0	0	0	0	0	0	0
Os01g0225700	0.18343	0	0	0.18624	0.177924	0	2.87692	3.43052	3.95543	1.84264	2.26266	2.2618
Os01g0226200	0.195207	0.968499	10.1906	0.0660659	1.45166	1.50896	1.5008	2.78154	1.52514	4.37944	3.03858	3.09474
Os01g0226300	12.2489	13.6013	28.758	14.9041	23.1023	16.953	9.41726	12.6401	8.38513	26.1716	32.5484	23.4603
Os01g0226400	0	0	0	0	0	0	0	0	0	0	0	0
Os01g0226450	0	0	0	0	0	0	0	0	0	0	0	0
Os01g0226500	12.478	12.0923	12.204	9.47547	10.3051	9.62302	10.4551	11.0199	12.1285	7.24044	6.57087	8.05453
Os01g0226600	0	0	0.0760967	0	0.178154	0	0.121036	0	0	0.342647	0.577955	0.623956
Os01g0226666	0	0.063748	0.434752	0	0.124631	0.119186	0	0	0	0	0.11321	0.0565834
Os01g0226700	0	0	0	0	0	0	0	0	0	0	0	0
Os01g0227100	34.6763	30.3429	20.7594	62.5957	34.9235	38.4654	39.8677	32.6389	34.7874	13.2628	36.7038	36.623
Os01g0227200	24.1188	28.8518	15.3292	16.3137	28.5104	25.8298	28.8366	25.7067	10.6801	29.6322	37.5144	36.8499
Os01g0227250	0	0.0692341	0	0	0	0	0	0	0	0.21027	0	0.0614529
Os01g0227300	50.476	49.8153	47.4108	46.9498	51.8098	50.3699	36.1712	37.7141	34.6445	51.8034	57.2927	52.9997
Os01g0227350	1.73459	2.74117	1.92533	1.04365	1.24631	0.834303	2.37084	3.60449	0.903483	1.09711	3.33968	1.64092
Os01g0227400	0.086805	0.17227	0	0	0.168399	0.0805208	0.320343	0.85037	0.244153	0	0.305933	0
Os01g0227500	2.36185	2.34362	3.1136	0.61041	1.083	2.03153	0.673517	1.37677	0.0805223	0.862759	0.681057	0.718621
Os01g0227700	0	0	0	0	0	0	0	0	0	0	0	0
Os01g0227800	7.36655	11.2256	4.28142	15.8047	13.2276	4.88089	0	0	0	0.0880957	0	0
Os01g0228300	25.0345	20.7011	23.7274	32.9771	26.1876	20.7937	24.8327	24.8452	27.2297	20.8748	23.5715	22.9861
Os01g0228400	0	0.0657003	0.512076	0.201678	0.16056	0.0614181	0	0	0	0.0665124	0	0
Os01g0228450	0	0	0	0	0	0	0	0	0	0	0	0
Os01g0228500	0	0	0.612873	0.643669	0.13665	0	0	0	0.264164	0.353799	0	0.372241
Os01g0228600	28.4033	28.9058	28.532	34.7462	39.4697	26.2406	16.3161	16.4999	10.2284	27.3404	23.7443	17.5992
Os01g0228800	5.36622	3.46872	11.917	2.70865	5.71078	6.91194	6.08245	5.16134	4.71488	12.4754	10.6991	12.5045
Os01g0228901	0.683463	0.932508	3.55145	0.173484	1.20159	1.05004	0.650263	0.456507	0.120147	2.42445	3.08624	2.05045
Os01g0229000	0	0	0	0	0	0	0	0	0	0	0	0
Os01g0229100	42.869	42.9894	52.6561	36.945	42.0234	41.2774	47.0341	45.8407	43.2127	39.7132	39.8087	34.5524
Os01g0229200	29.8454	26.1765	22.1225	36.6105	33.0376	29.0458	46.4296	48.6273	61.7002	30.2006	32.8982	34.453
Os01g0229250	0	0	0	0	0	0	0	0	0	0	0	0
Os01g0229300	6.61805	5.23861	5.43189	5.32196	3.91382	5.38688	5.2186	5.72596	5.51537	3.1252	2.75773	3.57041
Os01g0229400	3.1183	7.97624	18.2886	3.58823	5.78054	6.29934	9.7176	13.5151	16.8918	7.93562	7.32669	6.83566
Os01g0229500	11.3996	23.3633	4.7378	23.7976	19.9448	10.1791	35.2867	37.9523	39.0553	31.8928	30.6956	26.8367
Os01g0229600	21.924	32.0776	6.48315	36.1397	29.9391	26.7968	38.3122	34.9918	32.0013	32.1287	36.9676	39.9826
Os01g0229700	3.52751	4.6294	1.43008	3.58156	3.75275	2.37494	2.09965	3.19218	1.38691	3.25778	4.21092	2.85633
Os01g0229800	0.348713	0.346022	0	0	1.18386	3.07295	0.965161	2.01861	0	1.0509	20.5856	2.30349
Os01g0229900	4.95143	4.37245	5.25341	6.10232	4.78771	5.40181	5.78921	5.43577	5.62032	3.30032	3.78647	3.70275
Os01g0230200	12.2188	14.4491	4.92926	15.9972	12.7432	13.2517	7.71309	6.87269	8.09658	6.50633	8.98506	7.28243
Os01g0230700	0	0	0.0371203	0	0	0	0	0	0	0	0	0
Os01g0230800	0.158661	0.236155	0.153385	0.241638	0	0.0735875	0.439139	0.1413	0.371884	0.478148	0	0.349355
Os01g0231000	40.951	39.8151	69.9925	36.545	56.2017	52.7403	63.6038	61.4885	56.8403	75.2713	54.2362	66.2232
Os01g0231500	11.2929	9.49928	9.36565	15.9282	12.0289	15.8637	11.7057	10.1253	8.70666	10.9987	11.2801	10.7037
Os01g0231600	1.17501	2.0404	0.283984	2.38603	3.9891	1.36244	1.62609	2.8777	1.65246	2.6558	1.03529	3.10471
Os01g0231700	50.6005	66.1858	85.2726	46.2383	59.7904	46.2973	56.5509	69.5413	73.1019	86.5275	95.6523	64.4194
Os01g0231800	105.399	90.4318	46.2295	59.6044	84.8317	99.0218	96.6166	109.844	77.9838	109.573	101.861	88.533
Os01g0231900	46.0425	52.4097	43.3479	44.3495	44.012	49.0764	48.9757	48.7845	54.0324	28.4317	29.768	38.6288
Os01g0231950	0	0	0	0	0	0	0	0	0	0	0	0
Os01g0232000	0	0	0.829414	0	0	0	0	0	0	0	0	0
Os01g0232100	1.30396	0.91334	0.889835	2.18061	1.41363	2.77488	1.48609	1.57114	1.72594	0.61642	2.02749	1.95917
Os01g0232200	0	0	3.22856	0	0	0	0	0	0	0.0516125	0.0452695	0
Os01g0232300	20.3702	18.7887	20.5288	20.0844	16.2425	20.756	17.8427	17.5676	22.4968	11.627	12.4193	14.9753
Os01g0232400	48.1976	38.9657	35.7111	42.5083	41.6239	43.905	23.4731	21.5416	26.1496	33.4477	34.5468	32.7978
Os01g0232450	0	0	0	0	0	0	0.0774327	0	0	0	0	0.0739216
Os01g0232500	36.6794	30.2042	27.2164	35.597	35.7171	36.1892	32.8733	31.181	18.713	29.2377	29.6318	33.4385
Os01g0232550	0.444861	0.110357	0.430066	0.564596	0.107877	0.515819	0	0.297137	0.729892	0	0.587945	0.391815
Os01g0232700	44.5006	37.4228	43.6812	42.0377	40.6907	44.8704	45.9305	45.8375	38.3482	36.1925	34.9551	30.0877
Os01g0232800	105.944	87.7811	105.315	111.539	106.605	114.265	146.17	149.268	120.562	117.583	91.9851	103.816
Os01g0233000	298.498	213.345	191.307	333.451	246.953	297.977	223.797	221.442	225.222	237.114	343.074	304.219
Os01g0233100	0.203453	0.555176	1.81935	0.361497	0.444028	0.471809	1.267	1.58541	0.667618	3.16785	2.50965	1.92632
Os01g0233400	0	0	0	0.084256	0	0	0	0	0	0	0	0
Os01g0233500	0.860429	1.16425	1.70144	0.238258	0.682856	0.471627	1.08249	1.3584	0.696695	2.9859	3.82504	2.30794
Os01g0233800	0.0392809	0.194889	0.151898	0	0.0762037	0	0.108721	0.174913	0	0.157838	0.242271	0.242179
Os01g0233850	0	0	0	0	0	0	0	0	0	0	0	0
Os01g0233900	10.3257	9.48703	6.4238	12.8137	8.71742	9.26777	8.99717	9.11067	10.8014	6.57895	9.22425	8.21026
Os01g0234001	0.398407	0.592998	0.385158	0.202256	0	0.554347	0	0	0	0	0	0
Os01g0234100	1.26553	0.405086	0.789321	0.207246	0.633573	2.23423	6.77945	7.7076	6.92768	4.8391	4.20842	5.46528
Os01g0234200	0.768491	1.20739	0.371467	0.975333	0.434831	0.534643	0.118167	0.114067	0.480335	0	0	0
Os01g0234300	0.349164	1.38587	0.675104	0.567222	0.745103	0.906882	1.22412	1.55478	0.851137	0.280601	1.10752	0.553552
Os01g0234433	0	0	0	0	0	0	0	0	0	0	0	0
Os01g0234499	0	0	0	0	0	0	0	0	0	0	0	0
Os01g0234700	5.96146	12.3041	4.30319	7.42477	14.3406	9.80633	9.31333	12.1048	10.5077	11.5779	11.4156	5.81067
Os01g0234800	21.5531	20.2833	19.3517	33.1208	28.1489	26.5261	17.6374	16.7895	17.8737	10.1606	10.405	11.7537
Os01g0234850	0	0	0	0	0	0	0	0	0	0	0	0
Os01g0234900	25.2279	24.8898	31.4635	31.8225	28.5802	28.85	48.2824	44.2486	55.43	33.7095	29.2274	33.0327
Os01g0235100	1.27078	1.6813	15.2337	2.92457	1.72569	0.392928	1.95402	1.73531	1.82686	2.63822	2.23935	3.05929
Os01g0235200	3.20403	4.52704	6.5653	5.97584	5.26984	4.84578	4.94811	4.28014	3.9182	4.65297	4.97101	4.07959
Os01g0235300	23.8969	16.4343	15.3252	29.7082	24.7861	21.9474	27.0677	27.2522	26.7672	29.8683	19.9435	25.4236
Os01g0235325	0.285478	0	0	0	0	1.05925	0	0.50848	0	0	0	0
Os01g0235350	9.90798	6.88588	4.43518	7.59378	4.97357	4.61323	9.49672	6.86678	7.26516	3.4855	5.97842	5.84033
Os01g0235400	17.2854	14.7525	26.1482	11.2304	13.6609	14.2894	15.8028	15.9922	15.4713	24.2242	22.6675	18.0049
Os01g0235500	0	0	0	0	0	0	0	0	0	0	0	0
Os01g0235632	0	0	0	0	0	0	0	0	0	0	0	0
Os01g0235700	0	0	0	0	0	0	0	0	0	0	0	0
Os01g0235800	32.3758	25.3578	32.0464	28.255	25.0526	31.1286	32.0931	31.5868	30.1409	22.8392	25.0003	28.2749
Os01g0235850	0	0	0	0	0	0	0	0	0	0	0	0
Os01g0235900	0	0	0	0	0	0	0	0	0	0	0	0
Os01g0236000	1.40016	1.78631	1.86925	1.15083	2.26355	1.79357	3.62928	3.97835	3.56311	2.88003	4.4647	2.87747
Os01g0236300	35.0555	46.5796	18.0663	32.5271	46.0262	59.4045	59.6113	59.4673	92.6102	63.7572	48.0809	52.0936
Os01g0236400	3.76705	3.45902	15.0563	3.93894	5.34462	3.91157	8.66269	7.16033	9.80474	12.3692	7.8767	8.76509
Os01g0236700	44.3425	45.7371	36.4753	37.7158	38.9792	65.0135	47.6163	52.0476	32.0691	43.0789	47.1237	45.8854
Os01g0236800	10.7634	12.5907	14.2124	14.7933	14.0478	11.0801	7.75046	7.75425	10.7887	6.90058	6.20673	7.28341
Os01g0236900	0.912246	0.339452	0.992147	0	0.331824	0.211551	0	0	0	0	0	0
Os01g0237000	21.8713	28.2211	5.73132	5.36857	15.8528	18.43	1.77391	3.63875	1.65246	14.5667	22.0941	26.6722
Os01g0237100	3.12632	5.23925	10.0073	3.10368	3.5042	1.67555	3.1407	2.47486	2.9311	2.16348	3.30549	4.28327
Os01g0237200	0.222736	0.66305	2.15329	0.678446	0.21605	0.206611	0.616483	0.198363	1.67062	0.894994	3.14001	1.17706
Os01g0237366	0	0	0	0	0	0	0	0	0	0	0	0
Os01g0237400	0	0	0	0	0	0	0	0	0	0	0	0
Os01g0237500	37.3432	3.09965	90.4591	1.29748	3.85636	1.97565	22.4007	35.5331	32.4819	16.403	6.25528	9.00419
Os01g0237750	75.7594	5.49522	179.673	2.02422	2.36357	3.28771	20.6415	39.0613	16.1995	34.269	8.19749	13.072
Os01g0238200	2.96736	4.65413	2.40599	5.34533	3.99246	2.30858	1.76623	2.64266	9.96157	1.15388	1.18075	1.34892
Os01g0238287	0	0	0	0	0	0	0	0	0	0	0	0
Os01g0238375	0	0	0	0	0	0	0	0	0	0	0	0
Os01g0238500	37.547	35.8792	22.9769	44.5212	52.5836	51.4257	46.4174	39.4792	21.4319	50.0578	39.6706	32.9287
Os01g0238600	22.2673	30.5937	32.2902	23.8645	31.66	24.1861	32.1324	33.5597	31.226	46.0754	39.2391	29.5858
Os01g0238700	0.0349014	0	0	0.0354361	0.0338537	0.0971241	0.160999	0	0	0	0	0
Os01g0238800	0.254555	1.01036	1.23045	1.42151	0.740743	0.472254	1.76138	2.15366	1.78995	0.639282	0.560716	0.896807
Os01g0238850	0.46797	0.696537	0.904815	0.356355	0.113481	0.434092	0.755555	0.520954	0.877496	0.117525	0	0.515211
Os01g0238900	85.7759	85.8522	72.4349	92.5781	85.5567	80.8015	60.382	59.4376	63.9685	50.2438	47.52	47.5365
Os01g0239000	0	0.0893227	21.64	0.243725	0.0291052	0.0278336	0	0.0267225	0	0.0904269	0.0264379	0.13214
Os01g0239100	1.12584	1.82111	0.909484	2.12959	1.73531	0.858358	0.640289	0.810357	0.650673	1.0535	0.652253	0.74709
Os01g0239150	0	0	0	0	0	0	0	0	0	0	0	0
Os01g0239200	2.53046	4.6201	3.71838	0.616615	3.14176	1.64309	2.56804	3.24513	1.23367	7.27001	4.45913	3.61053
Os01g0239300	0.19953	0.0659967	0.257193	0.202588	0.0645137	0.308476	0.736341	1.71774	0.561212	1.6035	0.644617	1.64022
Os01g0239700	24.0942	23.6059	52.9825	21.8115	28.4801	27.256	20.1809	16.3404	13.1212	48.495	31.1822	37.2665
Os01g0240600	0	0	0	0	0	0	0	0	0	0	0	0.0248118
Os01g0240700	0	0	0	0	0	0	0	0	0	0	0	0
Os01g0240725	0	0	0	0	0	0	0	0	0	0	0	0
Os01g0241000	2.78124	3.0722	5.83408	3.03698	3.56308	3.2127	2.66278	3.03772	1.52518	6.06221	7.4903	6.1009
Os01g0241100	5.85307	7.91594	9.4307	5.81069	5.50916	6.99782	5.24	4.51759	4.95914	5.96679	5.8447	5.91887
Os01g0241400	0	0	0	0	0	0	0.216498	0.104492	0	0.235729	0.206759	0.413362
Os01g0242200	4.91093	7.49002	1.45066	4.70917	9.17419	6.07388	7.92888	10.1645	4.68953	8.99863	7.01131	6.72831
Os01g0242300	1.01556	2.01545	2.69992	1.80447	1.31344	1.33456	1.56159	1.50739	3.33251	1.27523	3.20638	2.98156
Os01g0242400	0	0	0	0	0	0	0	0	0	0	0	0
Os01g0242500	8.3349	11.8628	14.6504	11.2835	12.3312	13.1201	11.5734	13.946	17.0497	16.2382	12.8331	12.68
Os01g0242600	60.0647	51.615	38.6477	47.1872	51.511	76.1549	98.2625	104.664	95.6503	54.5724	60.4497	63.5063
Os01g0242800	0	0	0	0	0	0.496959	5.10749	6.3616	8.53891	4.12604	3.14693	2.3593
Os01g0242900	3.41809	3.16982	4.44707	4.02185	3.19155	2.84469	4.56816	4.75102	5.6905	3.88289	5.46038	4.81119
Os01g0243000	1.31877	0.455163	1.38578	1.74649	0.389318	1.54242	2.69788	2.14468	2.25781	5.41427	2.82912	3.53506
Os01g0243100	6.64628	6.11455	7.65925	6.97157	7.59952	7.18585	7.75613	6.23261	11.7197	9.77157	7.95018	6.82294
Os01g0243200	21.8164	16.5252	19.7224	21.2207	17.6885	16.1175	15.0317	14.9056	20.2719	7.61189	11.0051	11.1232
Os01g0243300	0.656105	0.558035	0.453061	0.475827	0.363664	0.695551	0.086474	0.166946	0	0	0	0.495317
Os01g0243400	0.126483	0.125507	0.244554	0.385264	0.736121	0.70396	0.350078	0.337929	0.23717	0.508234	0.111443	0.334204
Os01g0243600	0.344028	0.227581	2.21725	0.116433	0.556169	0.850992	3.38557	2.45106	2.25781	3.57112	2.62704	2.02004
Os01g0243700	3.74855	13.3906	10.4575	4.89342	15.4791	10.6302	11.9561	19.7441	12.7525	33.6752	33.4057	28.2992
Os01g0243800	2.63496	3.31856	0.587847	2.62389	3.83381	1.26911	4.114	3.29432	3.70564	2.74875	2.63418	3.48115
Os01g0243901	0	0	0	0	0	0	0	0	0	0	0	0
Os01g0244000	0	0	0	0	0	0	0	0	0	0	0	0
Os01g0244150	0	0	0	0	0	0	0	0	0	0	0	0
Os01g0244400	0	0	0	0	0	0	0	0	0	0	0	0
Os01g0245000	0	0	0	0	0	0	0	0	0	0	0	0
Os01g0245532	0	0	0	0	0	0	0	0	0	0	0	0
Os01g0245600	0	0	0	0	0	0	0	0	0	0	0	0
Os01g0245700	0	0	0	0	0	0	0	0	0	0	0	0
Os01g0245901	0	0	0	0	0	0	0	0	0	0	0	0
Os01g0246100	33.1196	27.0483	30.1652	21.6508	23.9913	29.8672	24.8256	23.406	19.8024	19.8659	23.644	24.1382
Os01g0246200	0	0	0	0	0	0	0	0	0	0	0	0
Os01g0246400	3.70091	5.38041	8.9862	6.81615	3.42286	1.03788	0.0794055	0	0	2.07502	1.1375	1.36449
Os01g0246500	9.05912	12.158	16.3186	10.9184	13.086	8.28238	5.59196	7.08112	7.94349	4.97571	6.14435	6.54384
Os01g0246601	0.354043	0.35131	0	0.359468	0.114472	0	0.108879	0.525503	0.44258	1.18551	1.1438	1.35125
Os01g0246700	66.8307	51.3777	38.7259	42.3643	43.0205	40.2038	54.7135	49.0359	37.4145	88.3964	98.2736	89.0267
Os01g0247500	0.460368	0.456814	1.03847	0.415486	0.0496166	0	1.41577	0.68332	0.527535	0.256923	0.270417	0.315368
Os01g0247550	0	0	0	0	0	0	0	0	0	0	0	0
Os01g0247600	0	0	0	0	0	0	15.5141	20.4311	28.0404	6.15358	8.14891	6.13582
Os01g0247700	18.8569	25.1041	4.83474	27.748	65.345	45.2712	27.5479	40.7917	17.8724	46.3371	23.5353	30.9885
Os01g0247900	0	0.0899888	2.10415	1.19702	1.8473	0.841235	0.920358	1.45378	0.340103	3.64405	9.26901	5.112
Os01g0248000	0	0.361167	0	0	0.264789	0.759661	0.671605	0.648298	0	2.74224	2.24488	2.56461
Os01g0248300	0.672829	3.2269	1.73454	3.07412	4.78597	1.45628	3.10373	3.79496	6.83382	1.91502	2.4701	2.56793
Os01g0248350	0	0	0	0	0	0	0	0	0	0	0	0
Os01g0248400	0.6556	0.824016	0.92957	0.754398	0.466342	0.973021	0.322588	0.739558	0.204887	1.18545	0.808701	1.30883
Os01g0248500	8.15702	8.46197	5.13769	8.97217	17.3229	14.7891	5.30213	3.79732	2.2016	11.1117	16.7699	7.89192
Os01g0248600	35.4582	44.7384	41.2761	37.0128	35.4888	35.5398	41.4126	47.8996	61.3832	22.4122	31.7685	28.7738
Os01g0248701	0.128896	0.447655	0.685354	0.0654357	0.0625137	0.47826	0.891892	1.83667	0.845932	1.42431	2.66889	0.964976
Os01g0248800	0	0	0	0	0	0	0	0	0	0	0	0
Os01g0248850	0	0	0	0	0	0	0	0	0	0	0	0
Os01g0248900	0.726323	3.87385	0.0877711	0	3.87487	2.02123	0.837626	2.26396	0.085121	27.817	24.3984	27.1079
Os01g0249050	0	0	0	0	0	0	0	0	0	0	0.257424	0
Os01g0249100	0	0	0	0	0	0	0	0	0	0	0	0
Os01g0249200	15.6845	12.5437	35.5311	13.2311	34.3634	41.4033	36.4281	35.7199	36.3604	76.9764	41.9399	43.5735
Os01g0249300	31.0143	26.9949	44.528	31.8802	34.301	35.9435	23.75	28.3402	27.851	40.1231	35.2599	41.5503
Os01g0249700	0.166823	0.66214	0	0.338758	0.161815	1.54746	0.461728	1.33711	0	3.68679	1.46986	6.90574
Os01g0249800	2.43228	1.07267	0.653163	0.548787	6.42245	6.89392	8.228	5.89667	3.16721	25.112	12.7393	24.5168
Os01g0249900	0	0	0.713131	0	0	0.0622055	0.247477	0.179167	0.125745	0.336826	0	0.236256
Os01g0250200	0	0	0	0	0	0	0	0	0	0	0	0
Os01g0250600	26.7523	37.0196	43.9841	30.5806	32.9221	31.0617	31.8173	38.8979	49.5663	26.6911	23.9721	27.7298
Os01g0250900	31.1855	29.9697	40.7257	25.5436	28.6607	30.2649	33.728	30.5737	31.388	28.3328	25.7167	28.3613
Os01g0251000	21.3835	22.5702	36.0371	21.1663	19.9809	21.7501	26.6218	25.367	27.5567	21.0661	16.1857	18.2884
Os01g0251100	17.8726	28.1667	30.9692	19.151	19.9155	26.3309	25.7892	29.4104	22.7865	24.042	21.4142	21.0793
Os01g0251200	15.9695	15.0844	15.1712	13.9691	14.8348	13.2181	14.705	13.0733	13.8206	15.0857	13.9623	14.5521
Os01g0251400	0.145558	0.433303	1042.86	0	0	0	0	0.12963	0	0	0	0
Os01g0252100	8.90943	10.2381	14.1144	9.92136	9.84074	12.21	8.11372	11.2107	15.7092	10.278	9.97713	10.6062
Os01g0252150	0	0	0	0	0	0	0	0	0	0	0	0
Os01g0252200	6.21127	6.72362	8.73412	5.82868	7.07461	7.50755	7.46697	6.28591	7.98512	7.37396	8.04321	7.21128
Os01g0252300	0	0	0	0	0	0	0	0	0	0	0	0
Os01g0252400	0	0	0	0	0	0	0	0	0	0	0	0
Os01g0252600	0	0	0.0678024	0	0	0	0	0	0	0	0	0
Os01g0252900	17.1838	17.9729	22.7057	14.4831	16.2176	17.4169	15.8537	16.8398	12.8762	12.9965	14.4975	11.4534
Os01g0253000	0	0	0	0	0	0	0	0	0	0	0	0
Os01g0253050	0	0	0	0	0	0	0	0	0.0322362	0	0	0
Os01g0253100	38.3387	32.7344	39.0174	29.9339	35.66	38.7059	35.9193	35.7051	29.7588	37.7069	40.2478	38.3217
Os01g0253200	0.464618	0.115258	0	0	0	0	0	0	0	0	0.307028	0.306912
Os01g0253300	616.184	769.324	467.498	672.22	627.523	595.229	817.634	791.449	1001.61	335.811	367.077	466.869
Os01g0253400	0.273443	1.15316	0.925223	0.624674	1.59141	0.760942	0.378415	1.09585	0.32046	1.9228	3.1923	1.2644
Os01g0253500	0.280782	0.139307	1.28936	0	0.544708	0.0651138	0.453333	0.0625144	0.263249	1.05772	0.371092	0.556428
Os01g0253600	27.807	30.4735	43.8321	23.4709	26.3224	24.6545	29.0545	32.4223	26.3847	28.4943	31.1914	32.0649
Os01g0253800	0.921316	0.457102	0.296892	2.18268	1.93627	1.5668	0.283333	0.273501	0	6.78704	1.48823	2.29913
Os01g0253900	22.4348	8.74457	17.4434	19.8364	9.79406	8.28545	7.27605	5.69333	4.53726	7.95239	10.8706	10.4981
Os01g0254000	207.563	214.712	155.338	195.663	144.603	120.703	33.0462	34.5864	43.7365	107.168	101.972	109.429
Os01g0254100	149.373	137.198	122.378	114.575	105.206	129.131	77.2486	67.4069	64.6037	89.344	103.221	107.701
Os01g0254200	60.5366	41.7148	62.4715	46.7079	56.5059	62.9506	33.3552	32.3047	22.9728	59.4846	62.0164	57.8671
Os01g0254300	0	0.129341	0.294029	0	0.0842897	0	0.0801715	0.0773893	0	0.174586	0.535956	0.956702
Os01g0254350	0	0	0	0	0	0	0	0	0	0	0	0
Os01g0254400	1.19054	0	1.38114	0	0	0.331306	0.549192	0.212053	0	1.67434	0.944078	0.838863
Os01g0254800	9.56017	6.5852	6.68492	7.25643	6.48225	6.80173	6.8506	8.05942	4.78617	4.84844	4.98861	6.53997
Os01g0254850	5.64916	1.14187	1.11248	11.0466	3.55159	2.81418	5.984	5.40367	5.59064	11.3497	11.3375	4.97554
Os01g0254900	55.6266	51.6062	44.748	71.8283	55.4855	56.4725	49.9205	50.5793	65.7248	48.0223	49.475	48.8393
Os01g0254950	0.325933	0.242563	0.0787735	0.661854	0.6323	0.982597	0.225528	0.507969	0.229185	0.491122	0.430765	0.0717671
Os01g0255000	41.8613	45.4778	35.7556	51.6256	44.3883	40.3815	67.2172	65.4428	77.5803	44.9204	48.9123	46.3786
Os01g0255100	0.118359	0.587226	0.343268	0.540776	0.114806	0.164686	0.600584	0.42163	0.27742	0.178346	0.0521425	0.521228
Os01g0255700	1.14485	0.826188	2.51539	3.06447	2.01906	1.44813	2.88062	2.96603	6.92802	3.24105	2.75104	1.65
Os01g0256300	2.24361	3.64302	1.47886	3.36521	2.57195	1.89199	4.09283	3.13339	6.97982	1.17813	1.97683	1.34733
Os01g0256400	22.4396	34.9102	25.2908	33.5455	36.0945	23.0117	35.2673	44.1861	38.4823	32.7364	33.8796	33.7675
Os01g0256500	5641.67	9534.98	3078.42	8572.43	12705	4996.79	18699.4	20955.3	25561.9	3097.72	3920.86	2954.97
Os01g0256600	48.2407	57.5759	44.5709	44.0704	44.9384	40.7846	37.4519	42.4613	59.3556	32.0808	34.5782	34.9613
Os01g0256800	7.73916	7.61045	5.93615	7.24606	7.0124	7.32935	9.36336	9.4305	9.21107	8.33299	7.26806	9.26532
Os01g0256900	24.0508	26.901	37.3002	29.0788	30.0885	28.6951	25.9526	28.6092	32.7478	31.0753	34.4447	31.3627
Os01g0257100	1.64264	1.28068	8.73405	3.81213	5.12142	5.76837	8.87641	8.46388	4.40018	23.8087	12.0954	12.1942
Os01g0257300	112.577	93.0556	16.6744	405.823	189.142	170.628	120.442	118.286	397.108	44.1979	55.9652	48.7577
Os01g0257400	24.578	21.5435	23.5578	26.3035	23.0603	23.8689	24.4172	21.8885	24.5838	20.2645	18.1746	17.5518
Os01g0257900	1.25795	1.41956	1.35918	0.901567	0.741682	1.21264	0.477882	0.329499	0.393131	0.668999	0.456386	0.630009
Os01g0258000	0	0	0	0	0	0	0	0	0	0	0	0
Os01g0258100	0	0	0	0.12416	0	0	1.88974	1.41577	1.26115	2.45685	1.69699	1.56172
Os01g0258600	17.4571	19.415	28.2031	20.1037	19.3196	21.736	11.2416	15.1295	11.9732	13.7702	11.0456	13.518
Os01g0258700	28.9259	25.2182	35.4927	30.2516	30.9578	33.572	33.1981	31.8912	33.7039	26.3332	24.7512	27.4671
Os01g0259200	47.7831	41.1273	32.1855	58.4923	47.5723	56.6769	40.891	38.8189	41.2792	37.4515	38.1212	43.2996
Os01g0259400	0.46635	1.234	7.09658	0.122758	1.75915	1.21766	1.46604	1.63052	1.10117	3.95597	4.18507	3.34679
Os01g0259600	33.4341	28.8088	36.0919	42.6094	33.8911	33.3773	31.7722	28.9161	32.396	36.1071	28.8803	30.3655
Os01g0259900	54.0506	61.658	55.4199	49.1622	52.2296	53.2712	2.36111	2.46151	2.20745	1.23401	1.44314	0.901619
Os01g0260000	1.41741	1.12517	0.890677	0.863477	0.893662	1.44628	1.63461	1.45166	2.6578	1.28147	1.49864	2.05985
Os01g0260100	3.99605	3.23175	1.58546	0.797383	3.67445	5.57085	3.09003	3.80563	1.27771	6.45059	4.64024	5.49294
Os01g0260500	1.57998	1.47928	1.44121	0.620976	1.4584	1.72562	1.55172	1.30496	0.680928	2.12475	2.21165	2.09859
Os01g0260700	85.3255	95.2091	95.0056	76.1156	75.9371	77.855	73.5135	73.7417	94.0669	71.439	71.9618	68.4841
Os01g0260800	196.68	228.762	101.248	251.893	204.192	206.773	149.776	158.594	214.267	148.708	129.256	112.993
Os01g0260950	0	0	0	0.180259	0.114806	0.10979	0	0	0	0.0594485	0	0
Os01g0261000	0	0	0	0	0	0	0	0	0	0	0	0
Os01g0261100	59.8843	55.6845	49.139	67.446	48.0489	56.3607	61.1106	59.7692	83.1471	45.5951	46.8302	49.5267
Os01g0261200	157.769	138.029	91.7959	142.882	141.776	145.444	102.391	84.2743	93.3614	91.1461	126.674	116.19
Os01g0261500	12.3262	14.7819	11.3427	15.1586	12.3718	14.2464	14.9296	15.1746	17.9836	10.4289	11.3541	11.6401
Os01g0261600	0	0	0	0.0565372	0	0	0	0	0	0	0	0
Os01g0261700	0	0	0	0	0	0	0	0	0	0	0	0
Os01g0262000	0	0	0	0	0	0	0	0	0	0	0	0
Os01g0262401	0	0	0	0	0	0	7.00374	7.8424	6.4056	14.6417	10.9695	14.7096
Os01g0262500	0.562376	1.11607	5.34612	1.04682	0.727327	1.13027	0.778266	0.166946	0.175753	4.70777	1.48651	3.21956
Os01g0262600	14.9956	16.3259	17.3889	13.9014	11.7182	12.736	35.5954	35.3165	40.164	27.6233	25.8843	27.1243
Os01g0262700	1.1558	0.910755	10.7793	0.552239	2.27518	1.86045	22.487	29.7293	27.7918	16.5621	15.6948	15.3595
Os01g0263000	0.757011	1.20187	0.365918	0.614888	15.5669	11.2353	7.40317	8.15752	5.11012	11.1787	17.1418	9.53443
Os01g0263300	181.399	230.428	56.0636	57.4758	167.351	182.386	112.983	101.332	68.8776	147.725	199.841	185.307
Os01g0263400	2.82391	2.60547	1.98763	0.905424	1.94623	2.20587	4.02224	4.05914	1.95084	1.96582	2.35717	2.33446
Os01g0263500	10.765	12.5913	14.9318	12.7253	11.9552	11.24	12.9065	11.9491	14.1397	13.3738	10.7222	9.98525
Os01g0263600	6.97924	5.64807	6.90269	5.94259	6.16496	7.61206	11.4306	9.76216	9.65485	6.44525	6.32657	7.22763
Os01g0263900	0	0	0	0	0	0	0	0	0	0	0	0
Os01g0264000	7.44334	7.85334	8.19775	3.20471	6.03183	4.23883	0.260779	0.545412	0.132504	1.04113	0.664128	0.829846
Os01g0264100	0	0	0.782752	0	0.104717	0.0500709	0	0.192288	0	0	0	0.0475421
Os01g0264400	23.5809	46.4472	12.1241	28.5154	57.4825	58.7397	65.3481	54.979	51.5862	71.5966	69.1008	80.6649
Os01g0264500	41.6007	41.1792	33.4655	60.7366	46.0465	36.7113	34.6452	37.7697	50.5805	27.1482	25.6846	27.8144
Os01g0264600	0	0	0	0	0.298831	0.0476292	0	0.0457278	0.04814	0.154739	0.950057	0.316566
Os01g0264700	35.5031	26.4218	34.9246	26.8772	27.7413	33.2699	28.1099	32.0342	21.9961	37.0724	33.3852	31.7726
Os01g0265000	1.10171	1.34166	3.77616	0.966056	1.70011	1.30067	2.21766	2.1853	1.73717	3.11894	3.39748	2.42585
Os01g0265100	2.0246	6.5748	17.4375	1.21468	14.6394	10.3291	4.66969	8.03179	1.55305	35.2217	57.5699	43.3637
Os01g0265200	17.0533	16.6746	25.0702	20.8112	18.5135	20.7068	26.9877	33.4415	30.3819	11.7123	13.3073	14.7275
Os01g0265400	5.63159	7.00883	5.0752	4.48708	4.14784	5.62233	4.98432	4.61583	5.36942	3.54773	4.07889	4.75831
Os01g0265700	12.4522	11.0661	12.4349	15.4911	13.5384	14.7874	16.9168	18.3405	14.7536	13.471	16.397	12.7149
Os01g0265800	50.8115	54.6245	70.4754	49.1996	58.0475	47.9669	44.3903	42.9642	35.3978	56.8907	54.6891	50.2195
Os01g0265900	9.19591	14.985	22.9185	10.9643	8.34704	11.7388	12.9207	15.102	13.9212	11.0175	10.1095	8.24799
Os01g0266000	31.261	29.2652	36.6258	18.9099	24.9716	31.5128	34.9966	30.5277	30.9224	30.5032	31.262	32.3715
Os01g0266100	0.525329	0.781912	2.11608	0.533379	1.86839	2.03041	4.92743	5.7701	7.30579	2.55064	1.9286	1.69652
Os01g0266200	0	0	0	0	0	0.025659	19.1657	16.0618	7.23563	17.8672	16.7194	18.5647
Os01g0266400	1.89566	2.89389	10.2908	1.9247	1.55587	0.946844	1.88345	4.2855	2.59757	7.91008	3.85442	6.4216
Os01g0266500	32.0386	27.6959	23.8047	14.9863	23.7487	33.353	42.7889	40.2449	27.2834	55.0927	67.1824	51.8773
Os01g0266600	24.4926	32.6412	50.7264	33.3992	31.9078	32.6696	22.5967	27.0666	18.3538	24.8733	23.4705	25.9022
Os01g0266800	22.7776	19.4737	158.863	30.2494	23.8166	31.7547	8.7253	9.92511	10.9898	12.4887	6.6506	7.19557
Os01g0267100	26.6051	23.5194	31.06	20.5122	21.4303	26.8331	22.2808	20.9463	18.5056	17.9618	18.9403	19.9704
Os01g0267200	85.1363	92.9336	109.654	71.1666	81.4832	87.2469	73.9402	75.2868	88.8691	124.24	125.569	105.881
Os01g0267300	2.00124	1.57845	2.43076	1.7193	2.09049	2.66554	0.757468	0.868278	0	1.49487	1.8537	1.8078
Os01g0267400	20.269	17.0238	20.1548	23.6665	17.203	17.0557	5.34286	6.4468	6.04032	8.58076	5.10252	5.54689
Os01g0267600	3.60444	3.43355	4.97132	2.87894	4.10226	4.19052	5.01031	4.49404	5.36192	7.04854	6.60575	5.88367
Os01g0267800	1.39786	1.45012	1.6585	2.64502	2.21875	1.00197	2.98965	4.64008	3.21685	4.02116	5.15051	3.35775
Os01g0267900	261.985	308.273	263.677	276.718	244.775	214.115	98.5355	118.028	138.284	120.468	118.848	112.213
Os01g0268000	0	0.1579	0.0769182	0	0.0771759	0.221412	0	0	0	0.0799259	0.0701033	0
Os01g0268100	0.653432	0.648388	1.89511	0.969649	1.26764	1.67851	0.0463732	0	0	0.40394	0.0885744	0.177082
Os01g0268300	13.9605	22.2571	29.9288	11.4166	14.108	14.2502	25.3555	25.646	28.4228	16.1363	14.076	15.2797
Os01g0268600	0.15892	0.157694	1.04984	0.349603	0.333992	0.221123	0.34211	0.117942	0.248328	0.0532143	0.513419	0.0933136
Os01g0268700	0	0	0	0	0	0	0	0	0	0	0	0
Os01g0268733	0	0	0	0	0	0	0	0	0	0	0	0
Os01g0268800	30.2577	24.3979	24.6409	25.8791	25.2889	22.6111	15.6933	15.1487	15.6001	30.7147	26.6598	27.3032
Os01g0268900	2.06939	2.86012	4.21549	1.12559	2.93923	2.6737	5.93218	7.43762	9.56226	6.08792	5.99093	5.40281
Os01g0269000	62.5349	42.3567	43.8854	63.3982	45.4367	43.8849	51.7051	41.3843	50.8797	37.9543	36.6229	31.9198
Os01g0269100	21.6393	21.0457	21.5085	18.6607	19.2522	22.3326	21.5509	19.2396	19.6163	19.3264	19.9185	19.3115
Os01g0269500	0.215755	0.0713631	0.46351	0.17038	0	0.0667118	2.47711	1.85741	1.5733	1.22817	1.26733	1.41465
Os01g0269550	0.0463688	0.0230054	0	0	0.134931	0.150542	0.235287	0.454244	0.630363	0.302768	0.469834	0.387977
Os01g0269800	0.136262	0.04507	0.307371	0.0922332	0.528687	0.505589	1.92762	1.29442	0.894271	3.74143	1.88093	2.96034
Os01g0269900	0.459787	0.532278	0.333373	0.544638	0.408821	0.817461	1.34329	1.84264	0.71846	1.73204	1.28286	1.24863
Os01g0269950	0	0	0.0570034	0	0	0	0	0	0	0	0	0
Os01g0270100	107.885	113.274	96.8424	123.221	117.649	111.239	93.7493	88.763	109.594	95.6339	92.7706	93.1164
Os01g0270300	1.75706	1.99257	2.08689	0.866507	2.97039	4.05137	2.08421	3.30843	0.706004	7.26192	7.20988	7.87038
Os01g0270501	0.10971	0.217727	0	0.445565	0	0.305304	0.303653	0	0	0.220418	0	0
Os01g0270700	0	0	0	0	0	0	0	0	0	0	0	0
Os01g0271000	12.4321	14.6823	12.6086	14.8684	14.4264	15.7063	19.7731	20.6492	23.3116	14.7106	12.3651	12.4948
Os01g0271200	15.9635	12.4224	13.7356	12.8454	9.57328	12.4115	6.325	6.54793	5.46499	5.15682	5.16505	5.68816
Os01g0271400	14.5014	16.8603	22.3739	17.9211	16.5525	14.5386	18.4466	18.5892	37.0795	15.7445	13.8095	14.8364
Os01g0271500	38.0522	37.2052	40.1106	36.5124	36.1439	40.0814	31.5489	36.6607	41.3825	39.2054	39.709	36.7885
Os01g0271700	6.03499	8.14424	10.3684	4.62186	8.9313	8.09325	6.61778	7.55518	4.75284	8.3142	6.47202	6.74293
Os01g0272600	0.150979	0.299628	0.0973055	0.357683	0.0976316	0.233415	0.464308	0.761931	0.471838	0.707773	0.39908	0.531905
Os01g0272650	0	0	0	0	0	0.0743882	0	0	0	0	0	0
Os01g0272700	0	0.23837	0	0.243906	0.116507	0.111417	0.443259	0.427877	0	0	0.10583	0.42316
Os01g0272800	0	0	0	0	0	0	0	0	0	0	0	0
Os01g0272850	3.39977	4.11684	3.56524	3.39336	3.85666	3.4209	3.93404	3.84884	2.32307	2.25752	2.4878	3.75566
Os01g0272901	0	0	0	0	0	0	0	0	0	0	0	0
Os01g0273000	62.3788	85.7039	98.6943	74.2543	90.8398	77.8156	48.6963	60.8578	55.3809	68.8123	78.1414	69.9509
Os01g0273100	0.200187	3.27759	20.3206	0	14.2721	3.15681	2.58568	3.03079	0.187687	25.1372	26.6339	15.2514
Os01g0273150	0	0	0.560655	0.588828	0	0.75314	0	0	0	0	0.102196	0
Os01g0273200	0.088899	0.0882127	0.601598	0	0	0.164926	0	0	0	0	0.0783281	0
Os01g0273300	18.7706	16.8086	23.7794	21.8895	28.0173	23.1256	24.3446	28.0588	22.281	27.5523	32.894	30.8287
Os01g0273500	25.4158	20.4811	19.5949	31.8929	25.4249	26.4305	29.3717	25.4227	41.9365	20.0413	20.5236	21.3103
Os01g0273800	0.117162	0.697543	1.41582	0.594784	2.95477	0.815099	1.13497	0.78256	1.64768	3.94276	3.25175	2.83776
Os01g0273850	0	0	0	0	0	0	0	0	0	0	0	0
Os01g0273900	0	0	0	0	0	0	0	0	0	0	0	0
Os01g0274100	0	0	0	0	0	0.0608466	0	0.116835	0	0.0658936	0.0577955	0
Os01g0274201	0	0	0	0	0	0	0	0	0	0	0	0
Os01g0274300	0.291116	1.15548	0.140717	0.295577	0.141189	0.270041	0.134291	0.12963	0	0.43866	0.2565	0
Os01g0274500	1.01599	13.4083	0.39288	0	13.107	4.24096	3.09323	6.51466	0	13.1658	18.2616	7.42717
Os01g0274601	0	0.0339882	0	0.0347774	0.0332244	0	0	0	0	0	0	0
Os01g0274800	4.33592	3.35945	2.75621	2.11072	2.07408	2.36914	8.87736	6.6121	8.46446	5.07163	5.91369	5.44063
Os01g0274901	0	0	0	0	0	0	0	0	0	0	0	0
Os01g0275200	0	0	0.0801018	0	0.120555	0.115288	0	0.0368953	0	0	0	0
Os01g0275300	5.60631	7.41738	6.94855	16.6388	7.2507	7.06727	29.3099	39.4306	43.6671	30.4695	19.1254	16.7126
Os01g0275500	0.303541	0.210839	0.0293447	0.0616384	0	0.197097	0.112018	0.351424	0.369963	0.0304921	0	0.106939
Os01g0275600	43.0715	46.8506	91.647	28.7256	39.2187	48.0567	99.9768	96.1547	112.337	60.6592	59.4596	56.578
Os01g0275800	0.726386	1.38611	1.40446	0.85098	0.433589	1.60675	1.59807	1.49285	1.46683	0.729689	1.42772	1.08269
Os01g0275900	19.5451	15.6431	12.519	13.8422	13.8872	22.0098	34.543	28.0436	24.8098	22.4619	19.1344	22.3151
Os01g0275950	7.96794	6.27624	7.86178	4.50373	5.0994	7.46731	8.10901	9.87595	4.00474	6.60138	7.45474	8.7542
Os01g0276000	1.02953	1.78778	2.11501	2.22128	2.74624	2.26813	5.1054	6.18893	13.6341	8.01517	5.44269	4.76055
Os01g0276100	53.5356	50.1623	71.4789	45.3777	56.5274	62.8038	42.3637	48.5789	46.0473	76.7355	68.3845	60.8988
Os01g0276200	14.6448	24.6111	19.7003	9.17458	17.4693	18.9606	24.8375	32.3004	26.9347	29.7357	28.2227	21.5707
Os01g0276300	0	0	0	0	0.0825207	0	0.392445	0.984947	1.0369	0.598228	0.974458	0.29972
Os01g0276400	13.5537	8.92531	10.6611	9.19511	12.6688	9.31508	11.0267	12.8936	10.5702	11.6968	14.2762	10.9608
Os01g0276500	28.8689	26.9059	22.9531	18.4908	24.6002	33.0358	33.9774	39.3459	33.2636	21.8179	22.1675	18.8323
Os01g0276600	0.366583	0.970008	1.89009	1.79896	1.60011	1.47352	3.77664	5.71322	6.18644	3.98937	2.74544	3.06727
Os01g0276700	24.273	28.5935	26.928	19.7294	21.1643	17.4405	50.4173	54.7511	47.5975	57.7606	54.8109	48.8906
Os01g0276800	74.2491	67.8745	104.648	64.4408	74.8068	81.5076	91.7929	100.135	97.2105	69.5283	77.1823	78.5223
Os01g0276900	11.6488	5.54828	5.18026	22.8267	3.84172	0.432221	4.51379	6.12076	2.73035	0.351054	0.923732	1.12858
Os01g0277100	0	0.5883	0.57316	0.30098	0.43131	0	0.410238	0.132	0	0	0	0.130545
Os01g0277500	3.52504	3.28367	5.98105	1.67996	2.23297	3.33658	6.10612	6.69506	4.58641	5.02253	4.02497	4.56202
Os01g0277600	27.7204	20.3372	20.5673	17.024	16.3659	19.7346	10.9994	10.3363	7.01082	17.8166	19.4132	22.9308
Os01g0277700	33.0176	37.4533	35.6586	36.0687	31.1929	37.6697	25.9685	27.6825	31.5602	28.779	27.6401	25.3588
Os01g0278000	1.11829	0.71335	0.772213	5.83931	3.71904	3.48247	2.43192	2.13411	2.24669	9.46842	8.09365	5.41718
Os01g0278050	1.99879	1.48752	1.57001	4.81986	1.69644	2.78113	0	0	0	0	0	0
Os01g0278100	0	0	0	0	0	0	0.262686	0.507141	0.333683	0.214516	0.439023	0.877713
Os01g0278200	3.45107	2.74919	1.97359	4.63903	2.64027	3.20123	16.3233	15.3672	15.8133	12.3046	12.6339	16.8246
Os01g0278600	4.50842	3.79694	4.798	4.53904	2.57241	4.49833	4.64878	3.98135	5.93186	3.50135	2.97091	4.67157
Os01g0278900	1.42922	4.38349	53.2579	5.40872	5.04117	3.01308	1.55833	1.85139	1.94905	3.9156	2.28959	5.14963
Os01g0278950	0.744125	1.00688	0.457787	0.446448	0.524938	1.56876	0.686525	0.99405	0.221982	0.985352	0.804653	0.714976
Os01g0278975	0	0	0	0	0	0	0	0	0	0	0	0
Os01g0279000	0.220016	0.764111	0	0.0279234	0.4535	0.382665	3.7806	4.11476	3.55828	2.3483	2.49587	2.39804
Os01g0279100	2.40581	3.86733	160.667	2.68694	5.97401	4.68645	1.15418	1.71405	0.721786	10.1504	2.58608	8.26386
Os01g0279200	40.2744	36.2156	39.6569	30.1447	33.9959	34.5884	40.7226	40.5611	38.2124	41.5164	43.728	41.1584
Os01g0279300	253.628	234.196	238.224	201.235	226.412	243.818	121.359	124.305	109.92	218.927	223.261	209.02
Os01g0279400	0.0453444	0.0899888	0.657547	0.0460392	0.615767	0.0841235	0.251007	0.201913	0	0.683259	0.599289	0.239625
Os01g0279500	0	0	0	0	0	0	0	0	0	0	0	0
Os01g0279700	2.93086	3.31404	8.53313	4.60206	5.0577	3.03481	2.01227	2.79226	2.17271	2.53337	2.49228	2.94158
Os01g0279800	40.2551	40.8798	51.5392	39.8669	40.8757	41.5384	40.5746	42.1471	46.5801	34.4245	33.1842	32.8395
Os01g0279900	13.7575	16.1253	17.0447	16.4998	14.0355	13.2158	23.167	21.9269	27.8005	17.1297	17.4567	16.9403
Os01g0280000	58.3818	50.2309	42.0903	56.0698	48.5333	48.0451	57.7754	58.9848	70.218	41.8326	44.7613	45.4994
Os01g0280200	0	0	0	0	0	0	0.414404	0.0500029	0.0526406	0.733226	1.53358	1.03849
Os01g0280400	5.51987	12.1376	15.0697	2.33145	5.61119	9.21647	8.88148	9.43845	8.23889	6.6096	5.68058	5.13393
Os01g0280500	1.25699	0.831525	0.405063	1.91437	1.287	0.518218	0.386563	0.186574	0.392832	1.96421	1.10752	1.29162
Os01g0280600	0	0	0	0	0	0.113519	0	0	0	0	0	0
Os01g0281000	61.1782	59.1978	34.3975	67.9729	80.3847	62.421	78.9431	75.496	65.1957	41.8153	51.0426	56.226
Os01g0281050	0	0	0	0	0	0	0	0	0	0	0	0
Os01g0281100	8.15672	13.4571	23.6564	14.0689	8.24552	3.145	1.496	0.525121	0.737096	0.246801	1.03906	0.995388
Os01g0281200	0	0	0.0454375	0	0.0455897	0	0	0	0	0.141643	0.248471	0.124188
Os01g0281250	0	0	0	0	0	0	0	0	0	0	0	0
Os01g0281301	0	0.324395	0	0.221285	0.845616	0.707587	0.904838	0.0970486	0.102168	5.03555	2.20835	1.8236
Os01g0281400	82.8765	71.1872	92.1682	55.4721	72.9888	78.5909	76.2864	74.694	61.6634	76.2798	74.0238	70.5735
Os01g0281600	0.22668	0.299907	2.19142	0.230153	1.02609	0.0700899	0.975955	0.807502	0	1.06265	3.86137	0.465851
Os01g0282251	0	0	0	0	0	0	0	0	0	0	0	0
Os01g0282800	0.137417	0.22726	1.28419	0.232537	0.222153	0.127469	0.633898	0.530313	0.0429452	1.0123	0.766819	0.121031
Os01g0282866	0	0	0	0	0	0	0	0	0	0	0	0
Os01g0283000	3.337	3.09933	4.43902	2.92735	3.67705	2.52587	4.90128	6.03881	4.48019	3.72762	2.98725	3.22125
Os01g0283100	119.001	127.268	155.677	108.772	134.257	119.25	69.5654	79.3182	96.5912	95.3185	91.3003	83.0466
Os01g0283300	275.539	166.842	68.6458	250.496	288.908	342.885	253.907	304.172	298.006	216.899	469.142	397.904
Os01g0283400	0.282987	0.140401	0	1.72394	0.686233	0.393751	3.00244	1.26011	3.84708	1.56351	2.11937	1.1216
Os01g0283500	7.61918	8.33578	6.68588	7.06151	7.23888	6.27022	2.23499	2.08783	3.26032	8.43883	8.53781	9.15402
Os01g0283600	0	0	0	0	0	0	0	0	0	1.74346	0.218456	0.727913
Os01g0283700	0	0	0.0638791	0	0	0	0	0	0	0	0	0
Os01g0284300	0	0	0.068754	0	0	0	0	0	0	0	0	0
Os01g0284500	33.7451	107.847	20.6753	14.9508	356.058	186.512	148.306	128.328	66.2341	535.508	436.334	417.333
Os01g0284700	5.54696	7.48819	13.5933	4.12573	8.07069	6.28216	8.03341	10.5693	9.0103	9.71891	8.06986	6.58978
Os01g0284900	4.48641	3.49783	2.73657	1.95221	2.27949	2.5267	7.73623	5.66027	6.70998	10.2476	11.2941	12.5599
Os01g0285200	0.135352	0.111923	0.392552	0.0229043	0.153171	0.0837022	0.0208125	0.100451	0.06345	0.0226612	0.139134	0.0198687
Os01g0285300	3.01344	4.12929	6.98249	1.55409	5.01083	4.65881	7.23728	8.81785	4.4397	10.9073	9.60899	11.5433
Os01g0286000	10.0986	14.8602	10.6503	8.91343	9.73984	12.4013	12.3873	12.6217	13.0723	13.5453	11.2739	13.2911
Os01g0286100	1.00014	0.99242	11.4154	0.622381	1.97153	1.58613	0.476243	0.833236	0.907438	0.518548	0.369542	0.25574
Os01g0286200	0.115781	0.0574438	0.0839482	0.0293888	0	0.0268499	0.186933	0.154668	0.0814135	0.261692	0.051007	0.0764815
Os01g0286500	0	0.748372	1.21519	0.893375	0	0.582996	0.695814	0.895556	0.942798	0.757623	0	0
Os01g0286550	0	0	0	0	0	0	0	0	0	0	0	0
Os01g0286600	0.252573	2.08853	16.7259	0.683847	0.653311	1.0543	0.932087	1.27463	2.24961	2.32578	1.81741	1.26058
Os01g0286900	2.45398	1.03021	0.821207	3.64155	1.19016	2.88919	4.26682	6.13609	3.98206	1.80145	2.41167	2.74327
Os01g0287400	0.835833	0.829382	2.15477	7.7792	1.62149	6.20259	4.36976	3.5978	5.09366	17.4924	23.4435	25.2751
Os01g0287600	11.1431	15.6325	2.00592	17.3219	20.8719	14.7561	12.4785	13.8933	7.20503	36.2061	28.6418	44.8078
Os01g0287700	19.299	17.8668	16.9742	18.5342	15.9214	16.61	9.86625	6.91034	6.71526	11.1424	9.20332	10.9522
Os01g0287900	0	0	0	0	0	0	0	0	0	0	0	0
Os01g0288200	0.149036	1.33097	1.72896	0	1.44563	1.52072	1.925	3.05275	0.978109	5.68914	7.87889	9.18856
Os01g0288700	0.246431	0.366793	0.238236	0.375311	0.119517	0	0	0	0	0	0	0
Os01g0288800	0.535912	0.0759679	0.222039	0.544124	0	0.142033	0.141265	0.0681815	0.215334	0	0	0.20229
Os01g0289100	6.0924	1.08507	0.453061	18.5573	3.33358	4.05738	1.58536	1.2521	2.92921	2.35389	8.25841	4.95317
Os01g0289600	2.24676	1.52874	2.9788	2.41154	1.99252	2.56047	7.16611	7.3176	2.52775	17.2175	13.4047	13.3431
Os01g0289732	0.0928704	0	0.359128	0	0.180166	0	0	0	0	0.0932926	0.0818273	0.245389
Os01g0289900	0	0	0	0	0	0	0	0	0	0	0	0
Os01g0289950	0.0746555	0.0370396	0.433037	0.0757994	0.0724146	0.207753	0.344383	0.565134	0.139987	0.562462	0.296003	0.328767
Os01g0290000	188.573	170.629	90.2945	175.231	159.347	197.677	263.053	278.016	303.757	211.344	253.58	279.182
Os01g0290100	54.9338	53.254	62.5125	57.1007	55.3181	56.9001	53.4181	49.6272	47.6101	55.1439	55.0574	44.0293
Os01g0290600	31.1453	30.3646	16.7919	29.0795	31.6893	27.6279	35.6166	38.163	34.5607	32.3262	25.9067	26.6162
Os01g0290700	1.11063	0.661233	0.536847	2.36806	1.07729	1.95743	0.307397	1.28583	2.81144	0.892542	0.880709	0.586917
Os01g0290800	60.4827	35.949	57.3653	43.9082	71.725	100.818	83.3847	67.5174	33.5373	79.4141	77.9874	89.7473
Os01g0291500	0.636081	0.873929	0.141906	2.38459	2.04081	1.54316	1.67025	1.69943	0.550487	3.58808	1.85378	2.24093
Os01g0291733	0	0	0	0	0	0	0	0	0	0	0	0
Os01g0292200	0.453698	0.675294	3.33344	2.7639	0.968176	1.17839	1.46502	0.888915	1.23356	2.91687	2.79825	2.11787
Os01g0292700	0	0	0.534233	0	0	0.0732292	0	0.140612	0	0	0	0.139062
Os01g0292900	47.6989	31.725	44.4683	36.6665	33.3793	52.1346	43.0742	40.2183	42.0395	42.8642	37.2489	37.821
Os01g0293000	56.4635	30.374	50.7368	34.5967	32.2995	30.025	0	0	0	0.31165	0.136675	0.045541
Os01g0293100	0	0	0	0	0	0	0	0	0	0.0503676	0.0883553	0
Os01g0293200	5.86817	6.54847	7.26359	5.9024	7.55391	8.08872	8.44978	9.37759	8.60396	5.49085	5.75026	6.71415
Os01g0293501	0	0.200124	0	0	0.195628	0	0	0.359225	0	0	1.4216	0.532897
Os01g0293800	0	0	0	0	0	0	0	0	0	0	0	0
Os01g0293900	0	0	0	0	0	0	0	0	0	0	0	0
Os01g0294500	1.91036	9.17479	0.0738733	0	1.11181	1.98471	0.0704995	0.748582	0	4.75924	11.5805	11.9799
Os01g0294700	4.87308	25.5675	4.23992	0.18554	66.648	35.7103	23.5471	33.905	6.73895	202.969	235.184	169.856
Os01g0295600	0	0	0	0	0	0	0	0	0	0	0	0
Os01g0295700	39.3769	34.9548	21.7323	46.8024	32.54	36.4346	49.0918	49.6321	48.3593	37.5707	39.8314	34.1593
Os01g0295900	1.68368	5.20483	11.4564	4.2737	4.33412	2.5229	3.52492	2.47986	5.64634	3.38268	2.96696	3.7073
Os01g0296000	4.02714	4.23112	4.58025	1.50325	3.96371	3.46092	5.79167	5.59068	5.55245	4.58088	4.74844	3.75558
Os01g0296100	16.8546	17.2418	17.302	22.6172	20.0903	18.6324	30.0098	31.4133	32.4839	28.3467	28.4761	33.9442
Os01g0296166	12.3355	12.7203	5.19101	5.05893	9.90067	9.42324	2.09761	3.48958	1.67809	2.08957	2.4721	2.42856
Os01g0296200	0	0	0	0	0.156502	0	0	0	0	0	0	0
Os01g0296450	0	0.137934	1.04148	0	1.11239	0.322359	0.128247	0.557083	0	1.11711	5.57275	2.57106
Os01g0296700	0	0	0	0	0	0	0	0	0	0	0.0390357	0.117063
Os01g0296900	0	0	0	0	0	0	0	0	0	0	0	0
Os01g0297200	105.07	101.489	30.1594	63.624	73.97	57.8768	59.6822	95.2566	33.7226	53.8592	36.4911	36.279
Os01g0297700	0	0	0	0	0	0	0	0	0	0.20737	0	0.045454
Os01g0297950	0	0	0	0	0	0	0	0	0	0	0	0
Os01g0298301	1.00924	1.08491	1.13829	1.79324	1.46842	1.24824	0.69834	0.749006	0.630814	1.01383	0.963339	1.70372
Os01g0298400	6.05484	3.44367	0.927992	27.2145	9.59751	5.7535	1.4306	3.61678	0.830744	11.7939	20.1034	4.2923
Os01g0298500	11.8554	15.5587	12.8168	9.1896	12.6124	12.4162	0.35283	0	0.119517	0.128057	0.11232	0
Os01g0299100	0.114676	0	7.76036	0.582165	0.222467	0	0	0	0	0.345592	0	0
Os01g0299150	0.275768	2.0523	0.933091	0.139997	0	0.63951	2.2898	2.08754	0.904917	0.969577	1.94382	0.971541
Os01g0299200	1.97265	1.04396	0.508546	0.200287	1.14806	0.609947	2.30527	1.52255	1.84947	2.51005	2.43332	2.20074
Os01g0299300	6.11392	3.64883	3.29794	5.75777	3.22304	4.6028	8.01136	7.4177	7.01979	3.96096	4.17682	3.78503
Os01g0299400	28.3073	30.684	46.1057	34.6767	32.6806	32.109	23.5613	28.498	29.1359	20.8634	23.5858	19.3764
Os01g0299500	49.5403	54.4093	42.3545	51.2411	58.3731	70.7528	287.371	270.158	288.348	227.891	203.586	247.622
Os01g0299700	0	0	0	0	0	0	0	0	0	0	0	0
Os01g0299801	0	0	0	0	0	0	0	0	0	0	0	0
Os01g0300000	0	0	0.196194	0	0	0	0.093617	0	0	0	0.0894058	0
Os01g0300200	68.7239	65.6835	98.5144	49.5643	59.5553	63.6268	59.4035	62.7544	56.979	74.4484	90.7992	75.6326
Os01g0300400	1.58333	1.34006	0.675298	1.93857	1.0841	1.90068	1.63262	0.829456	0.130982	1.45019	1.39506	1.47656
Os01g0300600	38.7711	34.7678	50.136	28.6522	32.3452	36.426	41.1423	40.6453	62.481	38.3974	45.0801	39.8466
Os01g0300900	0.362485	0.779322	8.61475	0.21469	0.703209	1.34497	1.3377	1.39889	1.64261	2.30618	1.59691	0.957786
Os01g0301000	15.4528	14.8048	16.4843	8.82277	13.3588	12.7752	20.4206	19.2374	24.1336	13.1349	14.771	14.1517
Os01g0301100	0.439197	1.1331	1.10394	1.2486	1.19284	1.30369	0.24312	1.01696	1.31767	0	0.232184	0.154731
Os01g0301300	2.73551	2.65664	3.93867	4.60934	3.27441	2.26753	2.52376	2.02151	2.18272	1.22781	1.07691	1.58913
Os01g0301500	0	0.0476882	0	0	0	0	0.0443391	0	0	0	0	0
Os01g0301700	1.65413	2.55583	2.96979	1.41555	1.6274	1.99469	2.46354	2.56745	3.21244	1.5667	1.99877	2.1437
Os01g0301900	0	0	2.22354	0	0	0	0	0	0	0	0	0
Os01g0302000	1.05751	0	7.1564	6.44229	1.02577	5.39524	0.162609	0.156966	0	1.06232	0.155294	0
Os01g0302100	0.824206	0.817844	8.38733	0.748747	1.22024	1.08645	8.08432	7.57197	8.37811	9.97902	8.25576	6.22769
Os01g0302250	1.38197	3.42827	1.89269	4.44331	3.12782	5.66185	1.16875	2.25638	2.37541	2.08239	1.52206	1.01432
Os01g0302500	9.84835	8.97998	21.8722	5.7293	5.21528	6.86388	7.80906	11.236	12.6273	4.38506	4.64353	2.57876
Os01g0302800	19.9444	17.0971	19.5093	15.6968	20.605	18.0627	11.3234	13.2427	11.1751	20.2722	17.2609	15.5913
Os01g0302900	0.0771783	0	0.186529	0	0.0748617	0	0.0712042	0.137466	0.65123	0.0387646	0.0680012	0.0339877
Os01g0303000	0.897105	5.00726	30.0293	8.76694	14.4667	4.1608	5.48326	13.582	5.67732	30.8655	5.53302	23.2101
Os01g0303100	0	0	0	0	0	0	0.301856	0	0	0.394404	0.0576556	0.0576338
Os01g0303200	7.47064	6.10606	14.0895	4.0337	7.49772	7.71091	7.56964	7.78767	7.57094	7.98178	9.72128	8.40544
Os01g0303300	0	0	0	0	0	0	0	0	0	0	0	0
Os01g0303401	0	0	0	0	0	0	0	0	0	0	0	0
Os01g0303600	4.722	4.42033	5.16789	7.86997	9.16053	8.9256	5.09626	4.99875	3.42476	8.23395	11.618	10.5151
Os01g0303800	16.2152	24.9755	15.5199	15.9722	16.9805	15.0413	12.0573	16.1651	19.8163	17.8286	12.5101	11.4395
Os01g0304000	72.9089	84.1336	126.326	70.4076	93.9098	79.8896	64.2513	84.7672	63.6227	104.565	101.92	85.0098
Os01g0304100	0	0	0	0	0	0	0	0	0.0653876	0	0	0
Os01g0304200	0	0	0	0	0	0	0	0	0	0	0	0
Os01g0304300	4.16895	3.03749	8.9625	3.10802	3.73275	3.70488	6.85868	7.13993	6.20459	8.43438	7.73176	6.34226
Os01g0304400	3.60809	1.05301	0.718138	16.9162	8.95534	7.67814	0.881152	4.06385	0.895442	8.95463	13.9317	4.76678
Os01g0304500	0.316703	0.733268	0.102057	0.64311	0.102399	0.685475	0.0973958	0	0	0.106047	0	0
Os01g0305200	46.4994	31.0232	19.5949	45.7323	49.0872	57.0193	29.5778	24.8939	21.6116	47.5093	44.3552	33.8372
Os01g0305900	0.0625103	0.124056	7.55393	0	0.060634	0.579849	0.115343	0.278351	0	0	0.220309	0.385395
Os01g0306100	0.264378	0.61212	3.66339	0	1.11125	0.408731	0.0813043	0.392414	0	4.60338	4.03765	2.09568
Os01g0306200	0	0	0	0	0	0	0	0	0	0	0	0
Os01g0306400	0.0558374	0.277032	0	0.0566929	0.595775	0.10359	0.257576	0.348092	0.575857	0.224365	0.0983957	0.0983585
Os01g0306800	4.44624	8.55372	30.7466	7.18614	6.02909	4.20853	5.14852	6.22241	7.57153	6.42623	2.47845	5.23474
Os01g0306900	10.0389	11.9841	11.5771	18.5229	15.2243	14.8428	11.1424	11.4365	17.0086	10.2381	9.74321	9.78441
Os01g0307500	156.379	123.669	14.241	76.1909	65.1898	98.5368	26.0399	42.2944	20.5935	11.296	10.0729	12.4791
Os01g0307562	0.111675	0.831095	0.269902	0.340158	0.704097	0.880516	0.772727	0.596729	0.261753	1.45837	1.62353	0.836047
Os01g0307624	0.736141	0.265621	0.258785	0.645499	0.0649131	0.372463	0.246966	0.417193	0.564686	0.638648	1.651	0.442065
Os01g0307686	13.9037	6.20836	7.47673	11.2934	5.56312	5.88432	2.96634	2.24429	3.34034	13.0067	18.6819	7.27094
Os01g0307750	0	0	0	0	0	0	0	0	0	0	0	0
Os01g0308200	0	0.0216963	0	0	0	0	0.0605178	0.0584176	0	0.0219645	0.0192652	0.0385158
Os01g0308300	0	0	0	0	0	0	0	0	0	0	0	0
Os01g0308600	0.0718121	0.142516	1.80502	0	0.278626	0.133227	0.265013	0	0	0.793525	0.189819	0.189747
Os01g0308700	0	0	0	0.0996587	0	0	0	0	0.276077	0	0	0
Os01g0309100	1.02041	1.28867	6.09818	1.03604	4.49898	2.49541	1.96842	1.07398	1.13063	9.87771	11.0341	10.2946
Os01g0309451	0.168908	0	0.163291	0	0.163838	0	0.4675	0.300851	0.316721	0.169676	0	0.148767
Os01g0309800	22.9499	23.6538	13.6686	20.1808	17.292	26.2937	16.6362	18.7962	15.4972	18.0454	15.1657	19.0101
Os01g0309900	20.642	19.284	15.3874	35.2431	26.2256	26.5958	28.2221	29.8372	36.2411	19.7009	19.8153	22.3737
Os01g0309966	0	0.169013	0	0	0	0	0	0	0	0	0	0
Os01g0310032	0	0	0.317326	0	0	0	0	0	0	0.164867	0	0
Os01g0310100	8.12701	8.32131	8.60798	8.03785	6.46977	8.54482	7.1992	7.41073	6.95167	5.74079	7.26049	6.60184
Os01g0310500	32.0405	37.209	26.2568	16.4196	24.8042	29.6942	21.1545	23.3779	9.23258	18.3486	23.4725	28.9448
Os01g0310800	17.4534	10.2856	17.3876	11.4062	9.42946	13.6432	19.0231	18.9118	15.9696	12.4953	13.9711	14.9034
Os01g0311100	1.94582	1.50173	4.91179	0.987817	2.72626	3.40936	4.88693	4.13971	3.54728	4.56089	6.09581	3.4276
Os01g0311300	0.236373	0.469096	2.51363	0.119997	0.687833	0.767413	1.85364	1.99982	1.21887	1.30596	1.2496	0.728656
Os01g0311400	7.19769	8.4897	12.0786	7.72163	12.3825	4.66104	8.64522	5.44253	8.02148	6.82115	7.65805	5.86098
Os01g0311500	36.7182	28.6135	32.0505	31.5926	29.9231	33.6101	28.7744	21.8794	26.0805	20.7814	23.1636	23.9665
Os01g0311600	0.17287	0.228714	2.72964	0.0585061	1.34145	0.962129	2.33916	1.79612	0.918424	1.62079	2.69088	1.47181
Os01g0311700	0	0	0	0	0	0	0	0	0	0	0	0
Os01g0311800	17.207	2.60901	1.80183	6.75847	4.97164	3.58126	2.97849	5.36492	6.83369	6.21867	10.0584	6.44902
Os01g0312500	0	0.108132	5.58349	0	0.211404	0.101084	0	0.33967	0.051084	0.821013	1.53624	0.911799
Os01g0312600	0	0	0	0	0	0	0	0	0	0	0	0
Os01g0312800	0	0	0	0	0	0	0	0.0751735	0.118709	0.0423969	0.185933	0.0371724
Os01g0313050	0	0	0	0	0	0	0	0	0.160931	0	0	0
Os01g0313300	4.55382	4.60727	4.31606	4.89557	6.58239	2.23631	2.05947	4.05552	4.85546	19.7332	6.84457	21.0764
Os01g0313600	0	0	0	0.709169	0.625386	1.44532	0	0	0	0	0	0
Os01g0314000	0.530293	0.204633	1.42405	0.299121	0.800139	1.01113	0.217442	0.288607	0.248589	0.295947	0.64894	0.493008
Os01g0314100	51.8108	27.071	38.7007	55.5226	36.239	30.9386	36.7465	24.5126	28.8038	34.0335	38.7669	35.9359
Os01g0314300	51.4487	48.6364	70.1846	48.9137	48.7647	59.4022	43.9043	54.1158	40.3672	59.7765	56.4975	51.5233
Os01g0314600	0	0	0	0	0	0	0	0	0	0	0	0
Os01g0314800	262.686	174.711	120.182	369.608	112.196	73.3263	30.4187	21.7816	23.5641	35.4283	75.8404	70.9322
Os01g0315600	0	0.266744	6.49698	0.436701	0.1043	0.249358	0.0496021	0.0478808	0	0.270041	0.473709	1.08912
Os01g0315700	1.03611	0	13.6476	0.788992	0.251253	0.240276	0.95591	0.461369	0	2.47196	2.73873	2.28141
Os01g0315800	3.29468	3.40179	2.41036	6.96155	4.05951	2.97357	2.2592	3.01346	5.3013	2.28098	2.58909	3.05867
Os01g0315850	0.0629471	0.0624612	0.121707	0.255646	0.244231	0.0583901	0	0	0	0	0	0
Os01g0316001	0	0	0	0	0	0	0	0	0	0	0	0
Os01g0316100	7.75072	11.4533	3.28828	3.96305	10.0061	7.49995	2.98377	3.27749	2.40482	4.03301	4.32346	1.47335
Os01g0316500	20.3071	22.8017	16.4582	20.0757	21.5489	18.1997	16.3405	17.7451	19.1822	16.565	17.4216	16.5409
Os01g0316600	81.1867	81.9534	49.9072	79.204	50.8271	52.5828	26.0811	26.295	29.2758	25.1683	36.8247	40.814
Os01g0316800	87.9297	86.9192	108.762	123.562	79.1287	34.8896	85.2874	46.0022	69.117	95.0465	93.9705	91.8737
Os01g0316900	10.3812	10.607	9.55897	6.32414	8.75354	9.68683	4.79827	3.4784	2.87169	5.92661	6.55669	6.60852
Os01g0317125	0.178844	0.0591544	0.115264	0.060528	0.346951	0	0	0.0530913	0	0.119771	0.105052	0
Os01g0317500	0	0	5.50032	0	0	0	0	0	0	0	0	0
Os01g0317800	5.25136	6.5453	15.9112	4.6816	5.09373	4.69298	4.66761	5.41816	7.62532	7.14087	6.48899	4.8508
Os01g0318000	0	0	0.139218	0.146213	0	0	0	0	0	0	0	0
Os01g0318202	0.39186	0.466602	1.51531	0.318291	0.912235	1.67206	0.0723054	0.0697962	0	1.85012	0.345265	1.51859
Os01g0318400	0	0	0	0	0	0	0	0	0	0	0	0
Os01g0318600	2.54463	2.52499	3.0277	2.10664	2.3923	3.0867	3.35896	2.057	0.734071	4.08992	3.89772	4.48241
Os01g0318700	0.0604592	0.0599926	0.116897	0.245542	0.0586445	0.0560824	0.502013	0.376905	0.170052	0	0.0532701	0.05325
Os01g0319000	0	0	0	0	0	0.0346414	0.0344542	0	0	0	0	0.0328919
Os01g0319066	0	0	0	0	0	0	0	0	0	0	0	0
Os01g0319200	0.0614211	1.34083	0	0	3.21718	2.27898	0.0566666	0.547001	0	0.431903	1.08235	1.29833
Os01g0319400	0	0	0	0	0	0	0	0	0	0	0	0
Os01g0320400	0	0.455377	0	0	0.296763	0	0.141132	0	0	2.15136	0.808701	0.943128
Os01g0320700	0	0	0	0	0	0	16.922	17.7551	19.6886	20.4279	15.5752	15.2182
Os01g0321300	9.54494	10.4927	25.7647	11.0784	11.8726	10.5553	9.8421	10.4673	10.4053	7.05025	7.28864	8.22547
Os01g0321500	0	0	0	0	0	0	0	0	0	0	0	0
Os01g0321700	9.90772	8.44656	13.6479	6.72997	8.79819	10.4417	9.16225	9.07213	5.12423	11.3078	12.0288	13.0075
Os01g0321800	21.5788	24.6725	25.3253	27.5896	28.9417	25.3708	24.4964	17.794	26.8918	26.8508	25.6635	21.1174
Os01g0321900	1.09351	0.465029	0.755102	0	0.606106	1.44906	0	0.83473	0.439382	8.94477	6.05617	3.99006
Os01g0322300	0	0	0.199439	0	0	0	0	0	0	0	0	0
Os01g0322800	17.2528	16.5476	17.7936	12.6675	14.4584	15.3163	10.6749	14.1181	16.3685	12.1608	12.6617	11.4601
Os01g0323000	8.14706	8.29785	21.0608	5.17449	12.2193	9.85441	10.7283	8.50213	5.24924	13.7724	17.2659	14.2564
Os01g0323100	0.896361	1.28969	2.42635	0.546057	1.60849	1.4135	3.3906	1.87595	1.26058	6.88834	2.60626	2.60528
Os01g0323300	0.559144	0.981618	5.98762	0.960742	0.6258	0.797946	0.793634	1.26405	0.725854	0.950546	0.757934	0.757647
Os01g0323500	0	0	0	0	0	0	0.644827	0.985545	0.163821	0.877634	1.07769	0.974682
Os01g0323600	0.321912	0.273795	0.400123	0.140076	0.579892	0.213291	0.254566	0.327642	0	0.230983	0.283634	0
Os01g0323775	0	0	0	0	0	0	0	0	0	0.0499659	0	0
Os01g0323950	0	0	0	0	0	0	0	0	0	0	0	0
Os01g0324400	1.14068	0.551425	0.339306	0.415748	0.226962	0.189915	17.4587	19.4316	20.676	7.72724	8.65882	8.01153
Os01g0326000	0.345739	1.71535	17.5477	1.46265	6.31597	2.24497	3.88088	3.43829	4.21394	11.1718	18.5823	12.9925
Os01g0326100	0	0	0	0	0	0	0	0	0	0	0	0
Os01g0326300	0	0	0	0	0	0	0	0	0	0.427156	0	0.249679
Os01g0327000	0.040975	0.243952	0.44894	0.651778	0.80815	0.202713	1.51213	1.35018	2.65073	6.9151	5.00625	7.32608
Os01g0327100	0	0	0	0	0	0	0.100538	0.194097	0.204336	0.985215	0.384061	0.527884
Os01g0327250	0	0	0	0	0	0	0	0	0	0	0	0
Os01g0327400	12.0802	4.65167	15.92	2.74597	6.12115	10.035	25.6172	26.3874	38.8799	73.5959	44.9582	52.7754
Os01g0327500	0	0.116089	2.60134	0	0	0	0.215873	0.208381	0	0.235049	0.206162	0.103042
Os01g0327600	9.46411	8.30288	10.7324	6.61962	7.24202	8.45846	8.31573	7.3716	5.63373	7.69625	7.86225	7.5285
Os01g0327900	17.2447	13.5999	12.8767	15.8103	14.7298	13.7878	18.1063	16.16	17.857	8.14445	6.91675	10.0312
Os01g0328300	3.72932	3.78416	3.03497	2.56709	2.94295	2.71666	8.72796	8.29372	6.89412	5.69349	6.31185	6.53215
Os01g0328400	253.439	312.174	430.594	211.601	289.907	287.944	253.227	272.084	195.585	412.556	400.361	285.003
Os01g0328500	20.8671	22.4864	24.9273	17.3408	19.3383	25.0277	19.0679	22.0755	26.2307	20.6949	22.1918	19.9592
Os01g0328600	16.8016	17.5032	23.7119	18.6184	19.638	22.3202	17.8197	19.3981	14.6615	24.2183	18.3714	21.9718
Os01g0328700	41.1995	36.0825	65.2355	28.86	48.1944	47.1892	33.338	37.3007	27.8044	70.4447	70.0283	54.8923
Os01g0328900	5.69157	4.87925	7.78556	4.99255	6.27185	7.39853	5.53677	6.58596	7.07858	8.36226	7.164	6.75207
Os01g0329000	0	0	0	0	0	0	0	0	0	0	0	0
Os01g0329075	0	0	0	0	0	0	0	0	0	0	0	0
Os01g0329300	0	0.0328233	0	0	0.128343	0.030684	0.0305181	0	0	0.199374	0.116581	0.087403
Os01g0329350	0	0	0	0	0	0	0	0	0	0	0	0
Os01g0329400	26.1311	27.5815	29.465	25.7802	25.7505	29.3447	29.5274	27.1847	37.9415	20.396	20.7419	22.1598
Os01g0329800	15.2745	15.9652	12.448	12.8134	10.9539	12.4192	7.11051	6.67712	7.48779	5.96449	6.17519	7.15723
Os01g0329900	0	0.0800896	9.20736	0.0819493	0.46974	0.336913	0.29786	0.179702	0	1.37835	2.66682	2.7369
Os01g0330100	0.409061	0.378843	13.1819	0.221509	0.661304	0.632412	0.503195	0.922892	0.46022	1.91763	2.2346	2.20974
Os01g0330200	47.3274	13.0231	12.2485	6.46085	13.1713	54.2835	3.30231	3.99729	2.34378	96.1125	39.347	38.1811
Os01g0330650	0	0	0	0	0	0	0	0	0.0583146	0	0	0
Os01g0331100	2.46306	2.08763	1.68665	2.5008	1.94117	2.71314	0	0	0	0.206189	0.0452122	0
Os01g0331900	27.8722	31.8093	32.7966	23.8988	26.1658	27.1714	23.8533	27.0183	24.4503	22.219	21.3318	24.7461
Os01g0332100	1.86194	1.78274	2.96845	3.48243	2.05953	1.48474	1.53699	1.94911	1.28628	2.82201	2.1586	2.10024
Os01g0332150	0.540866	0.268346	0.313728	0.329492	0.419705	0.45154	0.1497	0.192673	0.0507092	0.814988	0.285932	0.428735
Os01g0332200	0.6556	0.867386	1.05633	0	0.423947	0.405426	1.27691	1.42722	0.47807	5.92723	1.28365	1.28317
Os01g0332500	0.0901343	2.14653	3.3112	0.320304	3.6283	2.09023	0.498944	1.60543	1.01407	5.70428	4.36792	3.21516
Os01g0332700	0	0.174134	0	0	0	0	0.323809	0.468858	0	0.881434	0.309244	1.54563
Os01g0332800	2.28135	0.957738	1.44205	1.78178	0.63833	2.80803	0.161905	0.078143	0.0822652	1.63065	1.12101	1.0433
Os01g0332900	14.5007	14.4418	21.0923	27.9274	23.3906	25.589	19.5377	22.0227	29.3186	15.6665	16.9882	16.3938
Os01g0333600	0.559916	0	15.8419	1.02329	0.434488	0.346254	0	0	0.174984	0.0374975	0.0328892	0.164384
Os01g0335600	0.19505	0	0.6914	0	0.0630652	0.18093	0	0	0	0	0.114571	0.343584
Os01g0335700	12.2789	9.24009	11.473	9.81256	11.7109	13.6244	9.4313	8.03141	6.83016	15.3741	13.5106	15.4977
Os01g0336300	0	0	0	0	0	0	0	0	0	1.01084	0.0633291	0.12661
Os01g0337100	0.0484903	0	0	0.0492333	0	0	0	0	0	0	0	0
Os01g0337160	0	0	0	0	0	0	2.53211	2.57636	2.08636	4.47088	2.61428	3.33195
Os01g0337180	0	0	0	0	0	0	0	0	0	0	0	0
Os01g0337500	7.09218	1.36408	9.45388	2.22053	1.24252	1.2462	1.64301	1.33557	1.43531	5.20994	8.58875	2.99942
Os01g0337600	38.5461	36.8352	37.0275	33.691	35.3815	41.8456	41.4552	35.8147	45.3616	30.8966	33.3548	36.1648
Os01g0337700	7.74736	9.30341	3.6733	9.71985	9.28582	9.7956	16.4806	21.7535	19.1074	7.38602	7.9131	7.17125
Os01g0337900	15.4647	15.082	25.7235	10.7756	11.1033	13.2552	20.5971	19.0384	26.7592	17.058	21.3404	17.5266
Os01g0338000	55.6493	59.001	74.6321	53.8336	55.3172	61.8594	51.6447	58.4538	55.5006	75.1084	82.3184	68.2834
Os01g0338100	0	0	0	0	0	0	0	0	0	0	0	0
Os01g0338150	0.946627	1.13271	1.61496	2.31802	1.53936	1.60124	0.976099	1.56211	2.3232	1.48233	1.37376	1.42228
Os01g0338200	38.7516	29.1939	27.8737	29.9998	35.5093	37.5837	26.4068	27.5866	20.6878	39.1389	42.402	38.425
Os01g0338401	0	0	0	0	0	0	0	0	0.0135255	0	0	0
Os01g0338600	5.17885	5.72955	7.53871	6.34611	6.17821	4.63828	5.38208	5.30133	5.86004	5.1426	4.09101	3.93217
Os01g0339400	0	0	0.215922	0	0	0	0	0.397819	0	0.89746	0	0
Os01g0339500	2.91315	3.94922	1.94362	8.24848	5.61162	5.25227	8.78218	10.6698	12.2329	3.25613	4.9166	5.67363
Os01g0339600	1.15731	0.701784	0.683724	1.33824	0.592467	1.22263	0.504203	0.658484	0.36168	0.419817	0.339898	0.566283
Os01g0339851	0	0	0	0	0	0	0	0	0	0	0	0
Os01g0339900	7.17996	9.25669	11.8557	3.88444	7.87948	6.46571	5.22198	4.71404	2.89901	9.31847	10.0665	9.27799
Os01g0340100	0	0	0	0	0	0	0	0	0	0	0.331486	0
Os01g0340400	0	0	0	0	0	0	0	0	0	0	0	0
Os01g0340600	1.62918	0.570567	1.38971	0.389211	0.929578	1.51124	1.6799	1.45091	1.16805	0.28881	0.422194	0.590848
Os01g0341000	9.59549	8.31618	11.8597	6.47446	9.30747	7.54881	17.1452	12.9805	13.1528	17.9971	15.6783	11.6072
Os01g0341200	4.26441	3.50904	1.20661	4.27695	6.55773	4.38986	8.97216	5.60404	6.67979	7.52277	7.65214	6.27513
Os01g0341300	0.474128	0.470468	0	0.320928	0.0766494	0.952908	1.31228	2.32236	4.07477	0.952567	0.2785	0
Os01g0341750	1.73187	1.99826	2.3362	0.12268	0.195336	0.261523	0.0371585	0.0717379	0.0377611	2.79169	3.5487	2.30578
Os01g0342500	0	0	0	0	0	0	0	0	0	0.145437	0	0.382544
Os01g0342750	7.18261	0.660566	7.99377	1.67198	0.713694	1.13752	2.48902	2.37144	4.36894	1.51345	1.57442	1.45038
Os01g0342800	1.69998	5.19032	4.55107	4.77976	4.94685	3.27512	8.92774	10.8306	13.3636	5.64857	4.95438	5.75873
Os01g0342900	0	0	0	0	0	0	0	0	0	0.0402394	0	0
Os01g0343001	0	0	0	0	0	0	0	0	0	0	0	0
Os01g0343100	0.291174	0.0963089	0.562982	0.164242	3.64026	2.88101	4.05938	1.95925	0.333657	2.66498	2.48	2.53605
Os01g0343200	13.2153	12.0296	13.5149	18.4818	15.4318	16.7163	23.6458	24.349	19.0459	16.0183	16.9687	18.7579
Os01g0343300	5.52602	4.17391	4.86384	15.0735	7.52022	6.27358	5.9353	6.97802	13.919	8.78242	6.03167	7.26432
Os01g0343350	0	0.264638	0	0	0	0	0.246053	0	0	0	0	0
Os01g0343400	0	0	0	0	0	0	0	0	0	0.0856409	0.075116	0
Os01g0343500	0	0	0.356966	0.107115	0.306996	0.0489307	0.243331	0.140932	0.296733	1.0068	0.32534	1.02211
Os01g0343780	0	0	0	0	0	0	0	0	0	0	0	0
Os01g0344620	0	0	0	0	0	0	0.146979	0.106409	0.112022	0.053345	0	0.0584643
Os01g0346250	0.769707	0.381883	0.124018	1.17225	0.62217	0.237995	40.063	40.2721	45.5838	40.0779	20.5715	21.9761
Os01g0346400	0	0	0	0	0	0	4.1326	5.76215	6.5794	3.59976	3.33277	3.06849
Os01g0346600	2.15246	2.95732	1.54732	1.79318	2.62319	3.22533	8.29979	8.30667	7.03729	6.26496	5.20325	4.42352
Os01g0346700	2.21908	3.14565	3.60102	5.14991	5.68869	3.23469	7.38494	9.52841	10.8484	7.48366	9.63643	7.5387
Os01g0347000	1.02343	0.965995	0.555028	1.59669	1.23484	2.06077	0.138177	0.355686	0.0936122	0.576731	0.879745	0.813456
Os01g0347100	18.9257	16.1739	13.4523	21.1465	18.1527	21.2236	17.9899	17.6344	14.1499	16.1919	15.5317	16.1905
Os01g0347200	12.7247	8.17009	5.29386	8.39981	6.22871	13.2287	15.447	16.8406	13.2598	10.2498	9.30255	7.35595
Os01g0347300	9.77115	1.4114	6.0384	3.51626	2.51943	6.94125	7.47429	4.5162	1.27558	12.7354	8.77275	5.28345
Os01g0347500	0	0	0	0	0	0	0	1.70753	0	3.3018	1.20668	0.723732
Os01g0347600	5.84541	3.42217	2.09088	1.66179	5.27306	9.38047	1.40216	0.832925	0.548039	28.5379	12.5668	14.0551
Os01g0348000	0.273905	0	0.264796	0	2.39115	0.254076	0.252703	0	0	0.550301	0	0.241244
Os01g0348600	55.5564	43.9358	85.9862	42.3741	41.8458	55.8637	53.2984	46.573	45.1591	59.8963	58.7562	61.4216
Os01g0348700	359.033	416.011	465.579	391.011	367.342	345.246	240.913	286.705	321.055	267.076	271.433	230.72
Os01g0348800	0	0	0	0	0.260405	0	0	0	0	0.134842	0	0
Os01g0348900	620.633	21.9944	915.346	1432.86	61.7411	246.95	265.518	96.3778	141.913	688.468	451.066	554.98
Os01g0349000	0	0	0	0	0	0	3.95418	3.81696	4.59236	3.02406	2.51754	1.79756
Os01g0349400	28.1381	29.7612	32.0178	31.5284	32.7933	30.6233	36.0311	28.9289	45.4091	30.8211	33.103	35.6575
Os01g0349600	0	0	0	0	0	0	8.53127	9.98851	12.6409	7.85079	6.6757	5.77992
Os01g0349800	0	0	0	0	0	0	0	0.167819	0.0883359	0	0.332064	0.165969
Os01g0350000	0	0	0	0	0	0	0	0	0	0	0	0
Os01g0350100	0	0	0	0.222782	0	0	0	0.0488526	0	0	0.0483324	0
Os01g0350300	0.041218	0.0408999	0	0	0	0	0	0	0	0	0	0
Os01g0350500	0	0	0	0	0	0	0	0	0	0	0	0
Os01g0350900	13.0835	12.0157	17.2906	11.5881	11.9482	13.0724	21.3164	19.3371	26.2294	17.0229	15.2068	17.4383
Os01g0351100	0.146214	0.362714	0.989463	0.222682	0.212738	0.813776	3.7771	3.19027	5.82607	3.59854	2.19008	2.76876
Os01g0351200	0.828039	1.85764	9.08396	1.13315	2.82861	1.66977	1.29538	0.99393	1.41765	6.03962	3.61617	5.10512
Os01g0351300	21.156	15.3541	21.3809	17.4171	16.8981	19.0305	14.8911	13.9942	11.1056	20.609	20.2153	17.435
Os01g0351500	0	0	0	0	0	0	0	0	0	0	0.137906	0.137854
Os01g0351800	7.03952	8.52674	11.1703	10.0063	10.6897	11.4386	10.9736	9.72811	7.91992	13.1189	10.2234	7.44014
Os01g0352100	0	0	0	0	0	0	0	0	0	0	0	0
Os01g0352200	0	0	0	0	0	0	0	0	0	0	0	0
Os01g0353400	0	0	0	0	0	0	0	0	0	0	0	0
Os01g0353501	0	0	0	0	0	0	0	0	0	0	0	0
Os01g0353600	0	0	0	0	0	0	0	0	0	0	0	0
Os01g0353633	0	0	0	0	0	0	0	0	0	0	0	0
Os01g0353900	0.0941647	0.140157	0.13655	0.0478038	0.274015	0.393065	20.0683	18.072	21.6739	16.8375	18.2944	20.7341
Os01g0354175	0	0	0	0	0	0	0	0	0	0	0.119657	0
Os01g0354200	7.68967	6.52447	6.41043	5.60103	7.02646	5.16883	1.79931	2.38199	1.20158	6.66109	6.23524	5.74211
Os01g0354450	0	0	0	0	0	0	0.0873832	0.337403	0	0.285436	0.751072	0.834208
Os01g0354700	3.24009	2.33824	3.63066	3.1402	2.99998	1.77599	2.37784	1.77067	3.38296	3.32879	3.17923	2.98345
Os01g0355100	0.647364	0.668061	0.751002	0.446952	0.577698	1.10492	0.262791	0.415099	0.315608	0.312147	0.228155	0.159648
Os01g0355175	0	0	0	0	0	0	0	0	0	0	0	0
Os01g0355250	0	0	0	0	0	0	0	0	0	12.3571	2.13485	6.73043
Os01g0355400	0	0	0	0	0	0	0	0	0	0	0	0
Os01g0355500	20.0839	17.1564	15.2373	17.2395	16.4465	21.0445	21.9002	18.822	16.6803	16.145	17.0014	19.7714
Os01g0355600	29.898	25.5888	28.2201	23.1765	23.8778	26.9136	30.9679	29.6767	27.4923	24.6398	27.0827	28.104
Os01g0355700	0	0	0.110862	0	0	0	0	0	0	0	0	0
Os01g0355800	0	0	0	0	0	0	0	0	0	0	0	0
Os01g0355900	22.6453	20.9249	24.3247	25.2226	21.2683	25.2293	27.1196	26.1785	33.9625	22.5477	20.5508	24.5884
Os01g0356400	38.2987	29.2574	44.5594	21.9429	30.7643	28.5036	32.9667	35.7969	21.876	44.0124	47.675	38.4484
Os01g0356500	6.0952	5.28013	5.09748	8.74262	6.00609	6.5514	6.3821	6.72067	9.47896	5.3454	4.94421	4.85712
Os01g0356800	0	0	0	0	0	0	0	0	0	0	0	0
Os01g0356900	0	0	0	0	0	0	0	0	0	0	0.0397083	0
Os01g0356951	0	0.127093	0.247645	0	0.372712	0	0	0	0	0.128664	0	0.225618
Os01g0357100	0.531133	0.217014	0.241633	0.285496	0.575801	0.202869	1.7583	2.14247	1.17169	2.60497	1.98202	1.23829
Os01g0357150	0	0	0	0	0	0	0	0	0	0	0	0
Os01g0357200	0	0.28579	4.59419	0	0	0	1.59432	1.15424	1.48516	2.02526	1.26883	0.507341
Os01g0357400	0	0	0	0	0	0	0	0.0516852	0	0.0582996	0.0511348	0
Os01g0357500	0	0	0	0	0	0	0	0	0	0	0	0
Os01g0357800	42.3153	46.5158	41.6064	32.8886	40.8239	46.8872	39.7238	37.1432	27.5714	26.6007	27.3514	32.0291
Os01g0357900	37.7019	47.4534	47.1998	62.4443	91.5875	60.8667	57.8699	74.9774	68.8184	99.9901	107.594	69.3512
Os01g0358100	19.0447	26.3487	13.7822	6.85064	33.4625	29.8807	37.651	29.5601	19.794	114.022	90.1331	69.9705
Os01g0358300	1.68407	2.91243	11.7221	1.66102	2.47361	1.87458	1.10979	1.49979	1.75935	1.7884	0.593527	1.44088
Os01g0358400	0.156668	0.0777295	0.0757291	0.238603	0.455897	0	0	0	0.587541	0	0.207059	0.20698
Os01g0358551	0	0	0	0	0	0	0	0	0	0	0	0
Os01g0358700	5.52146	3.79304	1.45992	6.37271	3.93669	5.12174	7.00978	4.66511	4.24753	2.79699	3.70066	3.03423
Os01g0358800	0	0	0	0	0	0	0	0	0	0	0	0
Os01g0358900	0	0	0	0	0	0	0	0	0	0	0	0
Os01g0359400	0.650058	0.48003	0.56998	0.353033	0.395924	0.476789	11.1021	10.1514	6.57655	7.48688	6.67333	7.88247
Os01g0359600	0	0	0	0	0	0	9.17586	6.84927	4.88885	4.24717	4.7186	6.6851
Os01g0359800	0	0	0	0	0	0	4.34751	3.00545	2.12219	4.15491	4.09756	4.33162
Os01g0360100	0	0	0	0	0	0	1.48502	2.61767	3.05102	2.0036	1.41822	1.54096
Os01g0360150	0	0	0	0	0	0	0	0	0	0	0	0
Os01g0360200	0.728662	0.915848	1.9724	0.147965	0.871709	1.87002	0.291312	0.346095	0.364353	1.68354	0.813224	1.32634
Os01g0360333	0	0	0	0	0	0	0	0	0	0	0	0
Os01g0360600	16.2752	19.7218	22.9121	22.1596	23.6436	26.9936	25.1178	25.6488	29.252	23.582	21.2125	21.2705
Os01g0361000	0	0	0	0	0	0	47.872	53.9539	46.866	32.8586	33.8948	32.4784
Os01g0361500	1.03943	2.09839	9.59821	1.23732	1.52973	1.99487	6.11759	8.84198	3.49485	1.76427	2.87383	3.78824
Os01g0361700	0	0	0	0	0	0	0	0	1.30775	0.175149	0.460873	0.153566
Os01g0361800	7.6143	7.1539	5.96712	6.2156	5.61906	7.60277	7.2116	7.81743	5.4312	3.45599	4.56918	4.79026
Os01g0362000	6.01057	7.19014	8.49005	7.11977	6.73706	7.37196	7.30132	6.98846	7.07535	6.74231	4.50148	6.08794
Os01g0362100	0.979966	1.23171	4.01056	3.4161	1.36246	1.21203	0.663013	1.01819	0.888146	3.11734	2.87813	4.45942
Os01g0362400	0	0	0	0	0	0	1.71391	3.19069	2.86138	3.86561	4.44278	6.54478
Os01g0362533	0	0	0	0	0	0	11.4428	13.72	9.79234	7.21328	12.5386	7.47429
Os01g0362800	0	0	0	0	0	0	0.485714	1.20564	0.634617	0.453309	0.331332	0.397448
Os01g0363000	0	0	0	0	0	0	0	0	0	0	0	0
Os01g0363300	17.9021	23.3151	20.9678	35.8285	18.5335	13.1731	25.7274	35.7188	26.1446	11.0668	15.0151	10.9159
Os01g0363500	26.5258	31.0948	27.0923	42.5737	32.5891	30.263	48.751	50.5944	54.3479	28.7855	30.4364	33.2961
Os01g0363600	1.74804	1.07377	2.89699	1.26773	1.53409	1.23542	0.767967	0.222395	0.858464	1.83961	2.42029	2.78595
Os01g0363900	19.1451	16.7671	17.3444	15.0984	15.7674	16.7539	16.4597	18.1761	16.7078	18.1637	17.2576	19.0363
Os01g0363950	0	0	0	0	0	0	0	0	0	0	0	0
Os01g0364000	1.26266	0.692398	1.31703	1.01211	0.612378	0.893847	3.70934	3.40307	2.61684	2.80383	2.0201	2.8973
Os01g0364100	1.51855	1.61709	1.89772	0.150421	0.538892	1.92397	3.86131	3.36447	0.868125	3.68342	2.74123	3.29476
Os01g0364400	0	0.0281984	0.0549454	0	0	0	0	0	0	0	0	0
Os01g0364450	43.0838	57.9085	76.4864	106.046	88.2668	58.1306	0	0	0	0	0	0
Os01g0364800	7.26274	6.32422	3.25985	4.62757	5.46326	5.77453	0.0341865	0	0.208445	1.71227	1.11005	1.30545
Os01g0364900	0	0	0	0	0	0	0.231938	0	0	0.378812	0.110752	0.11071
Os01g0365000	0.0291221	0	0.0563072	0	0	0	0	0	0	0	0	0
Os01g0365300	0	0	0	0	0	0	0	0	0	0	0	0
Os01g0366100	0	0	0	0	0	0	9.76371	9.7244	7.73584	5.69841	4.9981	6.51679
Os01g0366300	0	0	0	0	0	0	0.0862413	0.138747	0.17528	0.125203	0.164724	0.329323
Os01g0366400	0	0	0	0	0	0	0	0	0	0	0	0
Os01g0366501	0	0	0	0	0	0	0	0	0	0	0	0
Os01g0367100	0.40625	0.691052	2.86139	1.1785	1.01329	0.538342	2.67716	0.465166	1.08823	2.39028	1.3295	2.24908
Os01g0367300	8.80798	8.95059	7.95081	13.4683	10.1391	8.53947	17.5986	15.6883	18.0083	12.8456	13.885	13.0152
Os01g0367400	1.47784	0.122203	0.317487	0.500161	0.517645	1.06622	3.52223	2.92473	2.03984	5.07224	4.73824	6.58041
Os01g0367500	0	0	0	0	0	0	0	0	0	0	0	0
Os01g0367700	18.4962	18.279	13.6738	11.8087	13.938	16.0784	28.3485	26.0617	29.9339	38.1783	31.6682	24.5187
Os01g0367900	6.66081	7.46775	21.534	5.33564	8.53758	7.78343	15.2234	17.2566	16.2002	30.0013	27.3241	26.3043
Os01g0368000	0.0588786	0	0	0	0	0	1.62963	2.46449	1.21444	4.79085	3.42391	3.63005
Os01g0368500	0	0	0	0	0	0	0	0	0	0	0	0
Os01g0368600	0	0	0	0	0	0	0	0	0	0	0	0
Os01g0368700	0	0	0	0	0	0	0	0	0	0	0	0
Os01g0368900	0	0	0.511616	0	0	0	0	0	0	0	0	0
Os01g0369000	89.2396	74.5006	100.789	80.5516	80.6674	106.714	82.0849	75.1124	72.0982	103.493	90.5145	113.654
Os01g0369200	0.924117	0.794719	2.1739	0.281483	0.298793	0.571477	0.142097	0.219466	0	6.52917	4.42399	5.39903
Os01g0369300	0	0	0	0	0	0	0	0	0	0	0	0
Os01g0369366	0	0	0	0	0	0	0	0	0	0	0	0
Os01g0369500	1.3234	0.829382	1.21206	1.34368	2.36467	1.2276	0	0	0	0	0	0
Os01g0369600	0	0	0	0	0	0	6.90278	6.83556	4.08185	4.4383	5.00104	8.37925
Os01g0369700	1.51627	1.41606	3.53527	2.98845	3.20106	3.14394	0.822882	1.19149	1.00347	7.25743	4.7152	2.12104
Os01g0369800	0	0	0	0	0	0	0	0	0	0	0	0
Os01g0369900	0.389212	0	0.23155	0.0607962	0	0.194404	5.66248	6.5325	3.84557	1.32332	1.50362	2.61057
Os01g0369950	0	0	0	0	0	0	0	0.0678611	0	0	0	0
Os01g0370000	0.201556	0.1	0.14614	0.102322	0.097753	0.327188	9.62312	5.9684	10.4878	6.22602	14.6955	10.6069
Os01g0370200	0	0	0	0	0	0	0	0	0	0	0	0
Os01g0370400	0	0	0	0	0	0	0	0	0	0	0	0
Os01g0370600	0	0	0	0	0	0	0	0	0	0	0	0
Os01g0370900	0	0	0	0	0	0	0	0	0	0	0	0
Os01g0371200	0	0.0827675	0.32255	0	0	0	0	0	0	0	0.146986	0
Os01g0371300	0	0	0	0	0	0	0	0	0	0	0	0
Os01g0371400	1.08101	0.938583	1.17569	1.37197	0.655352	0.501376	0.623333	0.601701	1.1402	0	0.119059	0.238027
Os01g0371500	40.0527	59.2651	16.7164	14.8692	33.5449	29.3788	40.4522	32.6058	33.0851	34.6516	92.8114	100.158
Os01g0372100	0	0	0	0	0	0	1.55663	1.58169	2.41443	1.42729	2.0343	1.87711
Os01g0372350	0	0	0.0890172	0	0	0	15.8435	12.4235	7.64015	13.0885	13.5488	12.6515
Os01g0372400	0	0	0	0	0	0	0	0	0	0	0	0
Os01g0372450	0	0	0	0	0	0	0	0	0	0	0	0
Os01g0372500	0	0	0	0	0	0	0.047044	0	0	0	0	0
Os01g0372700	0	0	0.111282	0.545411	0.148873	0.106777	0.0353999	0.170857	0.791428	0.462534	0.169038	0.270358
Os01g0372866	0	0	0	0	0	0	0	0	0	0	0	0
Os01g0373200	0	0	0	0	0	0	0	0.256498	0.270029	0	0	0
Os01g0373400	0	0	0	0	0	0	1.66315	1.28434	2.02814	1.76561	1.78687	2.42129
Os01g0373500	0	0	0	0	0	0	0.0641784	0.0619512	0	0	0.0612915	0
Os01g0373700	0.88263	0.500467	0.36569	2.56044	0.856137	0.116962	0.581648	0.224585	0.591081	10.6397	10.7764	3.22059
Os01g0374000	0.0960614	0	0	0	0	0	0	0	0	0	0	0
Os01g0374200	0.624225	0.692278	1.31343	0.596508	0.320553	0.919644	1.25344	0.817529	0.309836	1.40167	1.1	1.39065
Os01g0374501	0.0954957	0	0	0	0	0	0	0	0	0	0	0
Os01g0374600	0	0	0	0	0.047662	0	0	0	0	0.246801	0	0.0865554
Os01g0374900	31.3219	29.4736	25.4643	29.9683	29.0529	33.271	27.0015	25.8427	31.5845	32.5903	32.0965	28.9582
Os01g0375000	43.197	43.0072	53.6871	32.6187	39.9352	49.7685	42.7905	43.8187	47.0121	33.7262	33.6297	29.0604
Os01g0375100	26.9202	25.92	28.1785	18.0511	19.1204	22.1253	31.5253	31.8163	25.4362	15.9807	16.646	19.1014
Os01g0375200	28.6243	18.4111	27.5574	16.1013	27.8036	25.0811	16.7157	19.2074	11.5599	34.0115	30.67	27.2713
Os01g0375500	0	0.186227	0	0	0.910211	0	1.55833	3.34279	0.879781	3.77058	5.78758	4.13242
Os01g0376600	1.08515	2.15354	1.34879	0.314792	2.10515	0.143798	0.715105	0.552231	0.436021	1.09008	0.273175	0.546143
Os01g0376700	11.7984	11.5072	17.5477	10.6993	10.7106	13.7037	6.23333	8.39688	6.33442	9.92731	8.12976	9.68097
Os01g0377000	1.86329	2.16457	1.18624	3.41454	2.55675	1.26468	0.461211	0.566625	0.0426082	0.593486	1.8019	1.00068
Os01g0377250	0	0	0	0	0	0	0	0	0	0	0	0
Os01g0377500	35.9358	32.4247	37.3804	40.0636	34.0883	43.6287	64.358	57.5751	58.0523	46.7167	52.0341	49.6483
Os01g0377700	7.98571	7.70131	10.1075	6.25201	6.71943	8.77607	8.61028	8.19723	8.14855	11.3726	12.8572	11.779
Os01g0378100	0	0	0.292759	0	0	0	0	0	0	1.41041	0.703437	0.53344
Os01g0379101	0	0.120615	0.352532	0	0	0	4.14932	6.17037	2.96303	1.70948	2.99878	1.28471
Os01g0379400	4.42438	3.56472	4.35036	4.60736	3.37457	3.82346	3.83769	3.30038	4.25446	3.72274	2.73213	3.66367
Os01g0379800	0	0	0	0	0	0	0	0	0	0	0	0
Os01g0380800	4.87722	5.40524	15.431	5.20919	4.17787	4.0541	0	0	0	0	0	0
Os01g0381325	0	0	0	0	0	0	0	0	0	0	0	0
Os01g0382000	0	0	0.190473	0	0	0	0	0	0	0	0	0
Os01g0382200	0	0	0	0	0	0	0	0	0	0	0.247181	0
Os01g0382400	0	0	20.4832	0.109757	0	0	0	0	0	0.108593	0.190494	0.095211
Os01g0382450	0	0	0	0	0	0	0	0	0	0	0	0
Os01g0382500	0	0	0	0	0	0	0	0	0	0	0	0
Os01g0382700	1.40016	2.38174	11.5378	3.2494	2.45757	0.989558	1.47632	2.07825	2.62545	1.00466	1.46865	1.87916
Os01g0382900	0	0	0	0	0	0	0	0.189264	0.49812	0.106742	0.140436	0.795505
Os01g0383001	0	0	0	0	0	0	0	0	0	0	0	0
Os01g0383100	0.139425	0.0691746	0	0.141562	0.0338101	0.193998	7.55718	6.30157	4.15033	8.68368	5.65094	5.7409
Os01g0383700	16.4629	15.8402	11.3185	16.634	19.6896	16.6611	46.6532	43.504	28.8842	36.5677	62.9504	49.7992
Os01g0383900	5.70173	4.41578	8.87316	4.34182	4.08049	5.15996	2.72641	2.10544	1.72757	2.51458	1.28657	3.03148
Os01g0384300	2.87091	2.66845	4.21585	3.87423	3.27823	3.23614	3.48687	3.75423	4.02041	4.27118	3.93839	5.50525
Os01g0384450	0	0	0	0	0	0	0.326163	0	0	0	0	0
Os01g0384800	199.365	84.6842	56.1225	497.838	392.345	233.536	80.3848	121.519	88.7594	270.85	298.594	180.924
Os01g0384901	0	0	0	0	0	0	0	0	0	0	0	0
Os01g0385000	0	0	0	0	0	0	0	0	0	0	0	0
Os01g0385400	0.317115	1.25867	2.86132	0.572399	1.57216	0.784422	2.08049	1.50621	1.61871	4.74296	3.53917	3.07232
Os01g0386500	0.0456508	0.181194	0.0441327	0.0463503	0	0.042346	0.379054	0.284589	0.1284	0	0	0.0402073
Os01g0386600	3.05947	0.758962	4.19011	6.21269	3.70954	3.54747	14.5836	10.4446	10.2785	13.318	12.1305	13.2487
Os01g0386700	75.4995	102.77	92.7956	123.859	109.576	80.844	106.882	105.237	121.245	81.2557	82.0898	93.4267
Os01g0387133	4.24481	4.07164	4.51401	7.90139	3.56841	4.72501	2.74136	3.27628	4.51037	4.40625	2.86738	3.48941
Os01g0387566	0	0.130813	1.40191	0	0	0	0	0	0	0	0	0
Os01g0387865	0	0	0	0	0	0	0.0253731	0	0	0	0	0
Os01g0388000	3.05947	2.80816	5.17601	3.33932	7.04813	1.48994	2.32868	1.63481	3.80065	11.141	4.98699	5.1872
Os01g0388101	0.372763	2.40425	1.98201	0	4.33888	0.691553	0.343908	0.331973	1.39794	4.86795	1.14953	1.47741
Os01g0388200	18.4293	12.301	25.0584	14.6059	11.8317	15.0659	16.2077	15.4681	14.5438	12.0535	12.0908	11.3856
Os01g0388500	58.4455	58.9706	54.314	95.6049	59.5543	77.1231	62.9082	60.9004	121.031	45.5654	44.4737	57.9759
Os01g0388700	0.15028	0	0	0	0	0	0.0693234	0	0	0	0	0
Os01g0389200	2.93449	0.415977	2.6748	1.44716	0.40663	0.777729	1.16029	0.597346	1.49353	11.9598	15.2917	1.91997
Os01g0389700	5.5459	0.174701	2.21267	0.0893791	1.19543	4.16453	2.35527	3.2143	0.495199	34.93	39.7897	5.42734
Os01g0390300	14.6405	17.5259	22.0533	22.1676	17.9577	18.1996	15.0778	12.4699	14.245	12.1846	12.9746	12.295
Os01g0390400	10.435	11.6389	12.0545	11.4532	8.66115	12.1056	9.33476	8.61086	12.0373	9.129	7.93725	10.6333
Os01g0390600	6.37974	4.8651	3.82618	2.45905	3.69576	5.64391	7.54812	6.52336	5.01215	6.34941	6.68811	7.83019
Os01g0390900	6.79395	5.72315	8.35388	7.27317	7.86423	8.01567	5.20759	4.8258	4.07969	4.98976	4.52122	5.36918
Os01g0391100	4.46376	3.89528	4.40713	3.53573	2.93258	3.30368	5.78305	5.4132	4.98641	2.90987	4.15613	4.11274
Os01g0391500	20.2974	20.5916	23.7958	22.3385	17.8883	20.5492	23.8969	24.4165	21.3376	13.9228	13.9801	15.2756
Os01g0391600	0.257034	0.473664	0.212988	0.149127	0.35617	0.170304	0.609782	0.981035	0.481967	0.553291	0.161765	0.582132
Os01g0391800	0	0	0	0	0	0	2.98132	3.09262	3.30098	3.1008	2.88971	4.20548
Os01g0392100	4.28865	3.95157	10.3651	7.77564	5.94274	6.06198	5.46398	6.18373	7.37154	8.92402	5.84798	6.38537
Os01g0392600	3.39331	4.08864	2.81182	4.98338	5.23106	3.44743	32.1823	27.4318	38.3285	27.7772	39.5261	27.4497
Os01g0392800	10.2934	11.0251	16.7413	9.77489	12.7742	15.0806	15.6136	15.0178	15.441	13.4727	12.3771	12.8258
Os01g0393000	13.6865	13.7027	29.1921	21.9349	24.7059	22.7726	18.1196	18.8573	22.7867	10.2962	11.0857	13.5141
Os01g0393100	0	0	0	0	0	0	0	0	0	0	0	0
Os01g0393200	0	0	0	0	0	0	0	0	0	0	0	0
Os01g0393300	0	0	0.178541	0	0.0895698	0	0	0	0.0865752	0	0.0813614	0
Os01g0393400	0	0.386779	0.376825	0.13192	0.126029	0.241046	0.239744	0.809983	0	3.52404	1.83167	2.74647
Os01g0444100	0	0	0	0	0	0	4.25	1.094	1.43964	7.71255	5.95294	2.97534
Os01g0495200	0	0	0	0	0	0	0	0	0	0	0	0
Os01g0495701	2.27711	2.15444	3.1229	0.483908	1.02733	1.42455	25.3079	31.1266	14.5472	48.9412	22.8164	23.6006
Os01g0495900	13.2584	11.0655	22.65	14.6048	13.8117	16.3082	16.6222	16.7247	16.5172	14.8147	13.0261	14.2689
Os01g0496900	8.80491	8.1311	8.69849	8.6788	7.60551	8.76365	13.0151	12.9069	15.0942	10.8786	10.7592	10.8966
Os01g0497400	0	0	0	0	0	0	0	0	0	0	0.106302	0
Os01g0498200	122.484	101.03	159.353	181.939	112.266	111.397	112.534	114.377	117.011	83.1928	95.2683	87.9509
Os01g0498300	2.11346	0.0446201	0.521661	1.1414	0.697879	0.291983	0.414864	0.560654	0.54807	5.14957	2.77342	2.93079
Os01g0499300	25.4974	23.0263	25.9304	24.6154	26.2257	26.8405	26.332	27.6187	29.9486	21.872	22.5917	24.0656
Os01g0500100	7.67169	6.92043	10.2821	4.95679	9.13265	11.8066	4.50408	3.10556	0.653876	5.25448	3.68698	3.83915
Os01g0500400	0.0857945	0.766191	7.2159	1.21953	1.58117	1.75084	1.02899	1.91016	2.25224	1.55132	1.88982	2.72031
Os01g0500500	22.6838	20.2636	22.8268	16.1691	21.0182	21.2031	18.8405	19.4783	20.9682	18.6492	19.3731	18.6505
Os01g0500600	12.36	13.2283	12.6887	10.7566	9.87667	13.9221	18.0552	16.6423	12.4711	9.93297	11.1496	13.4522
Os01g0500825	2.06	1.89809	1.92037	1.71807	2.06953	1.77438	1.1539	1.5725	1.65546	0.960779	1.16682	1.68477
Os01g0500900	6.15412	5.08884	7.16639	7.81052	6.96429	7.22224	8.21552	5.77135	4.41479	6.36944	6.86009	7.10387
Os01g0501000	13.4144	12.872	16.1034	14.1437	15.4425	13.5372	14.62	15.8193	17.483	17.1033	16.9496	16.1642
Os01g0501700	20.1384	26.8359	27.7723	35.1782	25.6699	26.7556	22.9165	24.8089	28.5117	15.8575	17.1301	20.5995
Os01g0501800	30.944	84.681	479.876	121.653	129.396	66.3354	14.4992	15.4607	6.85317	65.3514	7.03082	42.2226
Os01g0502300	0	0	0	0	0	0	0	0	0	0	0	0
Os01g0502400	36.9335	38.0692	39.1421	37.1986	34.7712	38.5193	37.0811	37.4213	36.2937	36.1094	43.331	40.053
Os01g0502700	0.783762	7.51789	25.5933	0.972609	16.7252	7.18944	5.62406	7.05755	1.2247	23.7073	27.8529	17.4877
Os01g0502800	15.1386	15.2721	18.8631	16.5661	17.7842	14.6668	54.7809	54.977	98.5647	44.8621	50.8346	54.371
Os01g0502900	5.73264	8.12626	8.70885	3.94961	4.56761	5.50754	37.0222	37.5608	22.6504	23.8575	21.4667	29.7534
Os01g0503400	16.2238	15.1599	13.0656	13.4165	17.2243	20.726	10.6838	10.3896	5.50917	15.0018	11.9332	16.0438
Os01g0504100	10.2176	9.53882	4.61744	9.08507	10.9079	10.9921	12.4388	13.0301	10.1464	15.2443	6.6055	7.72125
Os01g0504500	4.52876	3.66394	7.58168	6.0561	5.92342	7.24546	11.3699	9.30307	9.61629	12.4116	10.2885	10.7849
Os01g0504950	0.0281269	0	0.0135958	0.0285579	0.040924	0	0.0778491	0.0250491	0.131853	0	0	0.0495461
Os01g0505400	0	0	0	0	0	0	0	0	0	0	0	0
Os01g0505500	1.40706	1.78136	1.92314	0.640416	1.17657	1.08016	2.14865	2.07409	1.81958	2.48574	1.539	1.11108
Os01g0505600	0.273289	0.180787	0.528402	0.277477	0.353448	0.0845016	1.09258	0.973539	0.170816	2.74532	3.21057	3.771
Os01g0505700	0.913163	0.711947	0.882795	0.927155	0.253072	0.30252	0.541593	1.0456	2.75188	0.917315	1.09193	1.32131
Os01g0505866	0	0.240868	0	0	0	0	0	0	0	0	0	0
Os01g0506100	7.89489	6.40309	7.14443	5.12429	7.30824	5.85199	5.98666	7.15942	3.98824	4.45428	5.55855	5.01668
Os01g0506200	18.4336	16.9056	17.1263	17.7438	17.7642	19.0607	17.5589	17.6602	29.066	10.3008	13.5347	13.2836
Os01g0507000	8.77799	9.18882	17.0188	10.1857	7.9999	6.88982	16.2415	12.843	26.0913	16.5699	15.8084	22.6416
Os01g0507300	19.0867	22.1619	68.7956	18.2222	20.006	22.1444	27.7017	32.4234	28.0442	29.1895	30.6725	33.17
Os01g0507500	84.1006	81.0974	77.8636	98.3361	99.1226	94.1318	81.202	82.9793	92.0275	66.4306	66.4709	69.6322
Os01g0507700	27.4484	16.216	37.0424	59.5236	28.0865	46.6545	61.4062	71.427	48.7912	36.7377	28.2386	31.9311
Os01g0507900	19.4298	25.0445	41.998	19.9897	24.2313	25.9271	30.1344	29.1461	29.6548	27.8831	25.082	29.3365
Os01g0508000	0.132766	0.526965	11.5516	0	2.14635	2.99676	7.431	7.0943	2.69697	17.6493	9.86524	12.7069
Os01g0508100	0.425968	0.140893	1.23541	2.01831	2.47909	1.18539	1.30998	0.885165	0.532491	2.13952	1.50127	3.37657
Os01g0508300	0.566716	0.281171	1.67785	0.43155	0.549706	1.01852	1.79729	0.820144	0.66416	1.6723	1.74765	2.4645
Os01g0508500	0.10971	0	0.318185	0.111391	0.74492	0.610607	7.59134	4.29903	1.02859	4.29815	4.54324	4.15501
Os01g0509400	0	0	0.361613	0	0.634943	0.52046	0.172549	0.333122	0	0.281815	1.40069	1.15307
Os01g0509700	0	0	0	0	0	0	0.0743908	0.0718092	0.226792	0.0404995	0.0710445	0.177544
Os01g0509750	0	0	0	0	0	0	0	0	0	0.382368	0	0
Os01g0509800	0	0	0	0	0	0	0	0	0	0	0	0
Os01g0509900	0.241537	0.838853	6.30462	0.0817459	1.99144	1.71772	1.22562	0.717023	0.905816	2.10284	2.83755	1.38278
Os01g0510100	92.057	90.5826	91.1783	82.7349	84.0676	105.813	68.4562	63.2929	66.9685	68.5577	70.531	71.9054
Os01g0510200	20.4359	15.7719	4.51942	26.9873	22.9319	23.169	3.69687	1.90324	5.38478	19.4554	16.2406	23.6459
Os01g0510500	29.3356	23.5512	25.711	23.8935	24.5464	29.6415	26.5071	24.6183	30.2239	16.2322	16.4031	19.0943
Os01g0510600	5.42561	9.17681	30.279	5.94694	10.0471	7.03452	6.93962	8.67548	12.7748	3.59223	3.80264	3.90981
Os01g0510701	2.30483	1.74891	2.62139	3.30374	2.10414	2.51527	3.00201	3.01857	4.1947	3.81345	2.5086	2.74647
Os01g0510800	34.2728	32.2265	41.2465	33.8071	30.8208	31.6468	26.1098	25.7251	32.6084	23.9981	24.213	23.7569
Os01g0510901	0.233816	0.116006	0.155403	0.148374	0.0850493	0.189778	0.0134823	0.0520578	0	0.0293599	0.128759	0.0643549
Os01g0511000	8.70921	3.69558	25.0372	23.5028	25.6213	46.8246	4.81046	10.3586	9.88438	66.0765	30.2906	33.9631
Os01g0511100	31.0135	8.43554	18.6437	26.8533	6.87165	6.71747	10.6753	11.9873	14.0218	18.6611	19.9048	13.4497
Os01g0511200	19.4692	25.1201	32.1516	17.9756	19.7408	21.0783	21.9311	28.9308	21.6146	24.1009	27.3106	22.6369
Os01g0511300	19.8138	23.0616	30.7513	14.8977	22.5434	22.1049	26.2343	28.2331	31.3792	27.8116	34.019	29.4311
Os01g0511400	0	0	0	0	0	0	0	0	0	0	0	0
Os01g0511600	0.866003	0.800055	3.1756	1.15215	0.550351	0.360104	0.743867	1.75524	2.29579	0.509965	0.315736	0.394521
Os01g0511700	0	0	0	0	0	0	13.1675	10.3607	11.0759	7.10832	7.92551	10.4049
Os01g0511800	0	0.157027	1.88682	0	0.153498	0.122327	0.510995	0.305353	0.964382	2.59647	3.41607	2.25329
Os01g0512100	35.1163	32.6242	32.554	32.3212	35.7991	33.3123	38.3637	36.9437	62.909	37.7742	36.1559	39.6031
Os01g0512200	11.3791	9.41791	12.0257	8.66507	10.9623	12.4025	8.70877	9.0975	8.41357	10.0279	9.3652	8.72388
Os01g0512400	0.398734	1.31885	2.44133	0.944634	0.902452	1.97263	1.34885	1.30204	2.99068	1.06812	1.40528	2.57538
Os01g0512700	1.54852	0.329263	0.32079	1.23533	1.07288	0.410403	1.93888	0.39402	3.52584	2.11111	1.07202	0.389677
Os01g0512800	0	0	0	0	0	0	0	0	0	0	0	0
Os01g0513100	38.2186	35.5221	43.3818	43.9235	39.3211	45.7412	38.4234	44.9031	51.9044	31.7066	38.3831	41.3884
Os01g0513200	8.24944	6.43167	8.92452	10.082	7.64195	7.14613	7.0471	6.89973	9.63719	5.0204	5.24948	5.65115
Os01g0513400	31.454	30.9164	28.4793	28.4019	31.0863	30.0826	28.7843	26.311	33.1512	28.271	32.0524	31.7785
Os01g0513500	4.22772	4.03578	3.77671	4.50984	2.95882	4.26914	6.51723	5.29021	5.7198	4.3007	3.6307	3.11085
Os01g0513700	19.2824	23.8502	27.6583	18.8494	20.1825	17.1377	16.5487	17.0926	17.742	22.6135	24.6547	19.9848
Os01g0513800	0.240581	0.238724	0.465161	0.97707	0.46672	0.446329	0.110979	0.642767	1.12779	0.302094	0.0529935	0.741629
Os01g0513850	0	0	0	0	0	0	0	0	0	0	0	0
Os01g0513900	0.0858172	0.894126	3.13187	0	2.39319	1.6916	0.574014	0.764268	0.100573	4.22416	5.76548	3.62805
Os01g0513950	0	0	0	0	0	0	0	0	0	0	0	0
Os01g0514000	150.368	158.347	105.175	201.877	140.3	135.248	125.1	133.323	245.778	70.4407	73.6288	90.046
Os01g0514300	18.7553	14.8682	20.7133	12.7296	12.616	16.66	17.9054	18.8998	16.5138	17.3251	20.0098	20.3613
Os01g0514450	0.356769	0.265512	0.68981	0.181118	0.432576	0.0827353	0.246865	0.238298	0.501736	0.179196	0.157173	0.235671
Os01g0514600	0.47955	1.07859	6.58315	0.0649197	1.45749	1.39381	1.47476	1.25275	1.49868	4.56038	5.04216	4.02657
Os01g0514700	0	0	0	0	0	0	0	0	0	0.0622664	0	0
Os01g0514850	0	0	0	0	0	0	0	0	0	0	0	0
Os01g0515300	0	0	0.257475	0.0450688	0.107641	0.0823503	0.102382	0.454612	0.270509	0.0891809	0.254218	0.175931
Os01g0516200	0	0	0.0969445	0	0	0	0	0	0	0	0	0
Os01g0516600	15.6242	18.4021	19.7673	12.2425	20.6901	18.652	29.5502	26.4073	20.6353	35.3483	35.7326	37.514
Os01g0516625	0	0	0	0	0	0	0	0	0	0.0548448	0.144314	0
Os01g0516700	2.29236	1.38572	1.19722	1.76568	1.43125	1.88199	1.38563	1.6426	3.85377	0.767595	0.882204	0.533763
Os01g0516900	0	0	0	0	0	0	0	0	0	0	0	0
Os01g0517500	0	0	0	0	0	0	0	0	0	0	0	0
Os01g0517800	0	0	0	0	0	0	0	0	0	0	0	0
Os01g0517900	0	0	0	0	0	0	0	0	0	0.229421	0	0.20115
Os01g0518000	0	0	0	0	0	0	0	0	0	0	0	0
Os01g0518300	0	0	0.133299	0.139997	0.133745	0	0	0	1.03419	0	0.485954	0
Os01g0518400	0.374249	0.30384	0.361803	0.17272	0.0990041	0.157798	0.125556	0.0605994	0.191388	0.307596	0.119908	0.179794
Os01g0518500	0.0354507	0	0	0	0	0	0	0.0315716	0.0997111	0.0356119	0	0.0936706
Os01g0518651	0	0.0685848	0.13364	0.0350887	0.335218	0.0641146	0.223188	0.12311	0.194407	0.555461	0.274048	0.456574
Os01g0518800	0	0	0	0	0	0	4.42895	3.32519	3.71492	4.66928	6.44529	5.63749
Os01g0519050	0.2358	0.194983	0.037993	0	0	0	1.05148	0.699992	0.884301	0.513223	0.207761	0.346138
Os01g0519100	3.19448	1.45812	4.26178	2.72448	2.72676	1.42234	3.71347	3.47081	4.2529	3.46572	2.81463	2.02577
Os01g0519400	8.63286	9.20076	12.7174	9.78542	10.4118	9.95691	19.6376	19.1595	16.7015	13.9947	13.2407	14.7644
Os01g0519700	12.8535	10.7921	11.895	18.0698	13.4267	14.8782	65.4753	65.7469	59.5333	29.7968	35.0401	38.5101
Os01g0520180	0	0	0	0	0	0	0	0	0	0	0	0
Os01g0520340	0	0	0	0	0	0	0	0	0	0	0	0
Os01g0520500	0	0	0	0	0	0	0	0	0	0	0	0
Os01g0520600	3.41521	3.18832	4.4152	3.46754	3.05787	4.4614	4.67966	4.55325	4.96396	3.26834	4.07744	5.393
Os01g0520800	0	0	0	0	0	0	0.538129	1.18732	0.546857	1.00445	0.954428	1.32102
Os01g0521200	0	0	0	0	0	0	12.9529	11.2643	10.3564	10.3764	9.28696	9.35771
Os01g0521400	26.6463	20.4068	24.6609	24.3943	22.9693	20.9111	25.131	23.1582	30.9614	18.9706	19.0784	19.7244
Os01g0521500	0.259265	0	0.214837	0	0	0	0.136683	0.13194	0.590325	0.0372062	0.0652675	0.0652428
Os01g0521550	0.0860678	0	0	0	0	0	0	0	0	0.0432296	0	0
Os01g0521600	3.34064	4.29489	1.43223	0.530894	2.705	4.71556	5.84249	7.19196	4.16696	13.6276	7.52489	10.4899
Os01g0522100	0	0.317044	0.926656	0	0.46488	0.59276	0.736946	0.284548	0	5.05517	0.492657	1.82918
Os01g0522400	0.903461	1.71502	1.36709	0.239297	1.40977	4.55465	3.58779	1.67917	1.06801	33.3433	4.67237	10.1715
Os01g0522800	0	0	0	0	0	0	0	0	0	0	0	0
Os01g0522950	0	0	0	0	0	0	0	0	0	0	0	0
Os01g0523000	0	0	0	0	0	0	13.5632	12.2132	15.9432	13.0047	12.5664	10.0493
Os01g0523100	0	0	0	0	0	0	0	0	0	0	0	0
Os01g0523250	0	0	0	0	0	0	0	0	0	0	0	0
Os01g0523401	0	0	0	0	0	0	0	0	0	0	0	0
Os01g0523600	0	0	0	0	0	0	0	0	0	0	0	0
Os01g0523800	0	0	0	0	0	0	0	0	0	0	0	0
Os01g0524251	1.40735	0.546453	1.12393	2.91996	1.06835	0.681115	0.790339	0.490443	2.00789	1.10642	1.1861	2.20961
Os01g0524400	0	0	0	0	0	0	0	0	0	0	0	0
Os01g0524500	8.84041	14.6588	12.0325	20.6091	21.4376	8.30831	17.8146	22.9976	25.574	14.3726	12.9137	12.7039
Os01g0524700	12.7532	12.0414	17.2873	11.5538	8.37281	9.89726	7.28777	6.79017	5.15197	5.4971	5.66883	6.2515
Os01g0525100	0	0	0	0	0	0	0	0	0	0	0	0
Os01g0525350	0	0.100437	0.0978522	0	0	0	0	0	0	2.13525	0.35673	0.267447
Os01g0525700	1.23309	2.75304	30.8452	0.782492	2.69118	2.00169	12.2297	11.668	8.09265	8.05155	8.55594	7.87391
Os01g0525701	0	1.2941	0	0	0.421674	0.806503	2.60697	1.54861	1.01894	1.3101	2.10667	1.72299
Os01g0525800	5.38565	3.7553	19.2783	10.493	8.33015	10.8016	24.1723	17.5001	15.2845	28.2204	19.494	23.2045
Os01g0526100	16.8401	19.3374	16.5872	19.7865	19.4166	18.47	15.1945	15.2331	13.9515	12.3417	13.8111	12.1735
Os01g0526200	21.9652	20.2457	23.075	18.3865	19.7434	19.6506	19.4543	23.3436	26.1767	16.0339	18.3642	15.2189
Os01g0527400	35.2022	35.3967	42.7909	36.423	38.6701	39.6577	34.3659	36.2216	33.3501	30.8451	28.651	28.4037
Os01g0527600	8.92824	5.97442	7.59477	9.31627	7.94023	12.528	16.246	13.6806	12.2371	10.5016	10.1557	11.6956
Os01g0527700	25.9523	22.1587	27.5204	23.5924	23.4658	22.7206	17.9576	19.8875	20.3236	20.6643	17.3714	18.4722
Os01g0527900	0	0	0	0	0	0	0	0	0	0	0	0
Os01g0528000	6.06552	5.1159	6.93884	2.36074	3.53008	4.12604	6.99501	5.13172	3.88595	4.36672	3.47379	4.18477
Os01g0528300	0	0	0	0	0	0	0	0	0	0	0	0
Os01g0528800	87.5153	84.2839	79.1504	96.2039	92.1459	70.2003	90.869	84.8754	80.5555	67.5213	70.6247	73.3528
Os01g0529800	0	0	22.5159	0	0	0	0	0	0	0	0	0
Os01g0530100	0	0	0	0	0	0	0.709846	1.11347	0.811527	0.966127	0.593175	0.423536
Os01g0530300	24.0771	30.3516	28.7392	8.23181	18.1116	25.2967	36.1533	30.3039	32.5935	19.2505	17.4259	20.8815
Os01g0530341	0	0	0	0	0	0	0	0	0	0	0	0
Os01g0530366	20.1266	26.7539	26.7996	21.2061	21.5483	23.6011	53.6037	62.0584	60.7036	49.5915	64.0743	52.511
Os01g0530400	11.8223	13.0183	13.9658	10.2074	10.2092	11.8689	8.6224	10.6862	11.6093	7.96675	8.72809	9.47782
Os01g0530450	1.46523	2.42319	1.4165	2.23152	1.18437	0.679576	3.15422	2.17482	0.686865	0	0.860666	1.5056
Os01g0530500	3.22194	4.069	3.62449	3.27131	3.75028	2.22794	9.89046	11.4775	6.86534	9.00362	9.75525	8.77124
Os01g0531000	3.4013	2.34187	2.48292	2.88959	3.23187	3.15506	13.3205	13.4146	21.8017	8.99515	9.17405	10.0876
Os01g0531200	13.5338	13.5303	14.5348	9.53103	10.7834	12.5069	15.9364	15.8591	12.9272	11.4743	12.597	11.3151
Os01g0531300	0	0	0	0	0	0	0	0	0.0857935	0	0	0
Os01g0531400	0.981887	1.11349	9.89916	0.142419	1.49665	1.43126	2.07059	2.18611	2.23568	4.7204	3.08976	4.26226
Os01g0531500	70.4001	80.0796	81.2665	55.7125	63.1455	61.7718	103.728	112.827	103.941	101.018	79.6576	84.6247
Os01g0532100	0	0	0	0	0	0	0	0	0	0.0423969	0	0
Os01g0532200	56.6622	59.9617	61.0968	72.1217	60.6717	67.0152	77.0364	76.8687	122.644	44.3531	47.8651	51.9263
Os01g0532300	0.0665101	0.0659967	0.514386	0.0675292	0.129027	0.12339	0.306809	0	0.561212	0.5345	5.03973	1.46448
Os01g0532600	0	0	0.444497	0.103741	0.049554	0.0473891	0	0	0	0	0	0
Os01g0532700	1.25201	0.73869	0.392552	0.996338	0.492335	0.659155	0.280968	0.542435	0.8883	0.407902	0.208701	0.447047
Os01g0532800	3.35386	5.20899	14.8724	2.29484	3.88968	5.14001	3.09424	4.0907	4.03307	7.76359	10.6639	6.4216
Os01g0533000	39.0365	31.2033	16.2484	50.4749	42.8811	43.1741	25.2796	20.2796	32.3368	31.3796	28.0376	29.129
Os01g0533100	18.1342	13.8031	8.96528	7.59788	12.8695	17.2046	6.90396	5.39691	1.11911	13.4665	13.6318	14.7588
Os01g0533400	0.0566172	0.168541	0	0.229939	0.0274589	0.210074	0.130587	0.0504219	0.159245	0	0.049885	0
Os01g0533450	0	0	0	0	0	0	0	0	0	0	0	0
Os01g0533500	6.53497	7.53042	11.0049	7.87651	8.01554	7.62624	13.6141	10.4758	18.1831	9.27527	8.06108	11.3629
Os01g0533800	2.95137	2.29693	5.65049	1.93897	2.41372	3.91868	4.32462	3.91686	1.30215	3.72052	6.42459	6.677
Os01g0533900	15.2981	17.717	10.4179	5.04164	6.96856	8.58494	13.7241	9.59711	7.96384	28.0609	27.5539	26.1477
Os01g0534700	1.46478	1.42925	3.46938	0.52053	1.2077	1.20022	4.32448	5.82677	2.49486	3.31075	2.36612	2.64475
Os01g0534800	26.79	22.8593	17.4935	21.5038	19.4623	21.0592	11.861	9.7287	7.87303	23.1419	23.0806	21.6319
Os01g0534900	28.2829	23.9548	22.7899	35.6865	27.1313	30.1036	41.7446	48.3551	59.8157	40.1238	25.2948	33.6303
Os01g0535100	0.2063	0	0.498598	0.942574	0.300161	0.191365	2.4743	2.38843	3.67493	0.828951	0.727077	0.635951
Os01g0535300	0	0	0	0	0	0	0	0	0	0	0	0
Os01g0535400	5.50572	4.86388	5.70442	4.41074	4.82219	5.75362	10.2877	10.3858	4.39961	7.67772	8.92429	8.67539
Os01g0535650	0	0	0	0	0	0	0	0	0	0	0	0
Os01g0535900	12.5356	12.7521	16.2165	15.2458	13.2528	14.2215	15.1846	15.7821	22.5756	13.5892	16.4881	18.1102
Os01g0536000	39.48	34.7976	26.5908	40.3592	36.854	41.8417	42.4877	41.1335	41.6574	28.1732	34.6665	36.398
Os01g0536200	0	0	0	0	0	0	0	0	0	0	0	0
Os01g0536400	3.73083	3.48101	1.77646	2.4311	2.97069	3.04751	2.56868	3.32258	2.03606	4.81059	5.49502	5.93434
Os01g0536433	0	0	0	0	0	0	0	0	0	0	0	0
Os01g0536466	0.280782	0.0696537	0.746472	0.356355	0.136177	0.455797	0	0	0	0	0	0
Os01g0536501	0.153118	0.151936	0.481084	0.038866	0.111391	0.0710165	0	0	0	0	0	0
Os01g0536950	0	0	0.203319	0.106768	0	0.195088	0	0	0.0985902	0	0	0
Os01g0537250	0	0	0	0	0	0	55.6447	62.8073	56.5471	57.9206	58.1799	57.4384
Os01g0538000	0	0	0.123562	0	0	0	61.3572	61.6942	60.7945	51.3147	48.3493	47.9932
Os01g0539400	0	0	0	0	0	0	54.0264	52.1151	69.8064	48.9734	44.575	49.813
Os01g0539900	0	0	0	0	0	0	13.4387	14.555	16.1968	10.5354	10.3957	10.0839
Os01g0540000	0	0	0	0	0	0	0	0	0	0	0	0
Os01g0540300	0	0	0	0	0	0	1.10815	0.802269	2.8153	2.41317	0.793725	1.58685
Os01g0540400	0	0	0	0	0	0	0	0	0	0	0	0
Os01g0540800	0	0	0	0	0	0	37.7996	37.8431	12.4676	32.8318	35.9961	38.725
Os01g0541000	0.0647054	0	0.0625536	0	0.251053	0	136.885	143.313	230.344	78.6495	92.9856	107.369
Os01g0541600	6.92443	5.84304	4.63847	8.74665	7.50989	7.43466	11.7205	11.8479	13.6486	12.433	15.0845	13.4461
Os01g0541800	19.4662	11.948	12.8693	18.1344	11.6795	14.5201	3.8264	3.87234	3.19857	9.94537	10.5503	11.3122
Os01g0541900	19.3392	17.7138	13.7606	26.3294	19.513	17.5628	13.5376	11.3214	10.6507	19.3592	21.6272	22.7208
Os01g0542000	16.4204	17.8212	16.4531	28.9155	22.564	16.739	19.1734	20.6406	18.7627	27.5777	22.2293	25.8365
Os01g0542100	0.0385892	0.0191456	0	0.0587707	0.0935772	0	0.0356021	0	0	0.0387646	0	0
Os01g0542700	6.62039	3.90349	3.43201	6.527	4.28112	6.40812	2.47858	6.15231	2.60873	13.1082	8.53842	7.09857
[truncated: 33,777 more rows]
