# Supplementary material for: Integrated transcriptome and metabolome analysis revealed that flavonoids enhanced the resistance of Oryza sativa against Meloidogyne graminicola
Source: Front Plant Sci. 2023 Mar 31;14:1137299. doi: 10.3389/fpls.2023.1137299 (PMC10102519; doi:10.3389/fpls.2023.1137299)
Supplement: Supplementary file 2 [file Table_2.xlsx]

## Sheet: Description
		Description
	Sheet1	IR64-7d vs IR64-ck Up-regulated DEGs
	Sheet2	IR64-7d vs IR64-ck Down-regulated DEGs
	Sheet3	ZH11-7d vs ZH11-ck Up-regulated DEGs
	Sheet4	ZH11-7d vs ZH11-ck Down-regulated DEGs
	Sheet5	DEGs ID exchange
	Sheet6	DEGs GO annotation
	Sheet7	IR64-7d vs IR64-ck GO enrichment of up-regulated DEGs
	Sheet8	IR64-7d vs IR64-ck GO enrichment of down-regulated DEGs
	Sheet9	ZH11-7d vs ZH11-ck GO annotation of up-regulated DEGs
	Sheet10	ZH11-7d vs ZH11-ck GO enrichment of down-regulated DEGs

## Sheet: Sheet1
IR64-7d vs IR64-ck Up-regulated DEGs
id	baseMean	baseMean_IR64ck	baseMean_IR647d	foldChange(IR647d/IR64ck)(IR647d/IR64ck)	log2FoldChange	pval	padj	Description
Os06g0646100	563.597	165.447	961.747	5.81303	2.53929	4.73401e-12	6.4863e-08	Conserved hypothetical protein
Os01g0797600	1533.01	496.294	2569.72	5.17782	2.37234	3.29127e-11	3.00635e-07	AP2/ERF family protein, ERF-associated EAR-motif- containing repressor, Abiotic stress response, Stress signalin
Os05g0380900	1070.3	330.042	1810.57	5.48586	2.45572	4.67984e-11	3.20604e-07	Similar to Polcalcin Jun o 2 (Calcium-binding pollen allergen Jun o 2)
Os03g0227700	1110.32	438.051	1782.59	4.06937	2.02481	9.67808e-11	5.30417e-07	Cytochrome P450 90B2, Brassinosteroid C-22 hydroxylase, Brassinosteroids biosynthesi
Os11g0586825	888.803	342.764	1434.84	4.1861	2.06561	2.37628e-10	1.08529e-06	Hypothetical conserved gene
Os04g0686800	494.891	191.853	797.929	4.15906	2.05626	1.02032e-08	3.99426e-05	Similar to H0701F11.2 protein
Os02g0764700	108.95	17.5707	200.33	11.4014	3.51114	1.57929e-08	5.40968e-05	Similar to Ethylene-responsive transcription factor 4 (Ethylene-responsive element binding factor 4) (Related to APETALA-2 protein 5) (EREBP-4) (AtERF4)
Os08g0167000	1449.44	694.58	2204.31	3.17358	1.66611	2.68024e-08	8.16074e-05	ABC transporter-like domain containing protein
Os02g0527200	837.454	336.748	1338.16	3.97377	1.99051	9.73092e-08	0.000266657	Similar to OSIGBa0142C11.2 protein
Os05g0200400	930.728	448.402	1413.05	3.15131	1.65595	1.40535e-07	0.000350098	Similar to Cytochrome P450 CYP90D10.b
Os03g0183300	7879.71	4294.7	11464.7	2.6695	1.41657	3.31013e-07	0.000615561	Pathogenesis-related transcriptional factor and ERF domain containing protein
Os04g0634800	1035.45	508.764	1562.14	3.07047	1.61846	3.36949e-07	0.000615561	Similar to H0315F07.8 protein
Os06g0272850	506.372	230.834	781.911	3.38733	1.76015	6.35959e-07	0.000917221	Domain of unknown function DUF231, plant domain containing protein
Os02g0582900	1047.94	422.784	1673.09	3.95733	1.98453	1.61515e-06	0.00201181	Conserved hypothetical protein
Os03g0183200	1648.05	787.476	2508.62	3.18565	1.67159	2.20724e-06	0.00244889	Similar to AP2 domain containing protein, expressed
Os01g0686000	188.625	65.5044	311.745	4.75915	2.2507	2.20955e-06	0.00244889	Similar to cDNA, clone: J100026I16, full insert sequence
Os05g0361500	533.511	236.121	830.9	3.51895	1.81515	2.23415e-06	0.00244889	Similar to Pectinesterase
Os02g0681200	1413.63	513.929	2313.33	4.50127	2.17033	3.93292e-06	0.00398538	Zinc finger, RING/FYVE/PHD-type domain containing protein
Os09g0522200	349.25	87.739	610.76	6.96111	2.79932	4.08378e-06	0.00398538	DRE-binding protein 1A
Os04g0438600	176.906	61.2722	292.539	4.77442	2.25533	4.33733e-06	0.00398538	Glycolipid transfer protein, GLTP domain containing protein
Os06g0633100	455.748	216.958	694.537	3.20126	1.67864	4.36308e-06	0.00398538	Similar to P10Sh249C12
Os06g0554800	2877	1651.45	4102.54	2.4842	1.31278	5.09068e-06	0.00442725	Similar to ABC transporter (PDR5-like) isolog (PDR1 ABC transporter)
Os10g0547500	1038.04	537.194	1538.89	2.86469	1.51838	5.16995e-06	0.00442725	Divalent ion symporter domain containing protein
Os04g0565900	1325.38	625.658	2025.11	3.23676	1.69455	6.40931e-06	0.00516571	Basic helix-loop-helix dimerisation region bHLH domain containing protein
Os04g0610400	2103.09	729.137	3477.04	4.76871	2.2536	1.03529e-05	0.00806934	APETALA-2-like transcription Factor, Control of the abscisic acid (ABA)/gibberellin (GA) balanc
Os07g0225300	251.137	103.725	398.549	3.84235	1.94199	1.06009e-05	0.00806934	OsNAC3 protein
Os06g0133400	3005.71	974.121	5037.3	5.17112	2.37048	1.18552e-05	0.0087802	Conserved hypothetical protein
Os06g0550800	509.666	259.808	759.524	2.92341	1.54765	1.2522e-05	0.00903002	Conserved hypothetical protein
Os05g0213900	70.4143	6.54951	134.279	20.5022	4.3577	1.31779e-05	0.00925931	Virulence factor, pectin lyase fold family protein
Os09g0286600	416.571	205.871	627.271	3.04691	1.60735	1.76985e-05	0.0121248	Pathogenesis-related transcriptional factor and ERF domain containing protein
Os01g0644900	376.301	187.287	565.315	3.01844	1.5938	2.24039e-05	0.014974	Conserved hypothetical protein
Os08g0504700	5069.99	2636.99	7502.99	2.84529	1.50857	2.87834e-05	0.0187798	Gibberellin-induced A20/AN1 zinc-finger protein, Negative regulation of GA (gibberellin) -mediated cell elongatio
Os01g0135700	485.117	215.652	754.581	3.49907	1.80697	3.08148e-05	0.0192924	EF-HAND 2 domain containing protein
Os04g0635000	292.461	137.125	447.798	3.26561	1.70735	3.12356e-05	0.0192924	Similar to H0315F07.10 protein
Os02g0805100	121.371	39.5786	203.164	5.13316	2.35985	3.61009e-05	0.0212759	Similar to Auxin-responsive protein IAA12 (Indoleacetic acid-induced protein 12) (BODENLOS protein)
Os03g0432100	1441.67	867.18	2016.16	2.32496	1.21721	3.73443e-05	0.0212759	Similar to Pyruvate, phosphate dikinase 2
Os12g0596300	127.994	38.7061	217.281	5.61361	2.48893	3.8117e-05	0.0212759	DC1 domain containing protein
Os01g0186900	159.667	37.5512	281.784	7.50399	2.90766	3.85413e-05	0.0212759	Similar to cDNA clone:001-117-G12, full insert sequence
Os02g0739400	248.231	113.269	383.193	3.38305	1.75832	4.76843e-05	0.0245972	Similar to Avr9/Cf-9 rapidly elicited protein 231 precursor
Os05g0497300	3099.19	1374.29	4824.09	3.51023	1.81157	4.8174e-05	0.0245972	Similar to Ethylene response factor 2
Os08g0402500	107.674	34.2541	181.094	5.2868	2.40239	4.8471e-05	0.0245972	Protein of unknown function DUF761, plant domain containing protein
Os05g0545400	136.435	37.7638	235.106	6.2257	2.63824	5.48374e-05	0.0268341	Serine/threonine protein kinase domain containing protein
Os01g0667900	1716.71	757.16	2676.27	3.53461	1.82155	6.48557e-05	0.0306421	CC-type glutaredoxin, Homeostatic regulation of nitrogen use, Hormone signalin
Os01g0794100	215.806	98.3399	333.271	3.38897	1.76085	6.85916e-05	0.0318579	Conserved hypothetical protein
Os08g0408500	6223.32	3886.55	8560.09	2.20249	1.13914	7.20554e-05	0.0329089	Pathogenesis-related transcriptional factor and ERF domain containing protein
Os08g0237000	4221.59	2679.25	5763.92	2.15132	1.10522	7.87207e-05	0.0350268	Xyloglucan endotransglycosylase/hydrolase protein 8 precursor (EC 2.4.1.207) (End-xyloglucan transferase
Os02g0671300	789.05	433.576	1144.52	2.63973	1.40039	7.9249e-05	0.0350268	Basic helix-loop-helix dimerisation region bHLH domain containing protein
Os12g0570400	150.998	59.462	242.534	4.07881	2.02815	8.54137e-05	0.0371522	Conserved hypothetical protein
Os06g0255400	2770.95	603.352	4938.55	8.18519	3.03302	8.74714e-05	0.0374528	Similar to Nudix hydrolase 18, mitochondrial precursor (EC 3.6.1.-) (AtNUDT18)
Os03g0315400	475.205	181.843	768.567	4.22653	2.07947	9.55491e-05	0.0390796	Similar to Typical P-type R2R3 Myb protein (Fragment)
Os04g0689000	527.458	259.773	795.144	3.06092	1.61397	0.000123854	0.0480491	Similar to Peroxidase (EC 1.11.1.7)
Os01g0803300	7037.65	3845.33	10230	2.66037	1.41163	0.000125417	0.0480491	Protein of unknown function DUF6, transmembrane domain containing protein
Os01g0739500	3421.6	2131.01	4712.18	2.21124	1.14485	0.000156336	0.0563696	Conserved hypothetical protein
Os04g0555300	1831.52	837.583	2825.45	3.37333	1.75417	0.000176313	0.0627468	Similar to glycerol 3-phosphate permease
Os02g0745400	431.7	244.603	618.797	2.5298	1.33902	0.00020581	0.0723052	Glycosyl transferase, family 8 protein
Os09g0458800	469.923	264.698	675.148	2.55063	1.35086	0.000211311	0.0725791	EF hand domain containing protein
Os01g0934100	1989.79	846.609	3132.97	3.70061	1.88776	0.000211887	0.0725791	C2 calcium-dependent membrane targeting domain containing protein
Os09g0482800	294.68	110.907	478.453	4.314	2.10903	0.000220687	0.0746604	EF hand domain containing protein
Os09g0287000	139.833	58.7895	220.876	3.75706	1.90961	0.000247021	0.0817818	Similar to Ethylene-responsive transcription factor 5 (Ethylene-responsive element binding factor 5) (EREBP-5) (AtERF5)
Os03g0400700	166.842	75.7279	257.957	3.40637	1.76823	0.000253334	0.0817818	Similar to retrotransposon protein
Os04g0608100	2294.92	1478.1	3111.74	2.10522	1.07397	0.000253675	0.0817818	Ribosomal protein S5 domain 2-type fold domain containing protein
Os01g0693400	1432.4	803.758	2061.05	2.56427	1.35855	0.000258097	0.08224	Pathogenesis-related transcriptional factor and ERF, DNA-binding domain containing protein
Os04g0577200	1403.47	850.8	1956.13	2.29917	1.20111	0.00026894	0.0828845	Similar to Rac GTPase activating protein 1
Os11g0542100	227.811	113.59	342.032	3.01112	1.5903	0.000269194	0.0828845	Zinc finger, RING-type domain containing protein
Os07g0677300	40.8772	0	81.7544	Inf	Inf	0.000333134	0.101432	Peroxidase
Os01g0699100	591.344	360.134	822.555	2.28402	1.19158	0.000363306	0.108214	Serine/threonine protein kinase domain containing protein
Os09g0511300	425.649	162.847	688.451	4.2276	2.07984	0.000376547	0.110846	Conserved hypothetical protein
Os06g0654400	761.393	456.549	1066.24	2.33542	1.22368	0.000384279	0.110846	Hypothetical conserved gene
Os05g0525900	146.55	64.0689	229.032	3.57477	1.83785	0.000389588	0.111207	Similar to Zing finger transcription factor PEI1
Os03g0174900	4333.58	2768.93	5898.24	2.13015	1.09096	0.000450951	0.126096	Similar to RAPB protein
Os05g0428100	459.517	275.758	643.276	2.33275	1.22203	0.000483329	0.132447	Similar to Beta-galactosidase
Os10g0555100	748.453	471.752	1025.15	2.17308	1.11974	0.000488806	0.132621	Similar to DNA chromosome 4, ESSA I CONTIG fragment NO. 6 (Glucosyltransferase like protein)
Os02g0134200	386.893	146.123	627.664	4.29546	2.10281	0.000514853	0.135659	DUF1645 family protein, Regulation of stress- tolerance and grain lengt
Os03g0310800	736.085	388.618	1083.55	2.78822	1.47935	0.000556176	0.142438	Similar to Hypersensitive reaction associated Ca2+- binding protein
Os06g0673800	322.967	168.955	476.979	2.82311	1.49729	0.00059045	0.148441	Conserved hypothetical protein
Os04g0227500	637.086	401.643	872.53	2.1724	1.11929	0.000596504	0.1486	DSBA oxidoreductase family protein
Os01g0304400	63.6377	17.259	110.017	6.37446	2.6723	0.000743656	0.177204	Conserved hypothetical protein
Os08g0356700	373.145	218.231	528.058	2.41971	1.27484	0.000757149	0.177335	Protein of unknown function DUF247, plant family protein
Os09g0379600	1039.31	644.282	1434.35	2.22627	1.15463	0.00081174	0.186925	Similar to Homeobox-leucine zipper protein HOX25
Os06g0683700	72.6212	24.6539	120.588	4.89125	2.2902	0.000834876	0.188841	Similar to wound induced protein
Os03g0647600	979.444	644.286	1314.6	2.0404	1.02885	0.000874623	0.194395	Similar to Nf-Y-A subunit
Os04g0586100	599.033	376.054	822.012	2.18589	1.12822	0.000879647	0.194395	Protein of unknown function DUF581 family protein
Os12g0120100	189.185	96.3987	281.972	2.92506	1.54847	0.000906572	0.197768	Protein of unknown function DUF567 family protein
Os12g0460100	132.817	61.718	203.917	3.30401	1.72422	0.000977411	0.210459	Protein of unknown function DUF761, plant domain containing protein
Os04g0391500	831.865	540.594	1123.14	2.07759	1.05491	0.000990116	0.210459	Similar to ACR4
Os08g0293100	224.429	93.5304	355.328	3.79906	1.92564	0.00099074	0.210459	Conserved hypothetical protein
Os04g0509400	306.54	178.168	434.911	2.44101	1.28748	0.00100691	0.211849	RmlC-like jelly roll fold domain containing protein
Os06g0671000	139.959	65.8703	214.047	3.24953	1.70023	0.00102511	0.211849	Similar to Potassium transporter 1 (AtPOT1) (AtKUP1) (AtKT1)
Os04g0451700	107.763	43.9624	171.563	3.90249	1.96439	0.0010282	0.211849	Conserved hypothetical protein
Os03g0799000	1046.59	656.393	1436.78	2.1889	1.13021	0.00105415	0.215574	Similar to Histone H1
Os02g0332800	973.345	638.086	1308.6	2.05082	1.0362	0.00114745	0.229516	Hypothetical gene
Os07g0471900	1273.6	748.969	1798.23	2.40095	1.2636	0.00125346	0.247112	Helix-loop-helix DNA-binding domain containing protein
Os06g0329300	539.598	332.904	746.292	2.24176	1.16463	0.00127606	0.249771	Conserved hypothetical protein
Os07g0517100	342.629	204.745	480.513	2.34688	1.23075	0.00134561	0.259675	Heat shock protein Hsp20 domain containing protein
Os09g0418000	431.847	263.107	600.588	2.28268	1.19073	0.00140764	0.266024	Similar to CBL-interacting protein kinase 16
Os09g0554200	394.908	241.002	548.814	2.27722	1.18727	0.00142483	0.267429	Zinc finger, RING/FYVE/PHD-type domain containing protein
Os01g0972000	128.567	50.6496	206.484	4.07673	2.02741	0.00147427	0.274825	Zinc finger, RING/FYVE/PHD-type domain containing protein
Os08g0475100	644.43	417.1	871.759	2.09005	1.06354	0.00151131	0.277948	Alpha/beta hydrolase fold-3 domain containing protein
Os09g0385700	38.5141	7.87712	69.151	8.77872	3.13401	0.00155041	0.28324	Zinc finger, AN1-type domain containing protein
Os05g0127500	404.752	250.764	558.739	2.22814	1.15584	0.00165325	0.300026	Similar to Leucoanthocyanidin dioxygenase-like protein
Os08g0528500	376.328	194.794	557.862	2.86386	1.51796	0.00170595	0.307553	Uncharacterised protein family UPF0016 domain containing protein
Os04g0688100	1524.29	1013.8	2034.79	2.0071	1.00511	0.00180182	0.319055	Peroxidase (EC 1.11.1.7)
Os04g0669200	881.69	292.178	1471.2	5.03529	2.33207	0.00180467	0.319055	Similar to Ethylene response factor 2 (Ethylene response factor 3)
Os03g0183000	2225.6	1439.09	3012.12	2.09308	1.06563	0.00186081	0.32687	APETALA2/ethylene-responsive element binding protein 125, Transcription regulator, Positive regulator of grain lengt
Os03g0229500	129.088	61.7505	196.425	3.18094	1.66945	0.00187471	0.327214	Similar to MATE efflux family protein, expressed
Os06g0555101	355.002	218.759	491.246	2.2456	1.1671	0.00191351	0.331873	Hypothetical gene
Os05g0429900	133.509	64.9174	202.101	3.1132	1.6384	0.00192816	0.33231	Similar to MybHv5 (Fragment)
Os04g0506800	460.316	216.773	703.86	3.247	1.69911	0.00195824	0.333912	Glycosyl transferase, family 29 protein
Os01g0588100	97.8632	3.37894	192.347	56.9253	5.831	0.00198892	0.333912	Similar to Hypersensitive-induced response protein
Os07g0298900	157.857	83.48	232.234	2.78191	1.47608	0.00200556	0.333912	Heavy metal transport/detoxification protein domain containing protein
Os07g0617100	696.013	459.548	932.478	2.02912	1.02086	0.00201776	0.333912	Plant disease resistance response protein family protein
Os06g0683400	2122.61	683.493	3561.72	5.21106	2.38158	0.00205884	0.337834	Small calcium-binding protein with one EF-hand motif, Positive regulation of osmotic and salt toleranc
Os11g0570000	167.32	88.2108	246.428	2.79363	1.48214	0.00213433	0.348137	Similar to Receptor kinase-like protein
Os03g0257600	944.578	576.896	1312.26	2.27469	1.18567	0.00219641	0.355205	Hypothetical conserved gene
Os04g0565500	176.392	67.0062	285.778	4.26495	2.09253	0.00220359	0.355205	Similar to OSIGBa0158F05.8 protein
Os05g0160300	3238.39	1970.24	4506.54	2.28731	1.19365	0.0022683	0.363499	Bifunctional inhibitor/plant lipid transfer protein/seed storage domain containing protein
Os11g0177400	613.101	391.815	834.388	2.12955	1.09055	0.00229206	0.365171	Similar to ATPase, coupled to transmembrane movement of substances
Os07g0185900	2131.32	1385.29	2877.35	2.07708	1.05455	0.0023063	0.365315	Conserved hypothetical protein
Os09g0381600	173.774	93.8704	253.678	2.70243	1.43426	0.00234879	0.368019	Conserved hypothetical protein
Os03g0238600	381.364	237.788	524.939	2.20759	1.14247	0.0024521	0.376987	Similar to Purple acid phosphatase
Os04g0685300	2414.55	1141.72	3687.37	3.22965	1.69138	0.00246198	0.376987	Harpin-induced 1 domain containing protein
Os09g0367900	475.014	301.172	648.855	2.15443	1.10731	0.00246253	0.376987	Conserved hypothetical protein
Os02g0799700	355.071	219.937	490.205	2.22885	1.1563	0.00253251	0.384605	Similar to serine-rich protein
Os01g0384800	2548.44	1162.85	3934.03	3.38308	1.75834	0.00254036	0.384605	Conserved hypothetical protein
Os12g0259800	26.9764	0.684884	53.268	77.7767	6.28127	0.00257896	0.388303	Similar to Laccase-25
Os04g0685700	584.384	273.51	895.259	3.27322	1.71071	0.00266202	0.396803	Similar to H0723C07.4 protein
Os03g0407100	86.6441	35.7521	137.536	3.84694	1.94371	0.00272116	0.40307	Protein of unknown function DUF1677, plant family protein
Os07g0589000	1214.04	535.738	1892.34	3.53221	1.82057	0.00292788	0.423663	Lateral organ boundaries, LOB domain containing protein
Os05g0397300	680.687	405.723	955.651	2.35542	1.23599	0.00311622	0.444772	Conserved hypothetical protein
Os09g0522100	65.5667	13.7228	117.411	8.55587	3.09692	0.00314324	0.446291	Similar to Dehydration-responsive element-binding protein 1H
Os01g0687300	1279.34	785.048	1773.63	2.25927	1.17586	0.00319252	0.448639	Conserved hypothetical protein
Os05g0552800	207.245	34.6501	379.84	10.9622	3.45446	0.00340959	0.469513	Conserved hypothetical protein
Os04g0457400	84.9792	37.1571	132.801	3.57405	1.83756	0.00348782	0.476043	Conserved hypothetical protein
Os09g0486500	1956.21	837.792	3074.63	3.66992	1.87575	0.00365513	0.490988	A20/AN1 zinc-finger protein, Response to multiple biotic stresses, Regulation of abiotic stress response
Os10g0103700	591.821	394.244	789.397	2.0023	1.00166	0.00367357	0.491058	Similar to Homeobox-leucine zipper protein HOX15
Os05g0437401	183.542	62.4641	304.62	4.87673	2.28591	0.00373211	0.496115	Conserved hypothetical protein
Os12g0123500	508.908	327.881	689.935	2.10423	1.07329	0.00374761	0.496115	Similar to Apyrase precursor (EC 3.6.1.5) (ATP- diphosphatase) (Adenosine diphosphatase) (ADPase) (ATP- diphosphohydrolase)
Os03g0107700	768.544	376.854	1160.24	3.07874	1.62234	0.00416879	0.543988	Similar to EL2 protein
Os06g0525200	154.89	83.8056	225.975	2.69642	1.43104	0.00424508	0.548957	Similar to avr9/Cf-9 rapidly elicited protein 194
Os01g0723100	89.3331	39.787	138.879	3.49056	1.80346	0.00428216	0.548957	Senescence-associated family protein
Os04g0400700	44.2808	7.85059	80.7109	10.2809	3.36189	0.00438521	0.556172	Similar to OSIGBa0113L04.5 protein
Os01g0155800	59.4858	22.4155	96.5561	4.30756	2.10687	0.00440423	0.556172	Conserved hypothetical protein
Os03g0235000	783.594	468.476	1098.71	2.34529	1.22976	0.00456994	0.57445	Similar to Peroxidase
Os03g0678800	287.392	42.3523	532.431	12.5715	3.65208	0.00476409	0.590726	Glycosyl transferase, family 8 protein
Os12g0188500	130.669	67.3512	193.987	2.88023	1.52618	0.00480858	0.593556	Hypothetical conserved gene
Os03g0668500	309.272	197.668	420.876	2.12921	1.09032	0.00490429	0.602656	Conserved hypothetical protein
Os04g0404900	298.973	134.361	463.584	3.45029	1.78672	0.00494645	0.603273	Similar to H0502B11.6 protein
Os12g0577200	385.393	237.238	533.547	2.24899	1.16928	0.00495334	0.603273	Conserved hypothetical protein
Os06g0166500	386.04	142.298	629.781	4.42579	2.14594	0.00527444	0.628415	Similar to Auxin-responsive protein IAA20 (Indoleacetic acid-induced protein 20)
Os11g0149400	376.968	249.645	504.291	2.02003	1.01438	0.00533851	0.630566	Similar to Phytosulfokines 2 precursor
Os06g0712700	493.61	291.094	696.127	2.39142	1.25787	0.00573489	0.665903	Transcription factor, Development of lodicules and stamen
Os06g0542300	84.3211	38.9488	129.694	3.32985	1.73546	0.0058512	0.676542	Heavy metal transport/detoxification protein domain containing protein
Os04g0690900	103.271	50.8034	155.738	3.06551	1.61612	0.00610148	0.69689	Similar to H0323C08.15 protein
Os02g0519700	17478.9	11098.3	23859.5	2.14983	1.10423	0.00640646	0.719493	Conserved hypothetical protein
Os02g0193300	234.055	142.005	326.104	2.29642	1.19939	0.00645362	0.721831	Conserved hypothetical protein
Os06g0186100	147.857	83.6832	212.03	2.53372	1.34126	0.00655963	0.727747	Protein kinase, catalytic domain domain containing protein
Os02g0711400	597.508	364.864	830.151	2.27523	1.18601	0.00668212	0.735382	Conserved hypothetical protein
Os04g0606200	280.582	178.402	382.762	2.1455	1.10132	0.00671691	0.736254	Similar to OSIGBa0113I13.1 protein
Os02g0503900	203.815	101.957	305.673	2.99806	1.58403	0.0068545	0.748342	Cytochrome P450 family protein
Os03g0836800	76.785	0	153.57	Inf	Inf	0.00698443	0.757371	Similar to IAA-amino acid hydrolase 1 (EC 3.5.1.-)
Os10g0503800	1030.78	623.974	1437.6	2.30393	1.2041	0.00701242	0.757371	Similar to Remorin
Os04g0109400	105.336	42.8038	167.867	3.92179	1.97151	0.00754232	0.779933	Similar to H0201G08.3 protein
Os01g0247700	1089.83	566.615	1613.04	2.8468	1.50934	0.00768015	0.789341	Similar to inner membrane transport protein
Os09g0255000	294.47	190.193	398.746	2.09654	1.06801	0.00769091	0.789341	Similar to Cell wall invertase (EC 3.2.1.26)
Os09g0433800	2144.66	1419.33	2869.99	2.02208	1.01584	0.00778303	0.791498	Similar to Senescence-associated protein SAG102
Os02g0661900	120.2	64.9743	175.426	2.69993	1.43292	0.00783712	0.792137	Similar to OSIGBa0143N19.13 protein
Os10g0481000	1024.43	543.848	1505.01	2.76733	1.46849	0.00786269	0.792137	Hypothetical conserved gene
Os09g0455300	97.6167	50.5393	144.694	2.863	1.51753	0.00813275	0.81566	Similar to INDEHISCENT protein
Os04g0684900	882.193	359.756	1404.63	3.90439	1.9651	0.00828007	0.82138	Component of the CCR4-NOTcomplex, Deadenylase, Deadenylation (poly(A) tail shortening), Development and stress respons
Os07g0638500	9.29165	0	18.5833	Inf	Inf	0.0082855	0.82138	Similar to Dirigent-like protein (Fragment)
Os05g0195901	278.896	175.741	382.051	2.17395	1.12032	0.00833279	0.82138	Hypothetical gene
Os04g0608600	784.171	488.832	1079.51	2.20834	1.14297	0.00880549	0.846656	Alkyl hydroperoxide reductase subunit C/ Thiol specific antioxidant domain containing protein
Os12g0626200	64.4458	28.2526	100.639	3.56211	1.83273	0.00950333	0.888555	Auxin responsive SAUR protein family protein
Os03g0777500	290.682	190.509	390.854	2.05163	1.03677	0.00965052	0.888555	Protein of unknown function DUF1068 family protein
Os02g0581200	89.581	28.5803	150.582	5.26871	2.39745	0.00967312	0.888555	Similar to OSIGBa0115M15.3 protein
Os04g0489600	169.306	70.4377	268.175	3.80726	1.92875	0.00977804	0.888555	Hypothetical conserved gene
Os03g0184300	865.092	557.973	1172.21	2.10084	1.07096	0.00978972	0.888555	Conserved hypothetical protein
Os11g0600600	127.596	72.0249	183.167	2.54311	1.3466	0.00994464	0.893485	Hypothetical conserved gene
Os05g0573300	200.751	120.697	280.804	2.32652	1.21817	0.0100646	0.897878	Similar to CTP synthase 1 (EC 6.3.4.2) (UTP-- ammonia ligase 1) (CTP synthetase 1)
Os06g0646600	1935.79	1264.86	2606.71	2.06088	1.04326	0.0103845	0.912647	Similar to Homeobox protein knotted-1-like 11
Os04g0531900	879.835	573.942	1185.73	2.06594	1.0468	0.0104947	0.912647	Short-chain dehydrogenase/reductase SDR domain containing protein
Os10g0376900	100.248	51.6202	148.876	2.88406	1.5281	0.010694	0.92153	Helix-loop-helix DNA-binding domain containing protein
Os07g0437000	110.645	60.4535	160.837	2.66051	1.4117	0.0108468	0.929857	Flavin monooxygenase-like enzyme , Auxin biosynthesi
Os01g0313600	8.837	0	17.674	Inf	Inf	0.0109228	0.929857	Conserved hypothetical protein
Os04g0537100	467.873	267.868	667.878	2.49331	1.31806	0.0109263	0.929857	Similar to Auxin-induced protein X15
Os02g0102300	169.889	104.629	235.149	2.24745	1.16829	0.0109937	0.932693	Arsenate reductase, Sulfurtransferase/rhodanese- like protein, Regulation of arsenic accumulatio
Os07g0617700	274.76	118.511	431.009	3.63687	1.8627	0.0111401	0.942202	Cyclin-like F-box domain containing protein
Os04g0445000	155.151	94.8328	215.469	2.2721	1.18402	0.0112916	0.95182	Similar to Potassium channel SKOR (Stelar K(+) outward rectifying channel)
Os09g0522000	195.296	59.8962	330.696	5.52115	2.46497	0.0116155	0.964545	Similar to Dehydration-responsive element-binding protein 1B
Os05g0539800	561.877	307.315	816.44	2.65669	1.40963	0.0117371	0.971694	Protein of unknown function DUF778 family protein
Os10g0401000	158.628	93.7314	223.525	2.38474	1.25383	0.0118913	0.981498	Conserved hypothetical protein
Os03g0184100	251.506	98.5416	404.471	4.10457	2.03723	0.0124854	1	Conserved hypothetical protein
Os04g0444300	165.613	84.9963	246.229	2.89694	1.53453	0.0126442	1	Similar to ARGOS
Os05g0342000	164.056	101.576	226.536	2.23022	1.15718	0.0132037	1	Hypothetical conserved gene
Os03g0170100	111.036	61.394	160.677	2.61715	1.388	0.0132593	1	Conserved hypothetical protein
Os02g0300700	905.32	483.468	1327.17	2.74511	1.45686	0.0136492	1	Similar to Eukaryotic translation initiation factor 1A (EIF-1A) (EIF-4C)
Os01g0793900	233.897	126.635	341.159	2.69403	1.42976	0.0137005	1	Conserved hypothetical protein
Os02g0448000	399.635	262.301	536.97	2.04715	1.03362	0.013705	1	Protein of unknown function DUF296 domain containing protein
Os03g0215700	500.735	222.64	778.829	3.49816	1.8066	0.0137502	1	Myosin II heavy chain-like family protein
Os03g0823400	1477.71	841.847	2113.58	2.51064	1.32806	0.0138524	1	Similar to Bowman-Birk type trypsin inhibitor (WTI)
Os08g0420700	671.337	395.304	947.369	2.39656	1.26096	0.0140966	1	Conserved hypothetical protein
Os03g0676400	66.472	29.9728	102.971	3.4355	1.78052	0.0144192	1	VQ domain containing protein
Os06g0133300	378.504	154.085	602.924	3.91294	1.96825	0.0144423	1	Hypothetical conserved gene
Os02g0638650	547.34	349.391	745.289	2.13311	1.09296	0.0145508	1	Pathogenesis-related transcriptional factor and ERF domain containing protein
Os07g0587500	340.392	216.931	463.853	2.13825	1.09643	0.014576	1	Armadillo-like helical domain containing protein
Os01g0141000	288.261	187.932	388.59	2.06772	1.04804	0.0146011	1	AP2/ERF and B3 domain-containing protein, Salt stress respons
Os03g0145900	224.487	146.631	302.343	2.06193	1.04399	0.0146997	1	Similar to CHY zinc finger family protein, expressed
Os05g0524100	642.006	255.773	1028.24	4.02012	2.00724	0.0147241	1	Conserved hypothetical protein
Os05g0451900	99.7528	53.2716	146.234	2.74507	1.45684	0.0147663	1	Similar to Axi 1 (Auxin-independent growth promoter)-like protein
Os02g0104100	167.211	69.93	264.493	3.78226	1.91925	0.0154979	1	Similar to MADS-box transcription factor TaAGL18
Os03g0764100	1820.38	687.378	2953.39	4.2966	2.1032	0.0157704	1	Zinc finger transcription factor ZF1
Os12g0592900	76.5074	37.574	115.441	3.07235	1.61934	0.0157858	1	Conserved hypothetical protein
Os04g0638100	133.087	76.5416	189.632	2.4775	1.30888	0.0157977	1	Transferase family protein
Os05g0176700	1659.78	779.461	2540.09	3.25878	1.70433	0.0167735	1	Conserved hypothetical protein
Os01g0263000	66.7317	10.4215	123.042	11.8066	3.56152	0.0172866	1	Similar to Peroxidase
Os03g0406100	76.7057	39.0539	114.358	2.92819	1.55001	0.01743	1	SPX domain-containing protein, Negative regulation of phosphate signaling, Pi homeostasi
Os01g0278000	33.7587	10.8923	56.6252	5.19866	2.37814	0.0175899	1	VQ domain containing protein
Os12g0548700	158.557	12.5888	304.526	24.1903	4.59636	0.0181628	1	Similar to MPI
Os01g0618300	46.0724	19.1431	73.0018	3.81348	1.93111	0.0182207	1	Armadillo-type fold domain containing protein
Os03g0341000	22.4138	5.06226	39.7653	7.85524	2.97366	0.0183847	1	Similar to AP2 domain containing protein RAP2.2 (Fragment)
Os09g0511200	129.983	45.8882	214.078	4.66521	2.22194	0.0184038	1	Conserved hypothetical protein
Os04g0460400	7.80814	0	15.6163	Inf	Inf	0.0188268	1	Uncharacterised protein family UPF0497, trans- membrane plant subgroup domain containing protein
Os01g0699600	198.047	71.0077	325.086	4.57819	2.19478	0.0188685	1	Serine/threonine protein kinase domain containing protein
Os01g0728150	31.5226	9.56223	53.483	5.59315	2.48366	0.0189602	1	Similar to HVA22F (HVA22-LIKE PROTEIN F)
Os01g0511000	390.711	209.043	572.378	2.73809	1.45317	0.019142	1	Similar to LOB domain protein 40
Os03g0626700	82.8391	43.5558	122.122	2.80382	1.48739	0.0191644	1	Multi antimicrobial extrusion protein MatE family protein
Os06g0691400	305.226	177.184	433.268	2.4453	1.29001	0.0194024	1	Similar to IAA-amino acid conjugate hydrolase-like protein (Fragment)
Os05g0114400	69.5702	35.4632	103.677	2.92351	1.5477	0.0198829	1	Zinc finger, C2H2-type domain containing protein
Os03g0861400	50.6894	21.9067	79.472	3.62775	1.85907	0.0201445	1	Hypothetical conserved gene
Os03g0784900	193.764	125.575	261.953	2.08602	1.06075	0.0202471	1	Glycolipid transfer protein, GLTP domain containing protein
Os12g0510750	47.5374	17.1249	77.9499	4.55184	2.18645	0.0209157	1	Conserved hypothetical protein
Os01g0257300	1659.97	737.407	2582.54	3.50219	1.80826	0.0213428	1	Similar to FPF1
Os03g0181100	93.1407	52.6872	133.594	2.53561	1.34233	0.0216314	1	Tify domain containing protein
Os05g0200340	344.649	203.154	486.145	2.39299	1.25881	0.0216575	1	Hypothetical gene
Os07g0484800	172.48	109.275	235.685	2.1568	1.10889	0.0217464	1	Similar to Adenine phosphoribosyltransferase (EC 2.4.2.7)-like protein
Os03g0656500	242.352	159.147	325.558	2.04564	1.03255	0.0224038	1	Node-expressed Cd transporter, Putative cation/calcium (Ca) exchanger, Cd accumulation in the grai
Os04g0461600	26.3901	3.6437	49.1366	13.4854	3.75332	0.0224789	1	Similar to Fw2.2
Os02g0682300	183.934	80.989	286.878	3.54219	1.82464	0.0226919	1	RING-type E3 ligase, Negative regulation of cuticular wax biosynthesis, Drought stress respons
Os04g0462400	994.456	598.528	1390.38	2.32301	1.21599	0.0230408	1	Similar to lysine/histidine transporter
Os05g0161500	8.83325	0	17.6665	Inf	Inf	0.0232783	1	RelA/SpoT domain containing protein
Os06g0186300	91.0594	51.4425	130.676	2.54024	1.34497	0.0236589	1	Leucine-rich repeat domain containing protein
Os01g0175100	522.922	298.861	746.983	2.49943	1.3216	0.0241988	1	Kv1.4 voltage-gated K+ channel family protein
Os12g0567300	11396.6	7311.6	15481.5	2.11739	1.08229	0.0242419	1	Myb transcription factor domain containing protein
Os10g0522700	131.713	80.8637	182.561	2.25764	1.17482	0.0242525	1	Conserved hypothetical protein
Os03g0206400	129.466	79.4539	179.477	2.25889	1.17561	0.0243428	1	Conserved hypothetical protein
Os02g0276200	45.8095	4.45449	87.1644	19.5678	4.29041	0.0246937	1	Similar to Isochorismatase family protein rutB
Os04g0556300	27.3483	8.23372	46.463	5.64301	2.49646	0.0250683	1	Glutathione peroxidase
Os02g0236800	321.063	201.994	440.132	2.17893	1.12362	0.025205	1	Similar to Peroxidase (EC 1.11.1.7)
Os03g0369000	11.4879	0.98185	21.994	22.4006	4.48546	0.025696	1	Similar to Peroxidase 1
Os03g0265800	119.686	71.1868	168.184	2.36258	1.24036	0.0262211	1	Protein of unknown function DUF2253, membrane domain containing protein
Os01g0949300	1002.31	662.634	1341.99	2.02523	1.01809	0.0263376	1	EF-Hand type domain containing protein
Os08g0432800	219.764	141.771	297.756	2.10026	1.07057	0.0265483	1	Similar to BHLH transcription activator Ivory seed
Os01g0582600	1077.64	563.867	1591.42	2.82233	1.49689	0.0266149	1	Phospholipase A2, active site domain containing protein
Os06g0562200	137.842	74.8985	200.784	2.68075	1.42264	0.0268859	1	Bet v I allergen family protein
Os06g0192800	346.224	172.791	519.657	3.00743	1.58853	0.0271015	1	Similar to RING-H2 finger protein ATL1R (RING-H2 finger protein ATL8)
Os07g0670200	75.6724	40.4161	110.929	2.74466	1.45663	0.0273759	1	C2 calcium-dependent membrane targeting domain containing protein
Os05g0126800	404.755	243.84	565.669	2.31983	1.21402	0.0274342	1	Mss4-like domain containing protein
Os03g0183500	27.0759	8.481	45.6708	5.38508	2.42897	0.0282622	1	Protein of unknown function DUF581 family protein
Os02g0176300	69.3314	36.9041	101.759	2.75739	1.4633	0.0287311	1	Hypothetical protein
Os10g0490100	233.279	120.502	346.056	2.87179	1.52195	0.030509	1	Virulence factor, pectin lyase fold family protein
Os03g0292100	1082.36	581.897	1582.83	2.72012	1.44367	0.0305612	1	Hypothetical conserved gene
Os01g0585200	17.316	1.28545	33.3465	25.9415	4.69719	0.0307188	1	Similar to cDNA clone:J023088C01, full insert sequence
Os01g0874300	145.449	91.7175	199.181	2.17168	1.11881	0.0309548	1	Similar to MybHv5 (Fragment)
Os03g0638900	95.9284	56.2707	135.586	2.40953	1.26875	0.031001	1	Cyclin-like F-box domain containing protein
Os10g0454200	937.34	194.835	1679.84	8.62187	3.108	0.0310068	1	Eggshell protein family protein
Os11g0323860	127.415	73.5481	181.282	2.46481	1.30148	0.0320505	1	Hypothetical conserved gene
Os04g0309900	15.0436	1.27882	28.8084	22.5274	4.49361	0.0323536	1	Similar to H0211A12.5 protein
Os02g0564700	196.374	123.969	268.778	2.16811	1.11643	0.0329011	1	Similar to BHLH transcription factor
Os04g0674000	782.433	494.633	1070.23	2.16369	1.1135	0.0329071	1	Similar to H0403D02.10 protein
Os08g0490100	584.936	341.659	828.212	2.42409	1.27744	0.0334319	1	Similar to PBF protein
Os09g0457900	65.9079	29.1256	102.69	3.52577	1.81794	0.0335546	1	AP2/ERF transcription factor, Regulation of the internode elongatio
Os03g0172100	44.0682	19.7834	68.353	3.45506	1.78871	0.0341736	1	Similar to Leucine zipper protein
Os01g0916100	833.24	516.111	1150.37	2.22892	1.15634	0.0342531	1	Similar to loricrin
Os06g0603600	143.77	92.8598	194.68	2.09649	1.06798	0.0343553	1	SPX domain-containing protein, Phosphate (Pi) homeostasis, Negative regulation of leaf inclinatio
Os03g0358200	61.7539	32.6873	90.8205	2.77846	1.47429	0.0344896	1	Similar to transmembrane protein 115
Os11g0590900	37.0729	15.1853	58.9605	3.88273	1.95707	0.0345139	1	Similar to NB-ARC domain containing protein
Os02g0740600	166.024	109.759	222.29	2.02526	1.01811	0.0347997	1	Conserved hypothetical protein
Os05g0427200	921.36	555.433	1287.29	2.31762	1.21265	0.0348781	1	Similar to Beta-1,3-galactosyltransferase sqv-2
Os01g0339500	116.871	72.317	161.424	2.23218	1.15845	0.0354314	1	Similar to No apical meristem protein
Os12g0288000	39.8181	16.3557	63.2804	3.86901	1.95197	0.035483	1	Similar to cDNA clone:J023146F15, full insert sequence
Os11g0141333	22.7471	6.66789	38.8264	5.82289	2.54173	0.0355912	1	Similar to Sulfotransferase domain containing protein
Os12g0238900	109.097	66.2194	151.975	2.29502	1.1985	0.0356619	1	Similar to HGA6
Os04g0667600	2628.97	1579.7	3678.25	2.32845	1.21937	0.0360079	1	Heavy metal transport/detoxification protein domain containing protein
Os07g0525100	473.202	284.122	662.282	2.33098	1.22093	0.0362688	1	Putative integral membrane protein containing EamA- like transporter family domains, Regulation of intracellular auxin transpor
Os08g0467300	281.089	172.034	390.143	2.26782	1.18131	0.0363171	1	Clathrin adaptor, phosphoinositide-binding, GAT- like domain containing protein
Os01g0343100	39.8234	9.48454	70.1622	7.39753	2.88704	0.0364304	1	Protein of unknown function DUF594 family protein
Os02g0609000	10.5337	1.03396	20.0334	19.3755	4.27616	0.0369039	1	Hypothetical protein
Os06g0349800	3353.5	2076.42	4630.57	2.23007	1.15709	0.0369622	1	Conserved hypothetical protein
Os04g0483000	54.3646	26.0315	82.6978	3.17684	1.66759	0.0369786	1	Similar to H0525D09.13 protein
Os07g0561800	47.3575	22.6854	72.0297	3.17516	1.66683	0.0379237	1	Similar to carbohydrate transporter/ sugar porter
Os12g0135100	118.615	76.3701	160.86	2.10633	1.07473	0.0388703	1	Similar to Phosphoglycerate mutase family protein
Os04g0415800	67.6407	21.243	114.038	5.36828	2.42446	0.0397493	1	Similar to OSIGBa0092M08.2 protein
Os03g0724800	19.1789	5.07884	33.279	6.55248	2.71204	0.0399758	1	Conserved hypothetical protein
Os12g0428000	6291.64	3982.32	8600.96	2.15979	1.11089	0.0399911	1	Similar to senescence-associated protein DIN1
Os03g0720800	104.206	64.3765	144.035	2.23739	1.16182	0.0404415	1	Similar to MYB transcription factor R2R3 type
Os09g0557500	135.118	87.7246	182.512	2.08051	1.05694	0.0404651	1	Similar to ATPUP5
Os08g0376550	14.3214	2.75943	25.8834	9.37996	3.22958	0.0412652	1	Similar to Patatin-like protein 1
Os01g0733200	112.1	71.9312	152.269	2.11687	1.08193	0.0415341	1	Similar to Heat shock transcription factor 29 (Fragment)
Os01g0672100	155.271	88.0567	222.486	2.52662	1.33721	0.0416284	1	No apical meristem (NAM) protein domain containing protein
Os02g0710500	129.613	84.5828	174.644	2.06477	1.04598	0.0416793	1	Similar to Receptor protein kinase
Os04g0308600	22.1081	1.67005	42.5462	25.476	4.67107	0.0426735	1	Similar to H0211A12.11 protein
Os01g0224700	61.9689	33.8089	90.129	2.66584	1.41459	0.0427197	1	Flavin monooxygenase-like enzyme, Auxin biosynthesi
Os07g0566150	200.212	79.281	321.143	4.0507	2.01817	0.0430867	1	Hypothetical conserved gene
Os09g0513800	87.4522	51.9397	122.965	2.36745	1.24333	0.0432418	1	Similar to H0425E08.1 protein
Os11g0649600	194.932	91.2631	298.601	3.27187	1.71011	0.0452739	1	Uncharacterised protein family UPF0497, trans- membrane plant subgroup domain containing protein
Os01g0584032	86.8263	52.8893	120.763	2.28332	1.19113	0.0457579	1	Similar to skin secretory protein xP2
Os11g0700500	18359.7	11763.2	24956.2	2.12155	1.08512	0.0462043	1	Similar to Snapdragon myb protein 305 homolog
Os05g0531000	26.9533	9.52249	44.3841	4.66097	2.22063	0.0464878	1	Protein of unknown function DUF584 family protein
Os02g0618100	140.031	86.514	193.548	2.23719	1.16169	0.0468904	1	Similar to Glutaredoxin-C4, chloroplastic
Os06g0247900	54.5393	20.724	88.3547	4.26339	2.092	0.0469169	1	Similar to Endo-beta-1,4-glucanase precursor (EC 3.2.1.4)
Os03g0389400	67.3196	33.4185	101.221	3.02888	1.59878	0.0473386	1	Similar to LOL3
Os07g0542400	259.598	161.293	357.902	2.21895	1.14988	0.0481037	1	Similar to Receptor protein kinase
Os02g0791500	59.3431	31.4756	87.2105	2.77073	1.47027	0.048116	1	Similar to Nucleotide sugar epimerase-like protein (UDP-D-glucuronate 4- epimerase) (EC 5.1.3.6)
Os09g0530275	7.57547	0.296966	14.854	50.0191	5.64441	0.0482465	1	Cytochrome P450 domain containing protein
Os03g0242300	110.174	70.8045	149.544	2.11208	1.07866	0.0494095	1	Hypothetical protein
Os06g0534200	33.542	14.1637	52.9202	3.73632	1.90162	0.0494258	1	Conserved hypothetical protein
Os12g0137700	40.6229	19.1961	62.0496	3.2324	1.69261	0.0494542	1	Sulfotransferase family protein
Os09g0344900	276.755	158.832	394.677	2.48487	1.31317	0.0495539	1	Zinc finger, RING/FYVE/PHD-type domain containing protein

## Sheet: Sheet2
IR64-7d vs IR64-ck Down-regulated DEGs
id	baseMean	baseMean_IR64ck	baseMean_IR647d	foldChange(IR647d/IR64ck)(IR647d/IR64ck)	log2FoldChange	pval	padj	Description
Os12g0455000	1658.35	3001.13	315.565	0.105149	-3.2495	6.0692e-13	1.66314e-08	Proteinase inhibitor I1, Kazal domain containing protein
Os02g0181900	768.638	1186.19	351.084	0.295976	-1.75645	1.98571e-07	0.000453452	Similar to ClpB
Os01g0840100	3990.71	5870.76	2110.65	0.359518	-1.47586	2.43052e-07	0.000512335	Heat shock protein Hsp70 family protein
Os04g0352400	590.636	998.618	182.655	0.182907	-2.45082	3.79988e-07	0.000650801	Peptidyl-prolyl cis-trans isomerase, FKBP-type domain containing protein
Os08g0500700	6396.81	9288.56	3505.06	0.377352	-1.40602	5.92724e-07	0.000910374	Similar to Heat shock protein 82
Os07g0193000	334.868	540.497	129.238	0.23911	-2.06425	5.9799e-07	0.000910374	HIPL1 protein precursor
Os07g0517900	67.9597	130.261	5.65838	0.0434388	-4.52487	8.19989e-07	0.00112351	Similar to taxane 10-beta-hydroxylase
Os05g0460000	2689.21	3987.33	1391.09	0.348879	-1.5192	1.30419e-06	0.00170185	Similar to 70 kDa heat shock cognate protein 1
Os09g0129800	1431.27	2298.58	563.955	0.24535	-2.02709	2.5599e-06	0.00269804	Conserved hypothetical protein
Os05g0519700	927.427	1357.68	497.17	0.36619	-1.44934	6.02023e-06	0.00499917	Heat shock protein, Long-term acquired thermotoleranc
Os07g0258400	5072.16	7207.16	2937.16	0.407533	-1.29501	3.16811e-05	0.0192924	OsNramp1 (Integral membrane protein)
Os03g0745000	119.589	215.734	23.4453	0.108677	-3.20188	3.88203e-05	0.0212759	Similar to Heat stress transcription factor A-2a
Os11g0262600	749.118	1094.03	404.203	0.369461	-1.43651	4.0422e-05	0.0217193	Conserved hypothetical protein
Os03g0379300	2144.04	2989.52	1298.55	0.434366	-1.20302	5.31645e-05	0.0264885	Helix-loop-helix DNA-binding domain containing protein
Os03g0787300	1371.22	1927.96	814.49	0.422463	-1.2431	5.77981e-05	0.0277867	Similar to DnaJ homolog
Os09g0129600	1256.82	1768.57	745.063	0.42128	-1.24715	9.33702e-05	0.0390796	Conserved hypothetical protein
Os12g0191300	39.0837	75.8327	2.33465	0.0307869	-5.02154	9.49464e-05	0.0390796	Similar to Phage head-tail adaptor family protein, expressed
Os02g0583700	118267	166053	70480.1	0.424444	-1.23635	0.000112183	0.045208	Conserved hypothetical protein
Os02g0469300	433.468	629.973	236.963	0.376148	-1.41063	0.000124624	0.0480491	Similar to OSIGBa0148D14.7 protein
Os07g0151800	267.107	432.876	101.339	0.234106	-2.09477	0.000126247	0.0480491	Conserved hypothetical protein
Os05g0487100	32.7346	62.3142	3.1549	0.0506289	-4.3039	0.000131451	0.0493444	Hypothetical conserved gene
Os04g0107900	21.1963	42.3927	0	0	-Inf	0.000136105	0.0504013	Similar to Heat shock protein 82
Os03g0734000	775.47	1381.36	169.576	0.12276	-3.02609	0.00015254	0.0557342	Pentatricopeptide repeat containing protein
Os06g0158000	341.669	510.102	173.237	0.339613	-1.55804	0.000251641	0.0817818	Similar to Acyl-CoA synthetase (EC 6.2.1.3)
Os02g0649900	16221.7	21936.9	10506.5	0.47894	-1.06208	0.000265912	0.0828845	Metal-nicotianamine (NA) transporter, Fe and Mn transport to the endosper
Os07g0519300	210.463	325.689	95.2366	0.292416	-1.77391	0.000344459	0.103727	Similar to taxane 10-beta-hydroxylase
Os06g0682900	965.285	1317.81	612.762	0.464986	-1.10474	0.000382576	0.110846	Heat stress associated protein, Long-term acquired thermotoleranc
Os12g0102100	206.847	310.859	102.835	0.330809	-1.59593	0.000433714	0.122526	Alcohol dehydrogenase superfamily, zinc-containing protein
Os12g0154800	34.9814	67.3884	2.57434	0.0382015	-4.71023	0.000479422	0.132447	Germin-like protein 12-2, Disease resistanc
Os05g0366000	232.066	352.627	111.506	0.316215	-1.66102	0.000511391	0.135659	Beta-glucosidase 21
Os03g0431800	5197.68	6948.22	3447.14	0.496119	-1.01124	0.000522403	0.136337	Conserved hypothetical protein
Os01g0757500	425.148	604.533	245.763	0.406534	-1.29855	0.00055287	0.142438	CS domain domain containing protein
Os08g0198800	77.481	132.382	22.5798	0.170565	-2.55161	0.000640596	0.158146	Conserved hypothetical protein
Os02g0217250	61.1986	114.547	7.8501	0.0685317	-3.86708	0.000663871	0.162374	Hypothetical protein
Os12g0282000	555.2	953.129	157.27	0.165004	-2.59943	0.00066957	0.162374	Conserved hypothetical protein
Os08g0477500	1153.51	1580.01	727.012	0.460131	-1.11988	0.000697916	0.167763	Similar to patatin class 1
Os04g0401700	294.997	430.948	159.045	0.369059	-1.43808	0.000754342	0.177335	Potassium transporter, Potassium mediated growth, Salt toleranc
Os03g0439700	2061.11	2893.55	1228.67	0.424624	-1.23574	0.000800959	0.186006	Protein of unknown function DUF1230 family protein
Os11g0259700	67.7352	114.266	21.2042	0.185569	-2.42997	0.000840733	0.188841	Similar to SAM dependent carboxyl methyltransferase family protein
Os03g0725200	182.569	304.98	60.157	0.197249	-2.34191	0.00101682	0.211849	Hypothetical protein
Os12g0514500	950.518	1281.66	619.373	0.483257	-1.04914	0.00112694	0.22707	Similar to Heat-shock protein precursor
Os01g0871600	959.349	1423.65	495.047	0.347731	-1.52396	0.00122488	0.243227	Similar to Peptide transporter PTR2-B
Os10g0346300	253.673	498.044	9.30257	0.0186782	-5.7425	0.00129956	0.252567	Cupredoxin domain containing protein
Os03g0431600	629.868	919.322	340.414	0.370288	-1.43328	0.00138321	0.263223	Hypothetical conserved gene
Os06g0536100	48.906	85.0905	12.7215	0.149505	-2.74173	0.00150762	0.277948	Hypothetical conserved gene
Os01g0952800	16450.2	22724.1	10176.3	0.447821	-1.15901	0.00172397	0.30877	Achaete-scute transcription factor related domain containing protein
Os07g0104500	166.53	248.949	84.1108	0.337864	-1.56549	0.00200328	0.333912	Haem peroxidase, plant/fungal/bacterial family protein
Os11g0173800	126.192	193.352	59.0328	0.305313	-1.71164	0.00201609	0.333912	Serine/threonine protein kinase-related domain containing protein
Os07g0642200	236.417	372.465	100.369	0.269472	-1.89179	0.00202275	0.333912	Lipase, GDSL domain containing protein
Os02g0532300	193.865	281.877	105.853	0.37553	-1.413	0.00235023	0.368019	Hypothetical conserved gene
Os09g0560000	300.37	422.125	178.614	0.423131	-1.24082	0.00237054	0.36909	Armadillo-like helical domain containing protein
Os02g0259850	171.812	259.727	83.8969	0.323019	-1.63031	0.00266437	0.396803	Hypothetical gene
Os03g0370500	361.465	498.981	223.949	0.448813	-1.15582	0.00274516	0.404439	Similar to H/ACA ribonucleoprotein complex subunit 4 (EC 5.4.99.-) (Nucleolar protein NAP57 homolog) (Nopp- 140 associated protein of 57 kDa homolog) (AtNAP57)
Os10g0527900	94.8688	149.163	40.5745	0.272014	-1.87824	0.00287451	0.420816	Leucine-rich repeat, N-terminal domain containing protein
Os04g0196200	70.042	113.43	26.6536	0.234978	-2.0894	0.00293749	0.423663	Winged helix repressor DNA-binding domain containing protein
Os03g0663400	728.948	976.542	481.353	0.492915	-1.02059	0.00311631	0.444772	Similar to Thaumatin-like protein
Os08g0446400	122.843	186.665	59.021	0.316188	-1.66115	0.00321963	0.45014	Leucine-rich repeat, N-terminal domain containing protein
Os02g0584200	263.836	374.654	153.017	0.408422	-1.29187	0.00330966	0.460379	Conserved hypothetical protein
Os10g0462900	515.972	696.727	335.217	0.481131	-1.0555	0.00337681	0.467347	Similar to mitochondrial chaperonin-60
Os03g0277300	442.447	681.93	202.963	0.29763	-1.74841	0.00353918	0.48012	Heat shock protein 70
Os07g0142802	190.851	276.101	105.601	0.382471	-1.38658	0.00359468	0.485246	Hypothetical protein
Os05g0191700	24.1875	48.375	0	0	-Inf	0.00386138	0.508718	Similar to Stem 28 kDa glycoprotein
Os08g0491000	145.63	214.992	76.2688	0.354752	-1.49512	0.00412966	0.541459	Hypothetical conserved gene
Os11g0641500	1189.24	2251	127.491	0.0566373	-4.1421	0.00426124	0.548957	Cupredoxin domain containing protein
Os01g0341750	27.3627	49.8077	4.91769	0.0987337	-3.34031	0.00428701	0.548957	Hypothetical protein
Os08g0492000	101.131	159.745	42.5178	0.26616	-1.90963	0.00472214	0.590726	Similar to Glutathione transporter
Os01g0162500	23.9972	44.3705	3.624	0.0816758	-3.61395	0.00474516	0.590726	Leucine-rich repeat-containing N-terminal, type 2 domain containing protein
Os01g0773000	56.68	92.4864	20.8736	0.225694	-2.14756	0.00514456	0.621042	Similar to RNA binding / pseudouridylate synthase/ tRNA-pseudouridine synthase
Os01g0561600	34.8767	67.6367	2.11673	0.0312956	-4.9979	0.00524438	0.627562	Cytochrome P450 family protein
Os03g0700200	37.8939	65.3762	10.4116	0.159257	-2.65057	0.00540333	0.635145	Conserved hypothetical protein
Os04g0582000	202.776	284.879	120.673	0.423594	-1.23925	0.00610348	0.69689	Conserved hypothetical protein
Os03g0126000	462.703	688.883	236.522	0.343341	-1.54228	0.00702183	0.757371	Similar to Phosphorybosyl anthranilate transferase 1
Os01g0533900	512.521	691.145	333.897	0.483107	-1.04958	0.00707539	0.757371	Similar to Multidrug resistance protein 1 homolog
Os11g0138900	147.904	215.214	80.5941	0.374483	-1.41703	0.00718295	0.764257	Alpha/beta hydrolase fold-3 domain containing protein
Os10g0139700	222.303	309.052	135.553	0.438608	-1.189	0.00742347	0.779078	Cytochrome P450 family protein
Os01g0921100	164.038	252.58	75.4959	0.298899	-1.74227	0.0074785	0.779078	Hypothetical conserved gene
Os03g0266300	7800.51	11160.5	4440.53	0.397879	-1.3296	0.00776689	0.791498	Class I low-molecular-weight heat shock protein 17.9
Os02g0608600	301.532	416.155	186.908	0.449131	-1.15479	0.00830344	0.82138	Amino acid-binding ACT domain containing protein
Os02g0247200	359.665	481.097	238.233	0.495187	-1.01395	0.00839032	0.824086	Similar to T-complex protein 1, gamma subunit (TCP- 1-gamma) (CCT-gamma) (Matricin) (mTRiC-P5)
Os01g0642200	1409.24	2303.67	514.801	0.22347	-2.16185	0.00860659	0.838965	Conserved hypothetical protein
Os05g0239151	372.154	551.905	192.403	0.348616	-1.52029	0.00885696	0.848538	Hypothetical protein
Os07g0591700	60.9115	99.0798	22.7431	0.229543	-2.12316	0.00947837	0.888555	Conserved hypothetical protein
Os08g0546800	236.289	374.001	98.5781	0.263577	-1.9237	0.00954126	0.888555	Similar to Heat stress transcription factor B-2b
Os01g0725400	135.262	195.787	74.7372	0.381727	-1.38939	0.00980795	0.888555	Uncharacterised protein family UPF0497, trans- membrane plant subgroup domain containing protein
Os04g0566600	29.975	53.974	5.97606	0.110721	-3.175	0.00988964	0.891466	Homeodomain-like containing protein
Os12g0476200	72.1599	117.771	26.5485	0.225424	-2.14928	0.0101189	0.897878	Sucrose transporter, TAL effector PthXo2-dependent disease susceptibility to bacterial pathoge
Os10g0505900	31.8766	55.5233	8.22993	0.148225	-2.75414	0.0104261	0.912647	Conserved hypothetical protein
Os10g0523201	9.0344	18.0688	0	0	-Inf	0.0104554	0.912647	Hypothetical protein
Os01g0237750	193.92	375.965	11.8741	0.0315831	-4.98471	0.0105539	0.912647	Hypothetical conserved gene
Os10g0490900	691.203	987.648	394.758	0.399695	-1.32303	0.0105576	0.912647	Similar to Secretory protein
Os11g0454300	84.2256	127.036	41.4155	0.326015	-1.61699	0.0115076	0.958485	Similar to Water-stress inducible protein RAB21
Os06g0537300	88.8535	140.742	36.965	0.262644	-1.92882	0.0121315	0.99533	Zinc finger, RING-type domain containing protein
Os01g0216400	35.4386	62.1593	8.71787	0.14025	-2.83392	0.0121726	0.995722	Lipase, GDSL domain containing protein
Os02g0586000	6794.66	10924	2665.35	0.243991	-2.0351	0.0123855	1	Quinonprotein alcohol dehydrogenase-like domain containing protein
Os02g0493050	18.0805	33.315	2.84592	0.0854246	-3.54921	0.0124403	1	Ankyrin repeat domain containing protein
Os12g0124500	129.99	184.026	75.9538	0.412733	-1.27672	0.0127048	1	ZF-HD homeobox protein Cys/His-rich dimerisation region domain containing protein
Os01g0655500	5426.1	7825.14	3027.07	0.386839	-1.3702	0.0133573	1	Protein kinase, core domain containing protein
Os01g0251400	1101.09	2202.19	0	0	-Inf	0.0133692	1	Conserved hypothetical protein
Os04g0481000	66.6345	103.364	29.9046	0.289312	-1.7893	0.0138324	1	Similar to H0510A06.1 protein
Os11g0115350	1019.04	2038.08	0	0	-Inf	0.0139987	1	Similar to Non-specific lipid-transfer protein 2
Os02g0142450	408.573	555.652	261.494	0.470608	-1.0874	0.0140957	1	Hypothetical gene
Os05g0402851	300.619	402.423	198.815	0.494045	-1.01729	0.0142128	1	Hypothetical protein
Os02g0702300	191.582	273.796	109.369	0.399456	-1.32389	0.0144608	1	Conserved hypothetical protein
Os04g0542800	213.646	301.891	125.402	0.415388	-1.26747	0.0145547	1	Transporter of the Copper-Nicotianamine Complex, Fe(III)-deoxymugineic acid transporter, Copper distribution, Allocation of iro
Os05g0296800	22.5376	40.5155	4.55963	0.11254	-3.15149	0.015015	1	Similar to Retrotransposon Karma DNA, complete sequence
Os06g0199000	55.692	91.7519	19.632	0.213969	-2.22453	0.0154931	1	Similar to Glycine-rich cell wall structural protein 2 precursor
Os02g0198700	35.8273	61.9925	9.66221	0.155861	-2.68167	0.0164187	1	Similar to Subtilisin-like protease
Os06g0702700	210.01	284.797	135.224	0.474809	-1.07458	0.0166567	1	Butirosin biosynthesis, BtrG-like domain containing protein
Os01g0848900	207.53	338.122	76.9375	0.227543	-2.13579	0.0169815	1	Conserved hypothetical protein
Os08g0140500	297.847	550.982	44.7118	0.0811492	-3.62328	0.0170318	1	Similar to Tryptophan decarboxylase (EC 4.1.1.28)
Os03g0599000	218.298	302.434	134.161	0.443603	-1.17266	0.0171891	1	NB-ARC domain containing protein
Os11g0187100	25.4327	44.6092	6.25613	0.140243	-2.834	0.0173667	1	WD40 repeat domain containing protein
Os07g0665900	179.637	246.502	112.771	0.457484	-1.12821	0.0173815	1	Peptidase, trypsin-like serine and cysteine domain containing protein
Os07g0471300	117.882	168.119	67.6455	0.402366	-1.31342	0.0173815	1	Similar to Protein argonaute 18
Os12g0431300	248.719	362.28	135.157	0.373075	-1.42246	0.0174765	1	Six-bladed beta-propeller, TolB-like domain containing protein
Os01g0972800	68.5927	104.161	33.0247	0.317055	-1.65719	0.017714	1	WRKY1 (WRKY transcription factor 17)
Os05g0487300	181.654	251.839	111.468	0.442615	-1.17588	0.0178486	1	Conserved hypothetical protein
Os02g0606900	172.661	236.224	109.098	0.461842	-1.11453	0.0181228	1	Similar to cDNA clone:J023104F18, full insert sequence
Os04g0611400	168.281	233.117	103.446	0.443751	-1.17218	0.0183213	1	Similar to Vacuolar sorting receptor 7 precursor (AtVSR7) (Epidermal growth factor receptor-like protein 3) (AtELP3) (BP80-like protein f) (AtBP80f)
Os07g0645300	135.709	218.213	53.2058	0.243825	-2.03608	0.0183337	1	Protein of unknown function DUF679 family protein
Os03g0570100	77.9074	154.554	1.26045	0.00815535	-6.93804	0.0191591	1	Similar to Cytochrome P450 79A1 (EC 1.14.13.41) (Tyrosine N-monooxygenase) (Cytochrome P450Tyr)
Os07g0564750	168.419	232.447	104.391	0.449098	-1.1549	0.019409	1	Conserved hypothetical protein
Os05g0562300	126.911	178.316	75.5065	0.423443	-1.23976	0.0195611	1	Similar to DnaJ-like protein
Os05g0135900	161.388	223.004	99.7728	0.447404	-1.16035	0.0195772	1	Spectrin repeat containing protein
Os06g0206700	204.921	277.696	132.147	0.475869	-1.07136	0.0196491	1	Similar to Kinesin-related protein
Os03g0760200	725.116	1121.9	328.329	0.292654	-1.77273	0.0200585	1	Cytochrome P450 family protein
Os06g0130100	484.694	969.389	0	0	-Inf	0.0200998	1	Receptor-like kinase (RLK), Drought and salt stress toleranc
Os11g0548600	10.8809	21.0948	0.667043	0.0316211	-4.98297	0.0204718	1	Similar to LysM domain containing protein
Os06g0663100	132.214	184.086	80.3427	0.436442	-1.19614	0.0205177	1	Similar to Pseudouridylate synthase
Os04g0458600	102.038	158.129	45.9473	0.290568	-1.78305	0.0208286	1	Similar to ORW1943Ba0077G13.3 protein
Os04g0676300	124.865	176.181	73.5487	0.417461	-1.26029	0.0216042	1	Similar to H0101F08.3 protein
Os04g0652400	81.5399	120.711	42.3692	0.350997	-1.51047	0.0219234	1	Ortholog of the sulfate transporter family group 3 , Grain metabolis
Os01g0850800	53.5015	83.7312	23.2718	0.277935	-1.84718	0.0219321	1	Laccase-8
Os11g0116200	367.073	734.146	0	0	-Inf	0.0231396	1	Similar to nonspecific lipid-transfer protein 3
Os01g0170051	113.301	171.406	55.1964	0.322021	-1.63477	0.0231399	1	Hypothetical protein
Os12g0154700	83.3891	141.817	24.961	0.176008	-2.50629	0.0237097	1	Germin-like protein 12-1, Disease resistanc
Os04g0538000	65.8994	98.5656	33.2331	0.337168	-1.56846	0.0239473	1	Tetratricopeptide TPR-1 domain containing protein
Os03g0143400	96.2346	138.551	53.9185	0.389161	-1.36156	0.0239744	1	Similar to mitochondrial chaperonin-60 [Oryza sativa (japonica cultivar-group)]
Os01g0237500	155.702	294.169	17.235	0.0585888	-4.09323	0.0240209	1	NmrA-like family protein
Os01g0730400	36.2376	59.5729	12.9022	0.216579	-2.20704	0.0244936	1	Conserved hypothetical protein
Os05g0560200	212.722	284.985	140.458	0.492862	-1.02074	0.0245391	1	Similar to tumor-related protein-like
Os05g0111000	217.376	316.404	118.347	0.374036	-1.41875	0.0247147	1	Similar to Gag polyprotein [Contains: Core protein p15 (Matrix protein); Core protein p24; Core protein p12]
Os03g0798500	165.609	247.271	83.947	0.339493	-1.55854	0.0247711	1	WRKY transcription factor, Positive regulation of defense response
Os07g0664000	35.3543	67.0845	3.624	0.0540213	-4.21033	0.0248894	1	Similar to Oxidoreductase, short chain dehydrogenase/reductase family protein, expressed
Os04g0231200	131.909	183.504	80.3129	0.437663	-1.19211	0.0250867	1	Hypothetical gene
Os07g0552800	17.7013	32.0876	3.31502	0.103312	-3.27492	0.0252463	1	Cellulose synthase family protein
Os10g0543500	152.813	208.765	96.8611	0.463972	-1.10789	0.0256473	1	Six-bladed beta-propeller, TolB-like domain containing protein
Os07g0520100	629.62	880.261	378.979	0.430531	-1.21581	0.0258549	1	Similar to taxane 10-beta-hydroxylase
Os04g0465600	295.333	590.666	0	0	-Inf	0.0259021	1	Bet v I allergen family protein
Os04g0545000	75.9742	112.102	39.8467	0.355451	-1.49228	0.0262251	1	Similar to WRKY transcription factor 34
Os05g0272200	36.0266	58.7756	13.2775	0.225901	-2.14624	0.0263378	1	Similar to F20D23.27 protein
Os03g0161900	116.195	162.614	69.7756	0.429086	-1.22066	0.0264277	1	Similar to Isoform 2 of Heat stress transcription factor A-2d
Os03g0734300	1050.04	1648.85	451.238	0.273668	-1.8695	0.0268123	1	Similar to Proteinase inhibitor type II CEVI57 precursor
Os03g0709100	30.8946	58.4899	3.29918	0.0564059	-4.14801	0.0268335	1	Uclacyanin (UCL), Phytocyanin family protein, Regulation of photosynthesis and grain yiel
Os04g0178300	321.918	607.625	36.2113	0.0595948	-4.06867	0.0270526	1	Similar to Isoform 3 of Syn-copalyl diphosphate synthase
Os02g0662100	258.705	517.409	0	0	-Inf	0.0272997	1	Similar to Tfm5 protein
Os11g0261600	47.512	73.912	21.112	0.285637	-1.80775	0.0276464	1	Similar to Subtilisin-like serine proteinase
Os02g0578000	204.891	278.853	130.929	0.469526	-1.09072	0.0276507	1	Hypothetical protein
Os07g0117200	8.76019	17.2114	0.308975	0.0179517	-5.79973	0.0277582	1	NB-ARC domain containing protein
Os01g0939100	18.2069	32.5674	3.84649	0.118109	-3.08181	0.027794	1	Similar to Calmodulin-stimulated calcium-ATPase
Os01g0201600	254.946	509.891	0	0	-Inf	0.0278624	1	Virulence factor, pectin lyase fold family protein
Os05g0419800	546.482	1092.63	0.333522	0.000305247	-11.6777	0.0283506	1	Lipase, GDSL domain containing protein
Os06g0218500	56.1427	85.3998	26.8855	0.314819	-1.6674	0.028497	1	MCM family protein
Os08g0460000	243.512	487.025	0	0	-Inf	0.0285037	1	Similar to Germin-like protein 1 precursor
Os02g0621300	236.259	472.519	0	0	-Inf	0.0287309	1	Homologous protein of CER1, Very-long-chain (VLC) alkane biosynthesis, Regulation of anther development and plastids differentiatio
Os02g0758000	1285.13	1969.72	600.544	0.304888	-1.71365	0.0296267	1	Similar to Low molecular weight heat shock protein precursor (Mitochondrial small heat shock protein 22)
Os03g0100200	164.318	257.007	71.6297	0.278707	-1.84318	0.0301806	1	Transcriptional coactivator/pterin dehydratase family protein
Os11g0474900	74.7788	116.477	33.0806	0.28401	-1.81599	0.0303336	1	Similar to Stemar-13-ene synthase
Os04g0578600	191.957	383.914	0	0	-Inf	0.0307357	1	Similar to H0404F02.15 protein
Os07g0565800	191.44	382.88	0	0	-Inf	0.0315764	1	Similar to LLA-115
Os08g0187500	187.854	375.708	0	0	-Inf	0.03214	1	Similar to Roc1
Os01g0967200	59.8051	90.3365	29.2736	0.324051	-1.62571	0.0321641	1	Similar to Rac GTPase activating protein 1
Os07g0518100	33.1446	54.1309	12.1583	0.22461	-2.15451	0.0321797	1	Cytochrome P450 family protein
Os02g0777400	188.574	377.147	0	0	-Inf	0.0323552	1	Similar to ER (ERECTA); transmembrane receptor protein kinase
Os08g0137800	142.84	204.898	80.7814	0.394252	-1.34281	0.03295	1	Cupredoxin domain containing protein
Os01g0302500	181.72	248.391	115.05	0.46318	-1.11035	0.0331156	1	Knotted1-type homeobox protein OSH6
Os04g0295400	29.8052	55.1835	4.42683	0.0802202	-3.63989	0.033433	1	Hypothetical conserved gene
Os01g0568800	28.3669	47.5527	9.18119	0.193074	-2.37277	0.0335208	1	Protein kinase, catalytic domain domain containing protein
Os04g0570500	164.713	329.427	0	0	-Inf	0.0339404	1	Cytochrome P450 family protein
Os01g0963600	869.354	1359.91	378.803	0.278551	-1.84399	0.0345075	1	ABA/WDS induced protein family protein
Os06g0587100	157.078	231.533	82.6231	0.356853	-1.4866	0.034666	1	Conserved hypothetical protein
Os05g0190300	163.925	327.851	0	0	-Inf	0.0346797	1	Acid phosphatase (Class B) family protein
Os03g0223400	874.594	1193.37	555.819	0.465756	-1.10235	0.0347772	1	Cytosolic glutamine synthetase, Ammonium assimilatio
Os02g0305950	33.0747	53.6137	12.5357	0.233815	-2.09656	0.0348123	1	Similar to calmodulin binding protein
Os06g0653000	151.056	302.112	0	0	-Inf	0.0353683	1	Glossy1(GL1) homolog, Cuticular wax biosynthesis, Drought toleranc
Os05g0172300	113.907	162.752	65.0616	0.39976	-1.32279	0.035429	1	Domain of unknown function DUF632 domain containing protein
Os11g0149900	157.947	237.305	78.5889	0.331173	-1.59434	0.0354324	1	PAN-like, type 2 domain containing protein
Os02g0569000	14.2746	28.5491	0	0	-Inf	0.0355214	1	Cytochrome P450 family protein
Os03g0109900	727.877	975.994	479.76	0.49156	-1.02456	0.0359904	1	Peptidase, trypsin-like serine and cysteine domain containing protein
Os07g0273301	14.1283	25.88	2.37661	0.0918319	-3.44486	0.0360933	1	Hypothetical conserved gene
Os04g0104900	37.4114	74.8229	0	0	-Inf	0.0364887	1	Similar to 0-methyltransferase (EC 2.1.1.6) (Fragment)
Os03g0264400	1251.01	1844.88	657.147	0.3562	-1.48924	0.0368118	1	Anthranilate synthase alpha 2 subunit
Os11g0514500	389.073	736.603	41.5432	0.0563983	-4.1482	0.036896	1	Sorghum bicolor leucine-rich repeat-containing extracellular glycoprotein precursor
Os09g0323500	48.2413	80.5856	15.897	0.197268	-2.34177	0.0368962	1	Protein of unknown function DUF833 family protein
Os06g0203800	321.323	642.338	0.308975	0.000481016	-11.0216	0.0371075	1	Receptor-like kinase, Heat toleranc
Os04g0209200	296.497	440.916	152.078	0.344913	-1.53569	0.037389	1	Similar to MRP-like ABC transporter
Os10g0150400	134.971	269.942	0	0	-Inf	0.0381813	1	Protein of unknown function DUF1210 family protein
Os01g0822900	957.086	1912.36	1.81211	0.000947575	-10.0435	0.0384816	1	Similar to Lipid transfer protein
Os02g0147300	153.993	205.444	102.541	0.499119	-1.00255	0.0386506	1	Hypothetical conserved gene
Os02g0814200	129.626	259.252	0	0	-Inf	0.0389521	1	Similar to CER1-like gene protein (Fragment)
Os12g0114500	128.141	256.282	0	0	-Inf	0.0391747	1	Similar to Nonspecific lipid-transfer protein (LTP) (Fragment)
Os05g0537200	221.936	299.985	143.887	0.479646	-1.05996	0.039246	1	Similar to Myosin XI (Fragment)
Os07g0659300	25.6451	42.711	8.5793	0.200869	-2.31568	0.0396946	1	Conserved hypothetical protein
Os08g0152000	6.52225	13.0445	0	0	-Inf	0.0404109	1	Nodulin 26-like intrinsic membrane protein, Arsenite (As(III)) uptake by lateral root
Os04g0636300	276.527	388.283	164.772	0.42436	-1.23664	0.0406638	1	Similar to H0410G08.15 protein
Os02g0202300	174.476	233.208	115.744	0.496312	-1.01068	0.0409089	1	Protein of unknown function DUF3414 domain containing protein
Os09g0564200	114.151	174.838	53.4635	0.305789	-1.70939	0.0411066	1	Hypothetical conserved gene
Os03g0240600	28.6545	46.6258	10.6832	0.229126	-2.12579	0.0415306	1	U-box containing E3 ligase, Response to phosphate starvatio
Os01g0944700	106.363	212.725	0	0	-Inf	0.0417701	1	Similar to Beta-1,3-glucanase precursor
Os03g0709000	3974.02	5854.02	2094.01	0.357705	-1.48316	0.0419521	1	Membrane-associated, eicosanoid and glutathione metabolism (MAPEG) domain containing protein
Os04g0493600	371.241	741.814	0.667043	0.000899205	-10.1191	0.0419935	1	Similar to Lectin-C precursor (PL-C)
Os01g0629600	103.398	144.856	61.9386	0.427586	-1.22571	0.0420164	1	Peptidase S10, serine carboxypeptidase family protein
Os06g0641866	119.367	162.671	76.0625	0.467585	-1.0967	0.0423916	1	Hypothetical protein
Os06g0553200	107.947	215.894	0	0	-Inf	0.0426403	1	Similar to Meiosis 5
Os08g0140300	330.448	575.101	85.7941	0.149181	-2.74486	0.042839	1	Aromatic L-amino acid decarboxylase (AADC), Senescence-induced serotonin biosynthesi
Os01g0337500	119.417	186.505	52.3298	0.280581	-1.83351	0.0429064	1	Similar to H+-pyrophosphatase (Fragment)
Os03g0403400	97.0277	194.055	0	0	-Inf	0.0429712	1	Six-bladed beta-propeller, TolB-like domain containing protein
Os08g0136100	105.571	211.143	0	0	-Inf	0.0431117	1	Similar to Roc1
Os07g0668500	68.3285	99.5503	37.1067	0.372744	-1.42374	0.0432537	1	Protein kinase, catalytic domain domain containing protein
Os06g0317200	103.196	206.392	0	0	-Inf	0.0435991	1	Similar to glycine-rich cell wall structural protein
Os11g0194800	49.1481	73.7797	24.5165	0.332293	-1.58947	0.044108	1	Similar to DNA-directed RNA polymerase II 7.6 kDa polypeptide (EC 2.7.7.6) (RPB10) (RPB7.6)
Os10g0575600	99.7807	199.561	0	0	-Inf	0.0443298	1	Homeodomain-related containing protein
Os01g0635400	77.2175	109.985	44.4497	0.404142	-1.30707	0.0447752	1	Similar to mRNA-associated protein mrnp 41 (Rae1 protein homolog)
Os06g0641932	53.0536	80.7668	25.3404	0.313747	-1.67233	0.0449339	1	Hypothetical protein
Os09g0255400	41.6037	75.2879	7.91939	0.105188	-3.24896	0.0454962	1	Similar to Indole-3-glycerol phosphate synthase, chloroplast precursor (EC 4.1.1.48) (IGPS)
Os02g0621100	7.79255	15.2516	0.333522	0.021868	-5.51504	0.0458295	1	Similar to Su(VAR)3-9-related protein 4
Os03g0727800	41.14	63.4307	18.8492	0.297162	-1.75068	0.045893	1	Cyclin-like F-box domain containing protein
Os04g0275100	88.6932	125.557	51.8293	0.412794	-1.27651	0.0459089	1	Serine/threonine protein kinase-related domain containing protein
Os02g0155000	34.7928	54.8772	14.7083	0.268023	-1.89957	0.04624	1	Hypothetical protein
Os04g0493400	90.5747	181.149	0	0	-Inf	0.0464995	1	Similar to Chitinase
Os02g0314300	140.373	202.052	78.6943	0.389476	-1.36039	0.0466824	1	Sodium/calcium exchanger membrane region domain containing protein
Os10g0150600	89.0899	178.18	0	0	-Inf	0.0468803	1	Protein of unknown function DUF1210 family protein
Os06g0569500	50.6897	94.9181	6.46121	0.0680715	-3.87681	0.0469478	1	Ent-kaurene oxidase, Diterpenoid phytoalexin biosynthesi
Os03g0168100	19.9807	34.4833	5.47806	0.158861	-2.65416	0.0470368	1	Late embryogenesis abundant protein repeat containing protein
Os03g0846900	18.4168	31.8798	4.95373	0.155388	-2.68606	0.0472185	1	Conserved hypothetical protein
Os03g0254000	85.3778	170.756	0	0	-Inf	0.047875	1	NB-ARC domain containing protein
Os08g0254500	139.677	191.585	87.7682	0.458116	-1.12621	0.0479214	1	Similar to Preprotein translocase secY subunit, chloroplast precursor (CpSecY)
Os08g0248800	72.1144	103.488	40.7404	0.39367	-1.34494	0.0479713	1	Similar to Aspartate carbamoyltransferase 3, chloroplast precursor (EC 2.1.3.2) (Aspartate transcarbamylase 3) (ATCase 3)
Os04g0581100	52.4036	90.2197	14.5875	0.161688	-2.62871	0.048082	1	2OG-Fe(II) oxygenase domain containing protein
Os02g0770800	18.8238	32.6649	4.98263	0.152538	-2.71276	0.0481585	1	Similar to Nitrate reductase [NAD(P)H] (EC 1.7.1.2)
Os08g0477100	164.434	282.128	46.7404	0.165671	-2.59361	0.0485321	1	Similar to Latex allergen
Os01g0529800	82.4081	164.816	0	0	-Inf	0.0487182	1	Similar to Very-long-chain fatty acid condensing enzyme CUT1
Os05g0583200	119.421	164.274	74.568	0.453926	-1.13947	0.0488135	1	Zinc finger, BED-type predicted domain containing protein
Os04g0107700	81.8142	163.628	0	0	-Inf	0.0488923	1	Peptidase C1A, papain family protein
Os07g0119800	9.777	18.6025	0.951471	0.0511474	-4.2892	0.0493781	1	Protein of unknown function DUF538 domain containing protein
Os12g0174700	75.5246	121.784	29.2653	0.240306	-2.05706	0.0494774	1	Similar to disease resistance response protein 206
Os01g0696800	62.965	125.597	0.333522	0.0026555	-8.5568	0.0495427	1	Peptidase A1 domain containing protein

## Sheet: Sheet3
ZH11-7d vs ZH11-ck Up-regulated DEGs
id	baseMean	baseMean_ZH11ck	baseMean_ZH117d	foldChange(ZH117d/ZH11ck)(ZH117d/ZH11ck)	log2FoldChange	pval	padj	Description
Os11g0539200	175.79	0	351.581	Inf	Inf	2.57475e-62	7.33804e-58	Similar to Xyloglucan endotransglycosylase XET2 (Fragment)
Os01g0840100	845.779	75.6452	1615.91	21.3617	4.41696	4.59719e-58	6.551e-54	Heat shock protein Hsp70 family protein
Os03g0276500	3770.99	382.696	7159.29	18.7075	4.22555	1.51835e-51	1.44243e-47	Similar to Heat shock protein 70
Os10g0323500	439.445	39.4087	839.481	21.3019	4.41291	7.78093e-50	5.54391e-46	Similar to Beta-glucosidase
Os03g0787300	760.826	87.4061	1434.25	16.409	4.03641	1.18532e-49	6.75632e-46	Similar to DnaJ homolog
Os10g0555700	781.133	90.7147	1471.55	16.2218	4.01986	4.35182e-49	2.06712e-45	Beta-expansin
Os02g0658800	232.774	14.1621	451.386	31.8729	4.99426	1.02081e-44	4.15617e-41	Beta-expansin
Os03g0576200	211.686	11.8391	411.533	34.7606	5.11938	2.36116e-44	8.41162e-41	Potassium transporter 21
Os03g0187800	244.248	18.5974	469.898	25.2668	4.65917	2.07608e-42	6.57427e-39	Protein of unknown function DUF250 domain containing protein
Os09g0248100	505.229	64.9111	945.547	14.5668	3.86461	2.84897e-42	8.11957e-39	FAS1 domain domain containing protein
Os02g0236600	590.1	84.4401	1095.76	12.9768	3.69786	4.74218e-41	1.22865e-37	Peroxidase P7 (EC 1.11.1.7) (TP7)
Os01g0972200	326.582	31.8479	621.316	19.5089	4.28606	6.04117e-41	1.37367e-37	Similar to Zinc transporter 2 precursor (ZRT/IRT- like protein 2)
Os06g0112100	1138.87	195.53	2082.21	10.6491	3.41266	6.26587e-41	1.37367e-37	Nucleoside phosphorylase, family 1 domain containing protein
Os10g0556100	1076.84	184.873	1968.81	10.6495	3.41272	1.73492e-40	3.52955e-37	Similar to beta-expansin EXPB4
Os04g0688200	299.446	30.339	568.554	18.7401	4.22805	1.85766e-40	3.52955e-37	Similar to Peroxidase (EC 1.11.1.7)
Os03g0128000	582.361	85.9576	1078.77	12.55	3.64961	6.02121e-40	1.07253e-36	FAS1 domain domain containing protein
Os10g0555600	287.699	29.0388	546.359	18.8148	4.2338	1.23541e-39	2.07112e-36	Beta-expansin precursor
Os08g0500700	4985.59	1066.73	8904.45	8.34745	3.06134	1.29399e-38	2.04881e-35	Similar to Heat shock protein 82
Os08g0477500	1248.57	237.698	2259.44	9.50552	3.24877	1.65624e-38	2.48436e-35	Similar to patatin class 1
Os06g0336200	5246.29	1151.63	9340.95	8.1111	3.0199	1.14413e-37	1.63039e-34	Delta-tonoplast intrinsic protein
Os08g0398300	4814.06	1063.64	8564.48	8.05206	3.00936	3.11136e-37	4.22256e-34	ABC transporter-like domain containing protein
Os10g0551800	95.9851	1.3318	190.638	143.143	7.16132	1.43526e-36	1.85932e-33	Root-specific protein (RCc2 protein)
Os03g0709000	2735.51	608.247	4862.78	7.99475	2.99905	3.14218e-36	3.89358e-33	Membrane-associated, eicosanoid and glutathione metabolism (MAPEG) domain containing protein
Os04g0486600	5272.74	1212.95	9332.52	7.69407	2.94375	7.4174e-36	8.80816e-33	Similar to Glyceraldehyde-3-phosphate dehydrogenase, cytosolic 3 (EC 1.2.1.12)
Os08g0239300	137.262	7.14606	267.377	37.416	5.22558	8.26783e-36	9.42533e-33	Dienelactone hydrolase domain containing protein
Os04g0401700	1055.28	218.006	1892.55	8.68119	3.11789	4.02392e-35	4.41083e-32	Potassium transporter, Potassium mediated growth, Salt toleranc
Os03g0146100	165.851	12.7951	318.907	24.9241	4.63947	5.26023e-35	5.55247e-32	Tonoplast intrinsic protein (Tonoplast water channel)
Os07g0645300	369.443	32.9041	705.982	21.4558	4.42329	6.51562e-35	6.63198e-32	Protein of unknown function DUF679 family protein
Os01g0916100	1558.98	348.303	2769.66	7.95188	2.9913	1.44356e-34	1.41867e-31	Similar to loricrin
Os01g0248900	161.944	12.5512	311.338	24.8054	4.63258	2.48762e-34	2.36324e-31	Alpha-expansin, Mediation of the cell extension and growth, Root system architectur
Os03g0255500	7401.57	1831.11	12972	7.08423	2.82461	4.10961e-34	3.77819e-31	Similar to Phosphoenolpyruvate carboxykinase 4 (EC 4.1.1.49) (Fragment)
Os01g0118400	344.13	52.4523	635.808	12.1216	3.59951	5.01102e-34	4.46294e-31	Similar to HGA6
Os07g0516400	267.899	36.0172	499.78	13.8762	3.79454	7.03265e-34	6.07365e-31	Hypothetical conserved gene
Os07g0668500	181.91	18.1738	345.647	19.019	4.24937	3.07676e-33	2.57905e-30	Protein kinase, catalytic domain domain containing protein
Os07g0480800	209.358	23.5968	395.12	16.7446	4.06563	3.44773e-33	2.80744e-30	Cellulase (EC 3.2.1.4)
Os07g0174400	263.331	36.9547	489.708	13.2516	3.72809	1.55095e-32	1.22783e-29	Similar to Non-specific lipid-transfer protein
Os07g0252400	2203.09	556.129	3850.05	6.92294	2.79138	2.42748e-31	1.86981e-28	Similar to Cellulose synthase-8
Os01g0770700	580.77	125.587	1035.95	8.24886	3.0442	1.38836e-30	1.04127e-27	Similar to Copper transporter 1
Os01g0369200	96.5628	4.19828	188.927	45.0011	5.49189	3.44594e-30	2.51819e-27	Component of cullin-RING E3 ubiquitin ligase (CRL) complex, Salt/drought stress response, Cold stress respons
Os07g0639400	118.712	8.36405	229.061	27.3863	4.77538	6.67458e-30	4.75564e-27	Similar to Peroxidase 1
Os01g0594300	197.116	26.2109	368.022	14.0408	3.81155	9.51033e-30	6.61084e-27	Similar to leucine-rich repeat family protein / extensin family protein
Os01g0799500	209.217	29.6347	388.799	13.1197	3.71366	2.0934e-29	1.42052e-26	Methyladenine glycosylase domain containing protein
Os04g0561500	787.595	193.393	1381.8	7.14502	2.83694	1.16343e-28	7.71112e-26	Similar to Prolyl endopeptidase (EC 3.4.21.26) (Post-proline cleaving enzyme) (PE)
Os06g0681600	563.4	113.469	1013.33	8.93048	3.15874	2.70549e-28	1.75242e-25	Haem peroxidase family protein
Os12g0541700	248.682	42.2939	455.071	10.7597	3.42757	3.61939e-28	2.29228e-25	Similar to Rapid alkalinization factor 2
Os05g0231100	397.205	0	794.41	Inf	Inf	4.86498e-28	3.01417e-25	Hypothetical conserved gene
Os01g0294700	1969.18	379.253	3559.11	9.38452	3.23028	8.77594e-28	5.32158e-25	Haem peroxidase, plant/fungal/bacterial family protein
Os08g0524400	558.165	108.66	1007.67	9.27357	3.21312	1.3863e-27	8.23116e-25	Protein of unknown function DUF568, DOMON-like domain containing protein
Os01g0810800	358.993	74.5841	643.402	8.62653	3.10878	1.79216e-27	1.04238e-24	Hypothetical conserved gene
Os06g0228200	391.99	84.7198	699.261	8.2538	3.04506	2.57133e-27	1.46566e-24	Aquaporin NIP III subfamily protein, Aquaporin, Silicon influx transporter, Water transpor
Os08g0373000	207.061	32.9753	381.147	11.5585	3.53089	2.95498e-27	1.65131e-24	Hypothetical conserved gene
Os06g0159900	465.091	109.818	820.364	7.47023	2.90115	4.01565e-27	2.20088e-24	Similar to Arm repeat containing protein
Os08g0391000	330.546	70.1558	590.936	8.4232	3.07437	1.66152e-26	8.93461e-24	Hypothetical protein
Os02g0595900	1565.25	462.527	2667.96	5.76823	2.52813	3.49523e-26	1.82873e-23	Partner protein of NRT2, Activator for NRT2, High- affinity nitrate transpor
Os03g0293000	262.88	52.2176	473.543	9.06865	3.18089	3.52913e-26	1.82873e-23	Similar to DnaJ domain containing protein, expressed
Os08g0398000	2674.78	820.722	4528.85	5.51812	2.46418	4.77266e-26	2.42894e-23	ABC transporter-like domain containing protein
Os04g0497200	222.065	39.8704	404.26	10.1394	3.34189	9.06433e-26	4.53216e-23	Putative membrane-bound endo-1,4-beta-glucanase, Synthesis of root cellulose, Modulation of root cell division and elongatio
Os02g0185200	452.886	39.8926	865.88	21.7053	4.43997	1.25713e-25	6.17729e-23	Cytochrome P450 family protein
Os10g0464000	505.063	130.354	879.772	6.74909	2.75469	1.45813e-25	7.04351e-23	Similar to Hypersensitive-induced response protein
Os09g0461500	159.473	23.1502	295.796	12.7773	3.67551	2.37605e-25	1.12862e-22	Alpha/beta hydrolase fold-3 domain containing protein
Os10g0552700	380.349	79.2866	681.412	8.59428	3.10338	2.49109e-25	1.16387e-22	Similar to Tumor-related protein (Fragment)
Os02g0491400	1089.02	320.56	1857.47	5.79445	2.53467	3.11888e-25	1.43368e-22	Similar to Peptidylprolyl isomerase
Os07g0694700	5470.13	1351.16	9589.11	7.09696	2.8272	1.29286e-24	5.84865e-22	Ascorbate peroxidase, ROS homeostasis, Chloroplast protection, Carbohydrate metabolism, Plant architecture, Fertility maintenanc
Os03g0223400	2065.31	648.958	3481.65	5.36499	2.42358	1.78068e-24	7.92961e-22	Cytosolic glutamine synthetase, Ammonium assimilatio
Os03g0667500	1865.39	596.335	3134.44	5.25618	2.39401	6.10379e-24	2.67628e-21	Similar to Metal transport protein
Os05g0134700	1118.78	345.008	1892.54	5.48551	2.45562	7.34796e-24	3.17298e-21	Haem peroxidase family protein
Os11g0595200	83.6259	6.37241	160.879	25.2462	4.658	1.14306e-23	4.86225e-21	PAP fibrillin family protein
Os07g0676900	1656.88	264.995	3048.76	11.505	3.52419	1.25606e-23	5.26439e-21	Similar to Peroxidase (EC 1.11.1.7)
Os02g0662000	8164.32	2461.44	13867.2	5.63377	2.4941	2.15389e-23	8.7694e-21	RCc3 protein
Os01g0615050	186.497	35.9796	337.014	9.36681	3.22756	3.39166e-23	1.36144e-20	Proteinase inhibitor I13, potato inhibitor I family protein
Os06g0158000	314.844	77.6443	552.043	7.1099	2.82983	4.78211e-23	1.89292e-20	Similar to Acyl-CoA synthetase (EC 6.2.1.3)
Os03g0135700	469.76	77.5181	862.002	11.12	3.47509	5.10399e-23	1.99265e-20	Transcriptional activator Rb homolog (Fragment)
Os07g0104500	1372.44	57.4477	2687.43	46.7805	5.54784	5.98557e-23	2.30525e-20	Haem peroxidase, plant/fungal/bacterial family protein
Os01g0907200	118.578	15.6497	221.506	14.154	3.82314	7.33896e-23	2.7888e-20	Similar to BCL-2 binding anthanogene-1
Os04g0304400	688.686	209.931	1167.44	5.56109	2.47537	8.21681e-23	3.08131e-20	MADS-box transcription factor, Homologue of the AGL17-clade MADS-box genes, Regulation of root system development via auxin signallin
Os06g0590301	321.188	80.3037	562.072	6.99933	2.80722	1.08894e-22	4.0305e-20	Similar to short-chain dehydrogenase/reductase (SDR) family protein
Os03g0703100	494.585	141.37	847.8	5.99704	2.58425	1.52953e-22	5.58868e-20	Similar to Beta-glucosidase
Os12g0267200	97.1188	10.7325	183.505	17.0981	4.09577	1.89651e-22	6.84185e-20	Cyclopropane-fatty-acyl-phospholipid synthase domain containing protein
Os01g0775100	365.921	98.0991	633.744	6.46024	2.69159	1.96091e-22	6.98576e-20	Plus-3 domain containing protein
Os03g0113500	141.52	23.1347	259.905	11.2344	3.48985	2.07436e-22	7.29868e-20	Conserved hypothetical protein
Os06g0298200	182.907	36.5301	329.285	9.01407	3.17218	2.71461e-22	9.43493e-20	Similar to CCT motif family protein
Os07g0257200	1940.65	659.473	3221.82	4.88545	2.28849	3.58201e-22	1.22997e-19	Manganese and Cadmium transporter, Mn and Cd uptak
Os03g0587200	177.175	34.8342	319.515	9.17244	3.19731	6.68157e-22	2.21424e-19	Kinesin, motor region domain containing protein
Os12g0260500	228.964	38.0875	419.84	11.023	3.46245	7.62069e-22	2.49643e-19	Similar to Oxidoreductase, short chain dehydrogenase/reductase family protein, expressed
Os08g0500800	691.487	220.07	1162.9	5.28423	2.40169	1.53055e-21	4.9569e-19	WLM domain containing protein
Os05g0586400	206.502	45.7362	367.268	8.03013	3.00542	2.52416e-21	8.08299e-19	Protein of unknown function DUF3133 domain containing protein
Os01g0841700	225.828	54.0816	397.573	7.35136	2.87801	4.03797e-21	1.27869e-18	Similar to Isoform ERG1b of Elicitor-responsive protein 1
Os03g0174900	3518.59	1304.2	5732.98	4.39579	2.13612	5.76946e-21	1.80692e-18	Similar to RAPB protein
Os03g0700700	618.339	197.021	1039.66	5.2769	2.39969	6.90031e-21	2.1376e-18	Similar to Lipoxygenase (Fragment)
Os05g0417700	43.7399	0	87.4798	Inf	Inf	7.22011e-21	2.21261e-18	Hypothetical conserved gene
Os01g0644600	253.626	63.9629	443.289	6.93041	2.79294	8.40503e-21	2.54833e-18	Glutelin family protein
Os01g0119100	338.002	90.1603	585.844	6.4978	2.69995	9.75607e-21	2.92682e-18	Similar to Glycosyltransferase
Os10g0539200	78.2484	7.74703	148.75	19.2009	4.2631	1.29754e-20	3.81237e-18	Hypothetical conserved gene
Os04g0531100	534.624	167.607	901.64	5.37948	2.42747	1.59607e-20	4.64162e-18	Small C2-domain protein consisting of a single C2 domain, Phloem protein, Signaling pathway involving Ca<sup>2+</sup> ions, Defense respons
Os10g0553300	187.671	41.7092	333.632	7.99902	2.99982	1.80665e-20	5.20097e-18	Similar to Trehalose-6-phosphate phosphatase
Os11g0179700	62.3837	3.93037	120.837	30.7445	4.94226	2.03107e-20	5.78856e-18	Similar to Dirigent-like protein
Os06g0652600	120.119	19.8429	220.395	11.107	3.4734	2.33874e-20	6.5994e-18	Similar to Lustrin A
Os10g0537800	315.528	89.3123	541.745	6.06574	2.60068	4.13887e-20	1.14907e-17	Peptidase aspartic, catalytic domain containing protein
Os06g0159450	260.546	67.5039	453.588	6.71944	2.74834	4.15278e-20	1.14907e-17	Similar to Histone H3
Os09g0307300	74.021	6.79685	141.245	20.781	4.37719	4.32097e-20	1.18411e-17	Targeting for Xklp2 family protein
Os08g0464000	461.529	144.803	778.255	5.37459	2.42616	6.30404e-20	1.67911e-17	Activator of Hsp90 ATPase homologue 1-like family protein
Os03g0138500	132.278	24.434	240.122	9.82735	3.2968	6.84977e-20	1.80758e-17	Conserved hypothetical protein
Os07g0193000	827.957	158.372	1497.54	9.45584	3.24121	7.57615e-20	1.98092e-17	HIPL1 protein precursor
Os04g0563700	171.255	31.3696	311.141	9.91853	3.31013	1.05001e-19	2.72049e-17	Cyclin
Os03g0326100	525.292	171.841	878.743	5.1137	2.35437	1.41686e-19	3.63788e-17	Phospholipid-transporting ATPase 1 (EC 3.6.3.1) (Aminophospholipid flippase 1)
Os06g0671800	336.415	101.509	571.32	5.62825	2.49269	2.1395e-19	5.44426e-17	Similar to patellin-5
Os06g0239200	346.458	102.545	590.371	5.7572	2.52537	3.21784e-19	8.11578e-17	Conserved hypothetical protein
Os01g0124200	5853.94	2316.24	9391.64	4.05469	2.01959	3.5388e-19	8.847e-17	Similar to Bowman Birk trypsin inhibitor
Os05g0198400	365.362	112.951	617.772	5.46937	2.45138	3.58605e-19	8.88717e-17	Plasma membrane Zn transporter of the Zn-regulated, iron-regulated transporter-like protein (ZIP) famil
Os07g0493800	120.058	21.9433	218.173	9.94257	3.31362	3.94298e-19	9.68749e-17	Protein kinase, catalytic domain domain containing protein
Os01g0896400	89.4679	12.1387	166.797	13.7409	3.78041	4.77217e-19	1.16245e-16	Similar to JHL23J11.5 protein
Os02g0699700	603.451	198.743	1008.16	5.07269	2.34275	5.0806e-19	1.22709e-16	Similar to DNA topoisomerase II
Os06g0547400	2470.94	632.531	4309.34	6.81286	2.76826	5.75017e-19	1.37714e-16	Similar to Peroxidase P7 (EC 1.11.1.7) (TP7)
Os02g0770500	194.34	48.1908	340.49	7.06544	2.82078	6.95471e-19	1.65174e-16	Similar to WRKY transcription factor 32
Os01g0611000	649.86	40.0786	1259.64	31.4293	4.97404	7.58252e-19	1.78597e-16	Protein of unknown function DUF642 domain containing protein
Os02g0699433	140.147	24.1061	256.188	10.6275	3.40973	8.23626e-19	1.92404e-16	Hypothetical conserved gene
Os12g0568900	235.784	64.879	406.689	6.26841	2.6481	8.97981e-19	2.08069e-16	Thaumatin, pathogenesis-related family protein
Os01g0968400	75.1093	8.51037	141.708	16.6512	4.05756	1.12666e-18	2.56878e-16	Root cap family protein
Os01g0895200	34.7161	0	69.4323	Inf	Inf	1.15216e-18	2.60607e-16	DOMON related domain containing protein
Os03g0749300	136.52	28.2395	244.8	8.66873	3.11582	1.2179e-18	2.73309e-16	Similar to Exoglucanase precursor
Os04g0652700	1639.3	634.381	2644.22	4.16819	2.05942	1.58499e-18	3.52909e-16	Similar to Nuclease PA3
Os12g0590500	226.342	61.7362	390.948	6.33256	2.66279	1.62794e-18	3.59661e-16	Similar to Kinesin motor domain containing protein, expressed
Os09g0498800	582.902	178.011	987.794	5.54907	2.47225	2.93241e-18	6.42874e-16	Protein of unknown function DUF246, plant family protein
Os01g0284500	3530.07	1416.89	5643.25	3.98285	1.9938	3.83585e-18	8.34518e-16	Similar to Nectarin 1 precursor (EC 1.15.1.1) (Superoxide dismutase [Mn])
Os09g0551251	341.92	108.02	575.819	5.33067	2.41432	4.73154e-18	1.02158e-15	Similar to H0105C05.10 protein
Os01g0850900	816.469	121.102	1511.84	12.484	3.64201	5.52541e-18	1.17518e-15	SOUL haem-binding protein domain containing protein
Os01g0811001	136.876	14.5498	259.201	17.8147	4.155	7.3555e-18	1.55283e-15	Hypothetical conserved gene
Os05g0561600	504.747	177.761	831.732	4.67893	2.22618	7.55528e-18	1.57387e-15	Protein of unknown function DUF1421 domain containing protein
Os04g0416700	1002.68	366.506	1638.85	4.47154	2.16077	7.5878e-18	1.57387e-15	Harpin-induced 1 domain containing protein
Os01g0965900	627.868	114.839	1140.9	9.9348	3.31249	7.62085e-18	1.57387e-15	Conserved hypothetical protein
Os08g0525600	2744.38	1123.45	4365.32	3.88565	1.95816	8.82279e-18	1.80899e-15	Similar to Peptidylprolyl isomerase; FK506-binding protein
Os08g0114300	236.766	50.0818	423.45	8.45516	3.07983	1.00815e-17	2.04345e-15	D-arabinono-1,4-lactone oxidase domain containing protein
Os10g0361900	43.5279	1.59972	85.4561	53.4195	5.7393	1.01097e-17	2.04345e-15	Lipoxygenase, LH2 domain containing protein
Os03g0703000	2227.73	899.033	3556.42	3.95583	1.98398	1.0411e-17	2.08954e-15	Similar to Beta-glucosidase
Os10g0457200	91.0704	14.4471	167.694	11.6074	3.53697	1.34093e-17	2.67249e-15	Pectate lyase (PEL) precursor, Maintenance of normal cell division, Induction of leaf senescenc
Os06g0604300	256.072	59.5577	452.585	7.5991	2.92583	1.44291e-17	2.85575e-15	Chloroplast-localized phospholipase D, Herbivore defens
Os03g0162200	219.853	61.6802	378.026	6.1288	2.6156	1.61016e-17	3.16479e-15	Similar to Histone H2A
Os01g0126900	83.8037	0	167.607	Inf	Inf	1.99811e-17	3.90042e-15	Multicopper oxidas
Os12g0555600	182.41	35.0225	329.798	9.41677	3.23523	2.20268e-17	4.27049e-15	Cellulose synthase-like protein, Cell wall biosynthesi
Os11g0213000	469.493	121.222	817.765	6.74602	2.75404	2.24662e-17	4.32625e-15	Similar to Protein kinase domain containing protein, expressed
Os06g0604200	152.041	30.3826	273.7	9.00844	3.17128	2.4699e-17	4.72431e-15	Chloroplast-localized phospholipase D, Herbivore defens
Os07g0538000	462.531	163.078	761.984	4.67252	2.2242	2.59653e-17	4.92835e-15	Similar to hydrolase, hydrolyzing O-glycosyl compounds
Os08g0546100	550.816	199.495	902.137	4.52211	2.177	2.61116e-17	4.92835e-15	Similar to protein binding protein
Os12g0259800	180.529	8.27497	352.783	42.6325	5.41388	3.19317e-17	5.98719e-15	Similar to Laccase-25
Os03g0770800	235.869	70.3886	401.349	5.70191	2.51144	3.31866e-17	6.18181e-15	CSLC9
Os05g0512600	355.88	109.605	602.156	5.49388	2.45783	3.39132e-17	6.27615e-15	X8 domain containing protein
Os10g0527800	4866.02	1416.29	8315.75	5.8715	2.55373	3.44033e-17	6.32576e-15	Similar to Tau class GST protein 3
Os11g0496500	135.013	30.659	239.368	7.80743	2.96485	3.47511e-17	6.34876e-15	Similar to AT.I.24-5 protein (Fragment)
Os01g0591300	3297.67	1370.14	5225.2	3.81362	1.93116	3.73322e-17	6.77686e-15	Similar to Cytosolic aldehyde dehydrogenase RF2D
Os08g0380100	143.394	34.2918	252.496	7.36318	2.88033	4.31239e-17	7.77868e-15	Similar to Polygalacturonase isoenzyme 1 beta subunit (Fragment)
Os03g0861100	216.747	63.5559	369.939	5.82068	2.54119	4.49979e-17	8.06566e-15	Conserved hypothetical protein
Os07g0575900	419.791	148.422	691.159	4.65673	2.21932	5.28117e-17	9.40708e-15	Protein of unknown function DUF946, plant family protein
Os09g0553200	991.187	391.59	1590.78	4.06237	2.02232	6.01665e-17	1.06506e-14	UDPase, Pollen mother cell (PMC) meiosis, Pollen developmen
Os03g0633800	311.628	101.437	521.819	5.14426	2.36296	6.21872e-17	1.09403e-14	Similar to IAA6 (Fragment)
Os08g0160500	183.33	50.032	316.629	6.32852	2.66187	7.03555e-17	1.23014e-14	MLG (mixed-linkage glucan) synthase, Biosynthesis of MLG (cell wall polysaccharide
Os05g0542200	425.526	152.053	698.999	4.59708	2.20072	7.43686e-17	1.29238e-14	Alpha/beta hydrolase fold-1 domain containing protein
Os11g0592100	2730.71	1142.63	4318.79	3.77969	1.91827	7.49474e-17	1.29455e-14	Similar to Barwin
Os02g0771700	343.707	116.44	570.973	4.90358	2.29384	7.59103e-17	1.30328e-14	Glycoside hydrolase, family 17 protein
Os12g0571100	71473	10694.2	132252	12.3666	3.62838	7.93636e-17	1.35441e-14	Metallothionein-like protein, ROS (reactive oxygen species) scavenger, Antioxidan
Os01g0803900	250.251	48.8535	451.648	9.24494	3.20866	9.31637e-17	1.58046e-14	Cytochrome P450 family protein
Os07g0573900	283.083	69.0491	497.117	7.19947	2.84789	1.08781e-16	1.83447e-14	Hypothetical conserved gene
Os01g0962700	140.413	33.5198	247.306	7.37789	2.88321	1.13945e-16	1.91026e-14	Similar to Peroxidase 12 precursor (EC 1.11.1.7) (Atperox P12) (PRXR6) (ATP4a)
Os10g0512800	684.096	262.065	1106.13	4.22081	2.07752	1.19013e-16	1.98356e-14	Similar to predicted protein
Os05g0586600	78.3576	12.2851	144.43	11.7565	3.55539	1.41971e-16	2.35243e-14	Similar to SIGE (RNA polymerase sigma subunit E); DNA binding / DNA-directed RNA polymerase/ sigma factor/ transcription factor
Os11g0138900	173.061	46.9655	299.156	6.3697	2.67122	1.58197e-16	2.60614e-14	Alpha/beta hydrolase fold-3 domain containing protein
Os01g0341750	38.9457	1.32069	76.5707	57.9777	5.85743	1.60259e-16	2.62493e-14	Hypothetical protein
Os01g0946700	1114.22	182.532	2045.9	11.2085	3.48652	1.68553e-16	2.745e-14	Similar to Glucan endo-1,3-beta-glucosidase GV (EC 3.2.1.39) ((1->3)-beta-glucan endohydrolase GV) ((1->3)- beta-glucanase isoenzyme GV) (Beta-1,3- endoglucanase GV)
Os03g0314500	196.502	43.39	349.614	8.05748	3.01033	2.14356e-16	3.47111e-14	WD40-like Beta Propeller domain containing protein
Os02g0762600	199.122	58.2703	339.973	5.83442	2.54459	2.50133e-16	4.02756e-14	SG1 (SHORT GRAIN1)-related protein, Brassinosteroid signaling, Regulation of seed and panicle developmen
Os01g0881300	132.158	5.74498	258.572	45.0083	5.49212	2.90325e-16	4.62249e-14	Non-protein coding transcript
Os06g0160100	296.341	73.9207	518.76	7.01779	2.81102	3.12446e-16	4.94707e-14	Similar to Histones H3 and H4 (ISS)
Os04g0516200	29.4977	0	58.9954	Inf	Inf	3.29448e-16	5.18744e-14	Protein of unknown function DUF640 domain containing protein
Os01g0757500	201.304	59.556	343.051	5.76015	2.52611	3.38986e-16	5.3083e-14	CS domain domain containing protein
Os02g0138000	124.561	28.9696	220.153	7.59943	2.92589	3.43734e-16	5.35323e-14	Leucine-rich repeat, plant specific containing protein
Os01g0866200	533.152	132.55	933.753	7.04454	2.81651	4.10165e-16	6.3531e-14	Similar to Histone H3
Os03g0291500	1682.11	594.964	2769.26	4.6545	2.21862	4.19204e-16	6.458e-14	Asparagine synthetase, Biosynthesis of asparagine following the supply of ammoniu
Os05g0407100	107.15	23.3386	190.962	8.18224	3.0325	4.51186e-16	6.91333e-14	Four F5 protein family protein
Os11g0216000	487.6	184.528	790.672	4.28484	2.09924	5.84529e-16	8.86122e-14	Pyruvate kinase family protein
Os05g0472400	3556.9	1333.79	5780.01	4.33352	2.11554	7.22015e-16	1.08875e-13	Similar to Zinc transporter 9
Os10g0159800	2402.38	1040.31	3764.45	3.61858	1.85542	7.98948e-16	1.19842e-13	Alcohol dehydrogenase superfamily, zinc-containing protein
Os02g0810200	161.085	22.9488	299.221	13.0386	3.70472	8.41974e-16	1.25635e-13	Kinesin-related protein, Regulation of cell division and plant developmen
Os01g0630300	47.6264	3.54864	91.7041	25.842	4.69165	8.56297e-16	1.27107e-13	Helix-loop-helix DNA-binding domain containing protein
Os01g0130400	57.2217	3.58116	110.862	30.9571	4.9522	1.39653e-15	2.05921e-13	Similar to Alpha-xylosidase precursor (Fragment)
Os05g0402900	340.004	122.619	557.389	4.54571	2.18451	1.40171e-15	2.05921e-13	Similar to EDGP
Os09g0547200	90.8366	17.7014	163.972	9.26321	3.21151	1.43167e-15	2.09243e-13	Protein of unknown function DUF292, eukaryotic domain containing protein
Os09g0551201	55.3077	5.83052	104.785	17.9718	4.16766	1.6841e-15	2.44882e-13	Hypothetical conserved gene
Os05g0594500	64.7172	8.68074	120.754	13.9105	3.79811	1.85822e-15	2.68828e-13	Invasin/intimin cell-adhesion domain containing protein
Os02g0699466	94.6154	18.9209	170.31	9.00115	3.17011	1.87052e-15	2.69242e-13	Conserved hypothetical protein
Os08g0556900	283.815	98.1032	469.526	4.78605	2.25883	2.01895e-15	2.89146e-13	Similar to Cysteine proteinase (EC 3.4.22.-)
Os05g0482700	1459	627.699	2290.3	3.64873	1.86739	2.06405e-15	2.92664e-13	Similar to 2,3-bisphosphoglycerate-independent phosphoglycerate mutase (EC 5.4.2.1) (Phosphoglyceromutase) (BPG-independent PGAM) (PGAM-I)
Os07g0631200	44.8241	3.42029	86.2279	25.2107	4.65597	2.31937e-15	3.27237e-13	Zinc finger, RING/FYVE/PHD-type domain containing protein
Os02g0814000	630.652	99.2908	1162.01	11.7031	3.54882	2.51959e-15	3.53736e-13	Protein of unknown function DUF862, eukaryotic domain containing protein
Os02g0757100	202.944	63.7569	342.131	5.36618	2.42389	2.74191e-15	3.83062e-13	Similar to Phi-1 protein
Os05g0167600	109.432	24.772	194.093	7.83516	2.96996	3.18035e-15	4.42146e-13	Conserved hypothetical protein
Os03g0302900	136.236	29.6945	242.778	8.17585	3.03137	3.40023e-15	4.7042e-13	Conserved hypothetical protein
Os03g0672400	152.516	33.8448	271.187	8.01265	3.00228	3.49191e-15	4.80771e-13	Conserved hypothetical protein
Os06g0140400	88.3579	17.4044	159.311	9.15351	3.19432	3.64005e-15	4.98756e-13	Similar to HAHB-6 (Fragment)
Os05g0454200	88.1782	17.1528	159.204	9.28152	3.21436	3.68597e-15	5.02632e-13	Guanine nucleotide exchange factors for Rop, Activation of small cuticular papillae development on leaf epidermi
Os01g0211800	48.129	4.16577	92.0923	22.1069	4.46643	3.85548e-15	5.23244e-13	Similar to VirE2-interacting protein VIP1
Os06g0726800	138.672	22.206	255.139	11.4896	3.52226	3.92566e-15	5.30243e-13	G2/mitotic-specific cyclin 2 (B-like cyclin) (CycOs2)
Os10g0528300	576.018	55.5891	1096.45	19.7242	4.30189	4.09581e-15	5.50615e-13	Tau class GST protein 4
Os03g0263700	292.857	104.073	481.641	4.62791	2.21036	5.52849e-15	7.39727e-13	Similar to glycine-rich protein
Os05g0162000	6458.21	2958.56	9957.85	3.36577	1.75094	5.84069e-15	7.77848e-13	Similar to Peroxidase (Fragment)
Os12g0616500	3271.65	941.612	5601.7	5.94905	2.57266	5.98127e-15	7.92866e-13	Similar to cation proton exchanger
Os05g0134400	877.368	376.022	1378.71	3.66658	1.87443	6.18545e-15	8.16136e-13	Haem peroxidase, plant/fungal/bacterial family protein
Os07g0448800	4237.87	1924.86	6550.88	3.4033	1.76694	6.46436e-15	8.49005e-13	Aquaporin
Os11g0581700	67.7396	9.82522	125.654	12.7889	3.67682	6.61683e-15	8.65044e-13	Similar to EPIDERMAL PATTERNING FACTOR-like protein 4
Os12g0108000	88.7062	18.0522	159.36	8.82774	3.14204	7.14849e-15	9.26458e-13	Similar to Laccase (Diphenol oxidase)
Os03g0823800	258.46	49.3501	467.569	9.47454	3.24406	7.15161e-15	9.26458e-13	Similar to Permease 1
Os05g0562300	63.6029	7.98919	119.217	14.9222	3.89939	8.43548e-15	1.08783e-12	Similar to DnaJ-like protein
Os08g0512600	220.178	44.2161	396.14	8.95917	3.16337	8.55192e-15	1.09788e-12	B-type plant-specific cyclin-dependent kinase, DNA damage respons
Os03g0212600	77.8869	14.2177	141.556	9.95634	3.31562	8.63623e-15	1.10373e-12	Targeting for Xklp2 family protein
Os04g0619900	101.712	23.1562	180.268	7.7849	2.96068	9.29523e-15	1.18244e-12	Similar to H0114G12.10 protein
Os02g0114800	48.3227	4.48246	92.1629	20.5608	4.36182	9.33506e-15	1.18244e-12	Conserved hypothetical protein
Os06g0285400	88.1353	16.1923	160.078	9.88609	3.3054	9.44962e-15	1.19166e-12	Similar to Serine/threonine-specific kinase like protein
Os01g0124100	288.671	105.018	472.324	4.49757	2.16915	9.58339e-15	1.2032e-12	Proteinase inhibitor I12, Bowman-Birk family protein
Os02g0258250	134.23	35.8691	232.592	6.48447	2.69699	1.01736e-14	1.27169e-12	Hypothetical conserved gene
Os03g0421800	180.803	56.5612	305.044	5.39318	2.43114	1.31916e-14	1.63885e-12	X8 domain containing protein
Os03g0712700	1160.58	508.539	1812.61	3.56435	1.83364	1.32258e-14	1.63885e-12	Cytosolic phosphoglucomutas
Os03g0327600	4946.41	2289.54	7603.29	3.32089	1.73157	1.47969e-14	1.82559e-12	Ricin B-related lectin domain containing protein
Os07g0421300	916.186	397.068	1435.3	3.61475	1.8539	1.62478e-14	1.99596e-12	Similar to Alpha glucosidase-like protein
Os05g0140100	261.682	92.5756	430.789	4.65337	2.21828	1.64671e-14	2.01421e-12	R2R3 MYB transcription factor, Regulation of phosphate-starvation responses and root architectur
Os11g0156600	252.033	89.4841	414.582	4.63302	2.21195	1.78243e-14	2.16167e-12	Similar to H0622F05.7 protein
Os03g0744600	1674.65	758.919	2590.38	3.41325	1.77115	1.79242e-14	2.16457e-12	Similar to Ripening-associated protein (Fragment)
Os03g0849900	98.8624	22.568	175.157	7.7613	2.9563	1.82126e-14	2.18852e-12	Nucleotide-diphospho-sugar transferase domain containing protein
Os02g0114200	595.606	249.37	941.842	3.77689	1.9172	1.82761e-14	2.18852e-12	Serine carboxypeptidase III precursor (EC 3.4.16.5)
Os09g0494200	618.115	257.825	978.404	3.79483	1.92404	1.84835e-14	2.2041e-12	Membrane-associated chitinase-like protein, Cellulose biosynthesi
Os03g0800200	78.0216	1.91641	154.127	80.4248	6.32957	1.88676e-14	2.24053e-12	ARGONAUTE (AGO) family protein, Development of pre- meiotic germ cells, Progression of meiosi
Os03g0381300	571.833	237.006	906.66	3.82547	1.93564	1.98468e-14	2.34702e-12	CS domain domain containing protein
Os02g0733300	43.8613	3.72072	84.0018	22.5767	4.49677	2.04362e-14	2.40674e-12	Similar to Endo-beta-1,4-glucanase precursor (EC 3.2.1.4)
Os10g0538200	119.096	31.0692	207.122	6.66648	2.73693	2.07227e-14	2.43044e-12	Peptidase aspartic, catalytic domain containing protein
Os03g0146200	86.3409	18.1474	154.534	8.51553	3.0901	2.09809e-14	2.45064e-12	Conserved hypothetical protein
Os02g0528900	771.471	239.552	1303.39	5.44095	2.44386	2.22473e-14	2.58795e-12	Similar to PDR-like ABC transporter
Os12g0571000	1159.83	523.349	1796.32	3.43235	1.7792	2.40759e-14	2.78037e-12	Metallothionein-like protein type 1
Os01g0173600	35.2327	1.59972	68.8656	43.0486	5.42789	2.40965e-14	2.78037e-12	Glyoxalase/bleomycin resistance protein/dioxygenase domain containing protein
Os04g0640700	77.7546	14.6936	140.816	9.58343	3.26054	2.43301e-14	2.79599e-12	Similar to Alpha-L-arabinofuranosidase/beta-D- xylosidase isoenzyme ARA-I
Os11g0149900	226.558	79.0036	374.113	4.73538	2.24348	2.58277e-14	2.95618e-12	PAN-like, type 2 domain containing protein
Os02g0590400	38.1522	2.40003	73.9043	30.7931	4.94453	2.59332e-14	2.95638e-12	Lecithin:cholesterol acyltransferase family protein
Os10g0162842	214.112	0	428.224	Inf	Inf	2.61317e-14	2.96715e-12	Hypothetical protein
Os05g0135400	263.959	94.9304	432.987	4.5611	2.18938	2.70008e-14	3.05366e-12	Plant peroxidase domain containing protein
Os01g0941200	74.5788	0.649642	148.508	228.6	7.83668	2.7325e-14	3.07811e-12	Similar to Glucan endo-1,3-beta-glucosidase GII precursor (EC 3.2.1.39) ((1->3)- beta-glucan endohydrolase GII) ((1->3)-beta-glucanase isoenzyme GII) (Beta-1,3- endoglucanase GII)
Os05g0433800	67.1625	10.9027	123.422	11.3203	3.50084	2.76294e-14	3.10015e-12	Protein of unknown function DUF1218 domain containing protein
Os08g0546800	109.091	24.6705	193.511	7.8438	2.97155	2.82141e-14	3.15334e-12	Similar to Heat stress transcription factor B-2b
Os04g0375900	89.8747	18.5393	161.21	8.6956	3.12029	2.90504e-14	3.23413e-12	Kinesin, motor region domain containing protein
Os03g0603600	224.953	64.3845	385.522	5.9878	2.58203	3.37279e-14	3.74025e-12	PLC-like phosphodiesterase, TIM beta/alpha-barrel domain domain containing protein
Os06g0169001	255.605	5.52504	505.686	91.5263	6.51611	3.54176e-14	3.91241e-12	GOS9 protein
Os09g0550300	49.6675	1.59972	97.7353	61.0953	5.93299	3.58347e-14	3.9432e-12	S-locus glycoprotein domain containing protein
Os03g0633500	147.041	43.4132	250.669	5.77404	2.52958	4.2403e-14	4.64802e-12	A member of Aux/IAA family protein, Regulation of lateral root initiatio
Os01g0216400	78.596	7.55354	149.638	19.8104	4.30818	4.41261e-14	4.81836e-12	Lipase, GDSL domain containing protein
Os10g0127900	518.436	216.525	820.348	3.7887	1.9217	4.52978e-14	4.92743e-12	Similar to F-box domain containing protein, expressed
Os07g0604800	921.654	404.61	1438.7	3.55577	1.83016	4.68677e-14	5.07882e-12	UDP-arabinopyranose mutase, Pollen wall morphogenesi
Os09g0556800	45.7429	4.31209	87.1736	20.2161	4.33743	4.75294e-14	5.13102e-12	Conserved hypothetical protein
Os09g0444900	158.445	4.63908	312.252	67.3089	6.07273	4.85077e-14	5.21687e-12	Similar to plant viral-response family protein
Os03g0142500	79.4985	16.2087	142.788	8.80934	3.13903	4.9509e-14	5.30454e-12	Zinc finger, RING/FYVE/PHD-type domain containing protein
Os05g0406300	77.6823	15.2106	140.154	9.21425	3.20387	5.45729e-14	5.82519e-12	Hypothetical protein
Os06g0504900	325.908	43.6392	608.177	13.9365	3.8008	5.93176e-14	6.30802e-12	Similar to WRKY transcription factor 31
Os07g0590700	592.08	251.904	932.256	3.70084	1.88785	7.09275e-14	7.51462e-12	Similar to transcriptional regulatory protein algP
Os06g0231300	448.369	185.77	710.968	3.82715	1.93627	7.65793e-14	8.05189e-12	CS domain domain containing protein
Os05g0135000	175.796	26.7912	324.801	12.1234	3.59972	7.68461e-14	8.05189e-12	Haem peroxidase family protein
Os06g0146250	75.2011	14.5225	135.88	9.35652	3.22597	7.95269e-14	8.27196e-12	Similar to WRKY transcription factor 73
Os01g0685900	227.783	49.2121	406.354	8.25719	3.04565	7.98742e-14	8.27788e-12	Similar to 65kD microtubule associated protein
Os03g0327100	1225.97	561.687	1890.26	3.36532	1.75074	8.03968e-14	8.30184e-12	Similar to CUC1
Os02g0665800	242.105	83.7484	400.462	4.78173	2.25753	8.54224e-14	8.78894e-12	UspA domain containing protein
Os11g0458100	53.5469	0.649642	106.444	163.851	7.35624	1.00319e-13	1.02845e-11	Conserved hypothetical protein
Os09g0557900	58.896	8.697	109.095	12.544	3.64892	1.07043e-13	1.09345e-11	Similar to Protein phosphatase 2C gamma isoform (EC 3.1.3.16) (PP2C-gamma) (Protein phosphatase magnesium- dependent 1 gamma) (Protein phosphatase 1C) (Fibroblast growth factor inducible protein 13) (FIN13)
Os01g0112000	51.6433	6.82432	96.4623	14.1351	3.82121	1.08216e-13	1.10149e-11	Conserved hypothetical protein
Os10g0552800	1782.92	383.819	3182.01	8.29041	3.05144	1.15394e-13	1.17037e-11	Similar to Tfm5 protein
Os10g0577400	52.562	6.81311	98.3109	14.4297	3.85097	1.22389e-13	1.23691e-11	Conserved hypothetical protein
Os08g0316900	35.0249	2.06708	67.9828	32.8883	5.0395	1.23442e-13	1.24314e-11	Hypothetical protein
Os06g0549600	119.341	22.5261	216.157	9.59583	3.26241	1.27415e-13	1.27863e-11	FAD-linked oxidase, FAD-binding, subdomain 2 domain containing protein
Os05g0507000	82.2318	10.2179	154.246	15.0956	3.91605	1.32468e-13	1.32468e-11	Similar to JHL23J11.5 protein
Os12g0421000	323.932	127.596	520.268	4.07748	2.02768	1.35189e-13	1.34716e-11	Similar to Barley stem rust resistance protein
Os07g0661600	825.922	369.213	1282.63	3.47396	1.79658	1.42695e-13	1.417e-11	Similar to RNA-binding protein-like protein
Os04g0682300	470.27	198.66	741.88	3.73441	1.90088	1.43373e-13	1.4188e-11	Similar to Phosphomannomutase 2 (EC 5.4.2.8) (PMM 2)
Os06g0725700	79.6331	16.3464	142.92	8.74321	3.12816	1.52712e-13	1.50599e-11	Protein of unknown function DUF241, plant family protein
Os11g0181400	257.536	96.5638	418.508	4.33401	2.1157	1.54793e-13	1.52124e-11	Similar to barley mlo defense gene homolog4
Os07g0630400	32.0124	1.3318	62.6929	47.0739	5.55685	1.55472e-13	1.52266e-11	Ribonuclease T2 family protein
Os12g0569300	934.173	426.732	1441.61	3.37826	1.75628	1.60994e-13	1.57135e-11	Thaumatin, pathogenesis-related family protein
Os05g0133401	121.083	33.8449	208.321	6.15517	2.6218	1.65125e-13	1.60617e-11	Esterase, SGNH hydrolase-type domain containing protein
Os05g0117798	218.114	77.6237	358.604	4.61977	2.20782	1.70321e-13	1.64959e-11	Kinesin, motor region domain containing protein
Os03g0861400	131.039	29.5439	232.533	7.87077	2.9765	1.70952e-13	1.64959e-11	Hypothetical conserved gene
Os02g0112600	338.535	17.525	659.544	37.6345	5.23399	1.71326e-13	1.64959e-11	High-affinity nitrate transporter, Nitrate uptake, Nitrate transpor
Os12g0410050	43.3695	4.14951	82.5895	19.9034	4.31495	1.72963e-13	1.65974e-11	Hypothetical conserved gene
Os01g0191800	102.173	20.5678	183.778	8.93523	3.1595	1.75954e-13	1.68279e-11	Similar to Aurora kinase
Os02g0112100	61.6737	1.29928	122.048	93.9349	6.55359	2.0605e-13	1.96402e-11	High-affinity nitrate transporter, Nitrate uptake, Nitrate transpor
Os10g0377150	73.3831	10.5159	136.25	12.9567	3.69562	2.08079e-13	1.97675e-11	Hypothetical protein
Os04g0288100	546.342	186.555	906.129	4.85716	2.28011	2.09392e-13	1.98262e-11	Similar to Auxin-binding protein ABP20
Os02g0740700	300.502	117.216	483.788	4.12732	2.04521	2.11251e-13	1.99201e-11	Matrix metalloproteinase, Plant development, Symplastic apoplastic transpor
Os02g0769200	107.387	28.7985	185.975	6.45781	2.69104	2.12959e-13	1.9965e-11	Similar to erwinia induced protein 1
Os03g0351500	1891.29	892.801	2889.77	3.23675	1.69454	2.16154e-13	2.01325e-11	Similar to Superoxide dismutase
Os01g0211600	197.008	54.1773	339.838	6.27271	2.64909	2.16159e-13	2.01325e-11	Cytochrome P450 family protein
Os01g0696701	156.06	50.1306	261.99	5.22614	2.38575	2.33171e-13	2.16462e-11	Hypothetical protein
Os02g0726500	125.134	36.2731	213.995	5.89955	2.5606	2.62255e-13	2.42671e-11	Protein of unknown function DUF246, plant domain containing protein
Os09g0524800	315.381	125.484	505.277	4.02662	2.00957	2.71793e-13	2.50683e-11	Apoptosis regulator Bcl-2 protein, BAG domain containing protein
Os08g0420600	152.64	49.1473	256.133	5.21155	2.38171	2.74049e-13	2.51949e-11	Similar to Permease 1
Os01g0118700	687.991	307.7	1068.28	3.47183	1.79569	2.76535e-13	2.53416e-11	Similar to HGA4
Os03g0682600	264.325	5.95382	522.697	87.7918	6.45601	3.46861e-13	3.16844e-11	Protein argonaute 11
Os04g0634800	705.027	269.898	1140.16	4.22439	2.07874	3.54898e-13	3.2315e-11	Similar to H0315F07.8 protein
Os04g0683800	335.505	135.886	535.125	3.93806	1.97748	3.69305e-13	3.35197e-11	Similar to Phosphoribosyltransferase (Fragment)
Os07g0656200	104.295	25.8241	182.765	7.07731	2.8232	4.17527e-13	3.77763e-11	Similar to Beta-glucosidase 26
Os10g0498900	60.3354	10.0613	110.61	10.9935	3.45859	4.21349e-13	3.79372e-11	Similar to Microtubule-associated protein EB1-like protein
Os02g0198400	135.499	41.5825	229.416	5.51713	2.46392	4.21968e-13	3.79372e-11	Similar to predicted protein
Os01g0513900	125.286	24.095	226.476	9.3993	3.23255	4.26001e-13	3.81793e-11	Similar to Kinesin heavy chain (Fragment)
Os08g0482600	464.01	166.628	761.392	4.56941	2.19201	4.4212e-13	3.94997e-11	Cupredoxin domain containing protein
Os10g0527601	199.616	47.8803	351.352	7.33812	2.87541	4.71056e-13	4.19534e-11	Glutathione S-transferase, C-terminal-like domain containing protein
Os03g0127700	198.058	69.8646	326.251	4.66976	2.22335	4.7573e-13	4.22377e-11	Serine/threonine protein kinase-related domain containing protein
Os06g0239100	199.264	71.5084	327.02	4.57318	2.1932	5.54052e-13	4.87361e-11	Peptidase M10A and M12B, matrixin and adamalysin family protein
Os08g0108700	2175.39	1042.89	3307.89	3.17185	1.66533	5.57561e-13	4.88938e-11	Glycolipid transfer protein domain domain containing protein
Os06g0716700	4655.3	2292.59	7018.01	3.06117	1.61408	5.59707e-13	4.89314e-11	Similar to Heat shock protein 90
Os01g0738300	126.268	37.5323	215.003	5.72847	2.51815	5.90905e-13	5.15009e-11	Protein kinase, core domain containing protein
Os02g0198700	45.9663	5.48131	86.4513	15.772	3.9793	6.84712e-13	5.91342e-11	Similar to Subtilisin-like protease
Os12g0637100	704.376	319.917	1088.84	3.4035	1.76702	7.15127e-13	6.15743e-11	Similar to Purple acid phosphatase (EC 3.1.3.2)
Os05g0176100	3403.63	1664.57	5142.68	3.08949	1.62737	7.70369e-13	6.61183e-11	Similar to Cellulose synthase BoCesA1
Os01g0816600	502.802	219.607	785.997	3.57911	1.8396	7.7254e-13	6.61183e-11	Similar to predicted protein
Os02g0612900	294.795	101.931	487.659	4.7842	2.25828	7.75435e-13	6.61673e-11	Similar to Temperature stress-induced lipocalin
Os07g0232800	115.963	34.2808	197.646	5.76551	2.52745	8.78575e-13	7.45219e-11	Similar to Zinc transporter protein ZIP1
Os01g0265100	292.134	55.7265	528.542	9.48457	3.24558	8.92831e-13	7.52831e-11	Similar to ADP-ribosylation factor
Os05g0574400	1322.37	614.961	2029.78	3.30066	1.72275	9.31098e-13	7.82782e-11	Similar to Malate dehydrogenase
Os03g0140200	86.7064	21.637	151.776	7.01463	2.81037	9.34066e-13	7.82967e-11	Similar to Cytochrome P450 86A1 (EC 1.14.-.-) (CYPLXXXVI) (P450-dependent fatty acid omega-hydroxylase)
Os03g0661300	397.517	86.304	708.73	8.21203	3.03774	9.86539e-13	8.24527e-11	Beta-tubulin , Microtubules formatio
Os02g0738100	51.7905	7.82237	95.7587	12.2417	3.61373	1.07911e-12	8.96637e-11	Conserved hypothetical protein
Os03g0815200	3065.17	1502.22	4628.12	3.08087	1.62334	1.21341e-12	1.0053e-10	Similar to Methylenetetrahydrofolate reductase (EC 1.5.1.20)
Os09g0437400	89.8312	22.9207	156.742	6.83841	2.77366	1.23124e-12	1.01712e-10	Similar to SAUR family protein
Os07g0689600	531.712	205.56	857.864	4.17331	2.06119	1.25758e-12	1.03586e-10	Nicotianamine synthase 3 (EC 2.5.1.43) (S-adenosyl- L-methionine:S- adenosyl-L-methionine:S-adenosyl- methionine 3-amino-3- carboxypropyltransferase 3
Os06g0683950	74.9152	14.383	135.447	9.41718	3.23529	1.30875e-12	1.07491e-10	Armadillo-like helical domain containing protein
Os11g0448700	142.838	45.5007	240.175	5.2785	2.40013	1.32476e-12	1.08493e-10	Conserved hypothetical protein
Os04g0688100	4237.55	1786.37	6688.72	3.7443	1.9047	1.406e-12	1.14817e-10	Peroxidase (EC 1.11.1.7)
Os12g0433700	68.9118	14.2185	123.605	8.69327	3.1199	1.65677e-12	1.34908e-10	Lg106-like family protein
Os08g0509100	267.613	43.097	492.128	11.4191	3.51337	1.68583e-12	1.36884e-10	Similar to Lipoxygenase, chloroplast precursor (EC 1.13.11.12)
Os01g0273100	129.666	20.7988	238.533	11.4686	3.51962	1.98417e-12	1.6065e-10	Similar to Ubiquitin conjugating protein-like (Ubiquitin-conjugating enzyme) (Ubiquitinating enzyme)
Os05g0119850	465.559	205.263	725.855	3.53622	1.82221	2.0729e-12	1.67359e-10	Hypothetical protein
Os06g0536600	38.9264	0.671051	77.1817	115.016	6.84569	2.11076e-12	1.69934e-10	Zinc finger, RING-type domain containing protein
Os02g0720600	899.336	217.779	1580.89	7.25915	2.8598	2.18369e-12	1.75311e-10	Peptidase A1 domain containing protein
Os02g0806500	40.4602	3.24821	77.6722	23.9123	4.57968	2.21028e-12	1.76947e-10	Similar to Glycosyl transferase family 2 protein
Os01g0848200	54.1915	8.61571	99.7673	11.5797	3.53353	2.51636e-12	2.00886e-10	Similar to Delta 1-pyrroline-5-carboxylate synthetase (P5CS) [Includes: Glutamate 5-kinase (EC 2.7.2.11) (Gamma-glutamyl kinase) (GK); Gamma-glutamyl phosphate reductase (GPR) (EC 1.2.1.41) (Glutamate-5- semialdehyde dehydrogenase) (Glutamyl-gamma-semialdehyde dehydrogenase)]
Os03g0172100	111.465	32.6808	190.25	5.82144	2.54138	2.53127e-12	2.01512e-10	Similar to Leucine zipper protein
Os12g0582000	35.3742	2.88274	67.8656	23.542	4.55717	2.63763e-12	2.09394e-10	Similar to Cytochrome P450 family protein
Os02g0776400	396.428	175.565	617.292	3.51602	1.81395	3.18792e-12	2.52377e-10	Similar to nuclear transcription factor Y subunit A-3
Os07g0506600	153.269	52.4603	254.077	4.84322	2.27597	3.19888e-12	2.52543e-10	Protein of unknown function DUF869, plant family protein
Os05g0563000	35.2379	2.94777	67.5279	22.9081	4.51779	3.25144e-12	2.55983e-10	NAC family transcription factor, Secondary cell wall biosynthesis, Positive regulator of cellulose biosynthesi
Os08g0413200	75.8984	17.6868	134.11	7.58252	2.92268	3.3042e-12	2.5942e-10	Protein of unknown function DUF1262 domain containing protein
Os04g0556500	80.99	17.6372	144.343	8.18401	3.03281	3.44274e-12	2.69555e-10	cis-Zeatin-O-glucosyltransferase, Catalyze O- glucosylation of cZ and cZ-ribosid
Os01g0916000	4697.48	2394.66	7000.3	2.92329	1.54759	3.56156e-12	2.78094e-10	Conserved hypothetical protein
Os03g0301200	320.595	123.732	517.457	4.1821	2.06423	3.63109e-12	2.82749e-10	COBRA-like protein 7 precursor
Os10g0439100	39.6	4.11699	75.0829	18.2373	4.18882	3.65687e-12	2.83981e-10	Similar to cDNA clone:002-180-G03, full insert sequence
Os09g0451500	1254.75	617.054	1892.45	3.06691	1.61679	3.74797e-12	2.90264e-10	Similar to protein disulfide isomerase
Os01g0756600	626.988	290.078	963.899	3.32289	1.73244	3.84261e-12	2.96787e-10	Protein of unknown function DUF642 family protein
Os01g0624700	150.497	52.0188	248.976	4.78627	2.2589	3.87651e-12	2.98596e-10	Similar to WRKY transcription factor 12
Os03g0701200	868.684	310.667	1426.7	4.59238	2.19924	4.04237e-12	3.10532e-10	Similar to Sugar-starvation induced protein (Fragment)
Os11g0169800	89.314	23.6936	154.934	6.53909	2.70909	4.27199e-12	3.26412e-10	Similar to Long-chain-fatty-acid--CoA ligase 4 (EC 6.2.1.3) (Long-chain acyl-CoA synthetase 4) (LACS 4)
Os04g0382800	122.901	38.949	206.853	5.31085	2.40894	4.52864e-12	3.45097e-10	Conserved hypothetical protein
Os08g0246100	267.173	89.6733	444.672	4.9588	2.30999	5.32074e-12	4.04376e-10	Hypothetical conserved gene
Os01g0652375	142.53	48.268	236.791	4.90576	2.29448	5.55034e-12	4.20704e-10	Hypothetical protein
Os06g0284200	264.586	108.834	420.338	3.8622	1.94942	5.62501e-12	4.25233e-10	Protein of unknown function DUF246, plant family protein
Os01g0716200	273.307	107.953	438.661	4.06344	2.0227	5.99064e-12	4.50483e-10	IQ calmodulin-binding region domain containing protein
Os06g0127800	146.167	30.9201	261.413	8.45447	3.07971	6.47556e-12	4.85667e-10	GAI-RGA-SCR (GRAS) family protein, Brassinosteroid signalin
Os01g0615100	274.632	36.334	512.93	14.1171	3.81937	6.87619e-12	5.14361e-10	Chymotrypsin protease inhibitor, Salt and osmotic stress toleranc
Os10g0501500	2414.45	1228.65	3600.25	2.93025	1.55103	7.88871e-12	5.88555e-10	Protein of unknown function DUF607 family protein
Os06g0676700	54.5854	3.63508	105.536	29.0325	4.8596	8.06486e-12	5.97009e-10	Similar to High pI alpha-glucosidase
Os03g0116400	242.949	98.6107	387.288	3.92744	1.97359	9.09015e-12	6.71164e-10	Similar to Membrane protein
Os12g0510200	529.242	246.518	811.965	3.29373	1.71972	9.35853e-12	6.89194e-10	Conserved hypothetical protein
Os04g0358000	210.457	81.8251	339.09	4.14408	2.05105	9.53929e-12	7.00695e-10	Similar to OSIGBa0104J13.1 protein
Os02g0321600	27.7808	0.33295	55.2286	165.877	7.37397	9.61392e-12	7.04362e-10	Conserved hypothetical protein
Os06g0266400	279.523	65.008	494.038	7.59965	2.92593	1.02756e-11	7.50712e-10	Similar to chemocyanin
Os03g0121300	128.922	21.0874	236.756	11.2274	3.48895	1.02992e-11	7.50712e-10	Similar to Peroxidase 1
Os03g0316200	155.895	56.0101	255.78	4.56668	2.19115	1.03646e-11	7.53552e-10	Similar to Galactinol synthase (Fragment)
Os07g0561800	58.1387	11.3444	104.933	9.24971	3.20941	1.04332e-11	7.56608e-10	Similar to carbohydrate transporter/ sugar porter
Os10g0160100	135.571	37.623	233.518	6.2068	2.63385	1.15518e-11	8.35601e-10	Glycoside hydrolase, family 17 protein
Os03g0135100	43.0718	4.68706	81.4566	17.3791	4.11928	1.17307e-11	8.44254e-10	Glutathione S-transferase GSTF15
Os02g0135500	1671.46	845.798	2497.13	2.95239	1.56188	1.19028e-11	8.52764e-10	Similar to glycosyltransferase
Os08g0514100	133.827	45.3289	222.326	4.90472	2.29417	1.19088e-11	8.52764e-10	Legume lectin, beta chain domain containing protein
Os02g0276200	350.881	63.8558	637.906	9.98978	3.32045	1.2205e-11	8.71789e-10	Similar to Isochorismatase family protein rutB
Os02g0193600	74.5096	11.216	137.803	12.2863	3.61898	1.22504e-11	8.72804e-10	Mitotic checkpoint serine/threonine protein kinase, Bub1 domain containing protein
Os07g0105000	242.006	31.0494	452.963	14.5884	3.86675	1.22805e-11	8.72804e-10	Cupredoxin domain containing protein
Os03g0857500	116.748	37.4509	196.045	5.23472	2.38811	1.26037e-11	8.93544e-10	Protein of unknown function DUF303, acetylesterase putative domain containing protein
Os03g0290900	79.0977	20.0843	138.111	6.87658	2.78169	1.34496e-11	9.51151e-10	Protein of unknown function DUF231, plant domain containing protein
Os02g0715300	207.38	81.7424	333.018	4.074	2.02645	1.44439e-11	1.01894e-09	Conserved hypothetical protein
Os07g0539300	1605.59	768.728	2442.46	3.17727	1.66779	1.45395e-11	1.02259e-09	Glycoside hydrolase, family 17 protein
Os01g0155000	1295.23	523.691	2066.76	3.94653	1.98059	1.45674e-11	1.02259e-09	Alpha/beta hydrolase fold-3 domain containing protein
Os10g0163040	83.1379	22.5939	143.682	6.35933	2.66888	1.49348e-11	1.0458e-09	Similar to Blast resistance protein
Os03g0102500	305.718	132.877	478.559	3.60151	1.8486	1.66363e-11	1.16209e-09	Similar to Beta-expansin precursor (Fragment)
Os02g0807800	66.5173	2.96403	130.071	43.883	5.45559	1.67443e-11	1.16678e-09	Hypothetical conserved gene
Os01g0639600	493.326	85.8083	900.843	10.4983	3.39209	1.68883e-11	1.17267e-09	Protein of unknown function DUF1645 family protein
Os02g0192500	1004.46	406.031	1602.88	3.94768	1.981	1.69111e-11	1.17267e-09	Similar to Cellulose synthase-like protein (Fragment)
Os07g0452500	953.378	472.698	1434.06	3.03377	1.60111	1.76598e-11	1.22161e-09	Similar to ORMDL family protein
Os04g0538900	43.5594	6.20629	80.9124	13.0372	3.70456	1.7756e-11	1.22529e-09	Glyoxalase/bleomycin resistance protein/dioxygenase domain containing protein
Os05g0199100	323.307	141.11	505.505	3.58235	1.8409	1.83881e-11	1.2628e-09	Similar to NDR1/HIN1-Like protein 2
Os03g0323600	366.416	167.492	565.341	3.37534	1.75503	1.87523e-11	1.28471e-09	Similar to DnaJ domain containing protein, expressed
Os02g0758000	511.568	124.82	898.316	7.19689	2.84737	1.9224e-11	1.31387e-09	Similar to Low molecular weight heat shock protein precursor (Mitochondrial small heat shock protein 22)
Os01g0825000	41.7944	5.60027	77.9886	13.9259	3.7997	1.97459e-11	1.34631e-09	Similar to LOB domain protein 12
Os03g0773600	162.408	59.621	265.194	4.448	2.15316	1.9802e-11	1.34692e-09	Kinesin, motor region domain containing protein
Os01g0915900	4374.93	2303.02	6446.84	2.7993	1.48506	2.17967e-11	1.47907e-09	Conserved hypothetical protein
Os04g0447800	93.2694	26.2716	160.267	6.10041	2.60891	2.24054e-11	1.51676e-09	Glutamate decarboxylase (EC 4.1.1.15)
Os11g0245200	1698.36	660.539	2736.17	4.14233	2.05044	2.2506e-11	1.51996e-09	Similar to leucine-rich repeat family protein / protein kinase family protein
Os10g0468500	178.612	68.7658	288.457	4.19478	2.0686	2.26539e-11	1.52633e-09	Serine/threonine protein kinase-related domain containing protein
Os04g0634400	605.992	271.952	940.032	3.45662	1.78936	2.29132e-11	1.54015e-09	Similar to H0315F07.5 protein
Os04g0584300	187.316	72.7207	301.912	4.15166	2.05369	2.34105e-11	1.56988e-09	Similar to Catalytic/ protein phosphatase type 2C
Os03g0161100	217.612	86.2172	349.006	4.04799	2.0172	2.42249e-11	1.62068e-09	Similar to Viral A-type inclusion protein repeat containing protein, expressed
Os05g0412800	455.33	189.598	721.061	3.80311	1.92718	2.46701e-11	1.64275e-09	Similar to Glutathione S-transferase GST 41 (EC 2.5.1.18)
Os09g0453400	1814.98	930.283	2699.67	2.90199	1.53704	2.49573e-11	1.65617e-09	Peptidase S26A, signal peptidase I family protein
Os07g0644100	441.818	205.158	678.477	3.3071	1.72557	2.49878e-11	1.65617e-09	bZIP transcription factor, bZIP-1 domain containing protein
Os01g0810500	91.9162	26.4797	157.353	5.94239	2.57104	2.55973e-11	1.69263e-09	Hypothetical conserved gene
Os05g0506600	27.9448	1.63223	54.2573	33.2411	5.0549	2.72083e-11	1.795e-09	Lipase, GDSL domain containing protein
Os03g0281100	58.2979	10.5065	106.089	10.0975	3.33593	2.75249e-11	1.81169e-09	Ankyrin repeat containing protein
Os02g0639300	132.04	14.442	249.639	17.2856	4.1115	3.05129e-11	2.00373e-09	Conserved hypothetical protein
Os07g0687700	1457.18	745.373	2168.99	2.90994	1.54099	3.11617e-11	2.04163e-09	Similar to Transcription factor HBP-1b(C38) (Fragment)
Os01g0309100	68.1854	16.3815	119.989	7.32467	2.87276	3.14454e-11	2.05549e-09	Similar to anther-specific protein SF18
Os05g0104200	176.16	69.0577	283.263	4.10183	2.03627	3.38306e-11	2.20635e-09	Polygalacturonase inhibiting protein, Inhibitor of fungal polygalacturonase, Sheath blight resistanc
Os02g0739400	486	184.608	787.393	4.26522	2.09262	3.52194e-11	2.29167e-09	Similar to Avr9/Cf-9 rapidly elicited protein 231 precursor
Os10g0317900	61.2713	3.93037	118.612	30.1784	4.91545	3.58803e-11	2.32936e-09	Chrysoeriol 5'-Hydroxylase, Flavonoid B-ring hydroxylase, Tricin biosynthesi
Os02g0111800	285.122	117.829	452.416	3.83959	1.94095	3.92323e-11	2.53542e-09	Protein kinase, core domain containing protein
Os03g0291800	310.482	138.63	482.334	3.4793	1.7988	4.44647e-11	2.86059e-09	Similar to ESK1 (ESKIMO 1)
Os02g0666200	5997.85	3177.65	8818.05	2.77502	1.4725	4.58899e-11	2.94449e-09	Aquaporin
Os02g0698800	337.046	152.043	522.049	3.43357	1.77971	4.59754e-11	2.94449e-09	WRKY transcription factor 66
Os03g0149200	386.295	177.979	594.611	3.3409	1.74024	4.65185e-11	2.97259e-09	HR-like lesion-inducer family protein
Os11g0593000	202.839	22.3472	383.33	17.1533	4.10042	4.86204e-11	3.09996e-09	Phosphoesterase family protein
Os06g0692300	78.5226	21.1953	135.85	6.40942	2.68019	4.92354e-11	3.13217e-09	Hypothetical conserved gene
Os09g0564200	920.608	20.8485	1820.37	87.314	6.44814	5.02553e-11	3.18283e-09	Hypothetical conserved gene
Os05g0462400	668.245	329.277	1007.21	3.05887	1.613	5.14208e-11	3.24943e-09	Lipin, N-terminal conserved region domain containing protein
Os04g0619800	382.971	138.713	627.229	4.52177	2.17689	5.3471e-11	3.37151e-09	Similar to H0714H04.3 protein
Os03g0710700	144.376	53.3242	235.427	4.41501	2.14242	5.42323e-11	3.41197e-09	Similar to predicted protein
Os08g0200100	40.7138	4.89075	76.5368	15.6493	3.96803	5.84917e-11	3.67183e-09	Ribonucleotide reductase-related domain containing protein
Os05g0134800	147.974	8.71326	287.234	32.9652	5.04287	6.22471e-11	3.89044e-09	Haem peroxidase family protein
Os08g0502400	139.656	51.3189	227.993	4.44268	2.15143	6.62692e-11	4.12526e-09	FAS1 domain domain containing protein
Os05g0406800	166.02	52.2559	279.783	5.3541	2.42064	6.62937e-11	4.12526e-09	Leucine-rich repeat, N-terminal domain containing protein
Os11g0501000	246.634	106.059	387.21	3.65089	1.86825	7.01628e-11	4.35651e-09	Conserved hypothetical protein
Os03g0754500	334.63	151.193	518.067	3.42652	1.77674	7.21612e-11	4.47086e-09	Similar to COBRA-like protein 3
Os07g0635500	554.384	175.053	933.714	5.33388	2.41518	7.29704e-11	4.50272e-09	Similar to Cytochrome P450
Os05g0397900	190.816	77.356	304.275	3.93344	1.97579	7.29915e-11	4.50272e-09	Kinesin, motor region domain containing protein
Os02g0763200	812.791	409.252	1216.33	2.97208	1.57147	7.36734e-11	4.53497e-09	Similar to Galactoside 2-alpha-L-fucosyltransferase (EC 2.4.1.69) (Xyloglucan alpha-(1,2)-fucosyltransferase) (AtFUT1)
Os09g0452200	162.933	51.816	274.049	5.28889	2.40296	7.80044e-11	4.79122e-09	Lysin motif-containing protein, Pattern recognition receptor, Peptidoglycan and chitin perception in innate immunit
Os10g0500700	1529.52	800.171	2258.87	2.82298	1.49722	8.03628e-11	4.92546e-09	Glutaredoxin, Drought stress respons
Os01g0621600	113.093	38.0552	188.13	4.94362	2.30557	8.55299e-11	5.2309e-09	Serine/threonine protein kinase-related domain containing protein
Os05g0563600	861.505	353.847	1369.16	3.86936	1.95209	8.70347e-11	5.30019e-09	FAS1 domain domain containing protein
Os06g0210900	47.079	8.31184	85.8462	10.3282	3.36852	8.9607e-11	5.4452e-09	Lipase, class 3 family protein
Os03g0278000	588.642	288.587	888.697	3.07947	1.62268	9.11873e-11	5.52944e-09	UDP-glucuronic acid decarboxylase
Os04g0542800	608.148	149.822	1066.47	7.11827	2.83153	9.29828e-11	5.62635e-09	Transporter of the Copper-Nicotianamine Complex, Fe(III)-deoxymugineic acid transporter, Copper distribution, Allocation of iro
Os12g0514500	576.412	283.278	869.546	3.06959	1.61805	9.35362e-11	5.63248e-09	Similar to Heat-shock protein precursor
Os05g0587300	124.116	44.0528	204.18	4.63488	2.21253	9.35651e-11	5.63248e-09	Molecular chaperone, heat shock protein, Hsp40, DnaJ domain containing protein
Os01g0819700	128.792	35.7955	221.789	6.19599	2.63134	9.3677e-11	5.63248e-09	Hypothetical conserved gene
Os10g0580400	612.451	143.888	1081.01	7.51286	2.90936	9.39173e-11	5.63504e-09	High-affinity urea transporter, Effective urea acquisition and utilisation, Effective use of low external urea as a N sourc
Os05g0577500	206.624	79.7925	333.455	4.17903	2.06317	9.60519e-11	5.74414e-09	EF-Hand type domain containing protein
Os06g0127900	115.3	29.0868	201.514	6.92804	2.79245	9.61388e-11	5.74414e-09	Ribonucleotide reductase, Chloroplast biogenesi
Os04g0453200	2464.54	1310.71	3618.36	2.76061	1.46499	1.0247e-10	6.09685e-09	Similar to Monosaccharide transporter 1
Os01g0929000	122.95	43.3595	202.54	4.67118	2.22379	1.05813e-10	6.26958e-09	Similar to aminopeptidase
Os05g0512000	97.543	30.3929	164.693	5.4188	2.43797	1.10861e-10	6.55503e-09	Zinc finger, RING/FYVE/PHD-type domain containing protein
Os04g0467901	131.176	29.3281	233.025	7.94544	2.99013	1.11403e-10	6.57348e-09	Plant-specific kinesin-14, Processive minus-end- directed microtubule moto
Os05g0415800	346.934	159.976	533.893	3.33733	1.7387	1.15092e-10	6.77712e-09	Similar to Cytochrome P450 CYP51H10
Os04g0291100	400.763	189.594	611.931	3.22759	1.69046	1.17304e-10	6.8931e-09	Similar to Short-chain dehydrogenase Tic32
Os09g0567800	27.7674	1.91641	53.6184	27.9786	4.80625	1.20146e-10	7.04562e-09	Hypothetical conserved gene
Os03g0279200	1318.35	389.54	2247.15	5.76874	2.52826	1.20545e-10	7.05449e-09	Similar to Histone H2A
Os02g0744200	35.4876	4.2308	66.7444	15.7758	3.97964	1.21269e-10	7.08099e-09	Alpha-expansin OsEXPA5
Os08g0376500	35.2724	4.40803	66.1367	15.0037	3.90724	1.21495e-10	7.08099e-09	Similar to Patatin-like protein
Os04g0457500	357.783	166.211	549.355	3.30517	1.72473	1.23629e-10	7.19065e-09	Similar to H0523F07.13 protein
Os02g0739700	73.8812	19.6879	128.074	6.50524	2.7016	1.25308e-10	7.27349e-09	E2F Family domain containing protein
Os12g0443500	1763.37	718.223	2808.53	3.91038	1.96731	1.29249e-10	7.48699e-09	Similar to UDP-glucose 6-dehydrogenase (EC 1.1.1.22) (UDP-Glc dehydrogenase) (UDP-GlcDH) (UDPGDH)
Os09g0562700	247.019	107.743	386.296	3.58536	1.84212	1.2984e-10	7.50598e-09	Conserved hypothetical protein
Os09g0567300	1668.78	879.133	2458.43	2.79643	1.48359	1.41361e-10	8.15546e-09	Monodehydroascorbate reductase, Tolerance to ROS- induced oxidative stres
Os01g0510200	94.3403	30.293	158.388	5.22852	2.3864	1.43086e-10	8.2383e-09	Conserved hypothetical protein
Os02g0669366	148.362	48.9793	247.744	5.05813	2.3386	1.51918e-10	8.72918e-09	Hypothetical gene
Os01g0833500	84.5159	15.3921	153.64	9.98175	3.31929	1.55439e-10	8.89559e-09	Similar to Serine carboxypeptidase II-1 precursor (EC 3.4.16.6) (CP-MII.1) (Fragment)
Os03g0641250	46.7486	8.01484	85.4824	10.6655	3.41488	1.6124e-10	9.19067e-09	Hypothetical gene
Os12g0149000	45.4794	8.15532	82.8035	10.1533	3.34388	1.62145e-10	9.21238e-09	Protein of unknown function DUF868, plant domain containing protein
Os01g0664200	216.314	91.7652	340.862	3.7145	1.89317	1.65886e-10	9.39908e-09	Similar to Ser Thr specific protein kinase-like protein
Os05g0320700	1693.78	711.004	2676.56	3.76447	1.91245	1.67382e-10	9.46503e-09	Similar to Cytochrome P450
Os04g0627300	87.4842	26.3838	148.585	5.63167	2.49356	1.69549e-10	9.56858e-09	Similar to H0303G06.2 protein
Os02g0250400	1437.99	761.074	2114.9	2.77884	1.47448	1.8111e-10	1.02009e-08	Similar to Esterase
Os03g0822200	407.418	195.901	618.934	3.15942	1.65966	1.81791e-10	1.0219e-08	NAD(P)-binding domain containing protein
Os01g0287400	102.031	34.3244	169.738	4.94511	2.306	1.88718e-10	1.05875e-08	Similar to Hydrophobic protein LTI6A (Low temperature-induced protein 6A)
Os05g0409400	129.7	47.7513	211.65	4.43234	2.14807	2.04214e-10	1.14119e-08	Similar to Microtubule-associated protein MAP65-1a
Os12g0572000	174.511	51.0219	298	5.84064	2.54613	2.25414e-10	1.2572e-08	R2R3-type MYB transcription factor, Adaptive growth, Salt toleranc
Os08g0392100	38.3164	3.28588	73.347	22.3219	4.48039	2.29492e-10	1.27745e-08	2OG-Fe(II) oxygenase domain containing protein
Os10g0481500	38.4016	5.65339	71.1497	12.5853	3.65367	2.34858e-10	1.30241e-08	Similar to Flotillin-like protein 1
Os10g0377000	64.0033	15.98	112.027	7.01044	2.8095	2.34891e-10	1.30241e-08	Conserved hypothetical protein
Os05g0408300	811.443	420.059	1202.83	2.86347	1.51776	2.37125e-10	1.31225e-08	Similar to Lipase
Os03g0699800	129.617	46.9446	212.289	4.52213	2.177	2.65333e-10	1.4655e-08	Conserved hypothetical protein
Os05g0495600	864.893	447.886	1281.9	2.86211	1.51708	2.7303e-10	1.5051e-08	Similar to autoinhibited calcium ATPase
Os05g0151300	1049.33	551.59	1547.07	2.80474	1.48787	2.78289e-10	1.53113e-08	Rubber elongation factor family protein
Os01g0254000	997.375	526.814	1467.94	2.78644	1.47842	2.79851e-10	1.53676e-08	Similar to NTGB2 (Fragment)
Os06g0136600	385.043	55.774	714.312	12.8073	3.67889	2.82577e-10	1.54874e-08	Similar to Enolase 1 (EC 4.2.1.11) (2- phosphoglycerate dehydratase 1) (2-phospho- D-glycerate hydro-lyase 1)
Os11g0181900	51.16	10.4756	91.8445	8.76751	3.13217	2.83944e-10	1.55325e-08	Prefoldin domain containing protein
Os03g0679800	38.0483	0	76.0967	Inf	Inf	2.89485e-10	1.58052e-08	Similar to TPR Domain containing protein
Os09g0280300	231.678	102.048	361.309	3.54059	1.82399	3.03579e-10	1.6543e-08	NAD(P)-binding domain containing protein
Os09g0258000	600.501	303.962	897.041	2.95116	1.56128	3.18475e-10	1.73216e-08	Cellular retinaldehyde-binding/triple function, C- terminal domain containing protein
Os08g0386200	518.183	257.727	778.639	3.02118	1.59511	3.27204e-10	1.77625e-08	WRKY transcription factor 69
Os03g0750300	172.114	69.9528	274.275	3.92086	1.97117	3.38525e-10	1.83421e-08	Conserved hypothetical protein
Os02g0639500	25.3957	1.66475	49.1266	29.5099	4.88313	3.40631e-10	1.84212e-08	Similar to Expansin-B16
Os04g0412100	48.4689	9.84663	87.0912	8.84477	3.14483	3.49019e-10	1.88391e-08	Similar to H0717B12.8 protein
Os03g0188500	148.443	54.406	242.479	4.45685	2.15602	3.49744e-10	1.88425e-08	Glutelin family protein
Os03g0300400	2749.58	1513.81	3985.35	2.63267	1.39653	3.5244e-10	1.89519e-08	Pathogen-related protein (JIOsPR10)
Os11g0270000	161.873	65.3036	258.443	3.95756	1.98461	3.88648e-10	2.08597e-08	Crotonase, core domain containing protein
Os03g0792800	50.1981	10.4046	89.9915	8.64923	3.11257	4.05096e-10	2.17016e-08	Beta-1,3-glucanase-like protein
Os01g0228901	73.4963	20.7141	126.279	6.09626	2.60792	4.07608e-10	2.17952e-08	Hypothetical gene
Os05g0510800	279.79	128.816	430.765	3.34404	1.74159	4.19553e-10	2.23918e-08	Similar to Cellulose synthase-like family C1 protein
Os04g0376700	42.6226	6.69506	78.5501	11.7326	3.55245	4.27139e-10	2.27541e-08	Similar to ER lumen protein retaining receptor (HDEL receptor) (PGP169-12)
Os11g0598800	26.125	1.58346	50.6666	31.9974	4.99988	4.34702e-10	2.31138e-08	Tetratricopeptide-like helical domain containing protein
Os01g0645000	103.926	29.0346	178.817	6.15876	2.62264	4.35841e-10	2.31312e-08	Similar to TIS11 protein (dTIS11)
Os05g0319875	27.009	0.998849	53.0192	53.0803	5.7301	4.40987e-10	2.33608e-08	Hypothetical protein
Os09g0481100	112.656	40.1481	185.164	4.61203	2.2054	4.44955e-10	2.35273e-08	Similar to Phosphatidylinositol transfer-like protein IV
Os03g0363100	50.4085	4.59627	96.2207	20.9345	4.38781	4.58713e-10	2.41651e-08	Armadillo-like helical domain containing protein
Os10g0543500	300.563	139.842	461.284	3.2986	1.72185	4.75866e-10	2.50225e-08	Six-bladed beta-propeller, TolB-like domain containing protein
Os05g0438700	481.77	128.013	835.527	6.52691	2.7064	4.78277e-10	2.51029e-08	Similar to Histone H3
Os03g0736500	151.002	31.1503	270.854	8.69508	3.1202	4.90835e-10	2.57103e-08	Syntaxin-related protein KNOLLE (Syntaxin 111) (AtSYP111)
Os04g0514600	219.304	97.9795	340.629	3.47653	1.79765	4.98785e-10	2.60273e-08	Similar to NBS-LRR type disease resistance protein O2 (Fragment)
Os10g0104900	192.442	55.0785	329.806	5.98793	2.58206	4.99542e-10	2.60273e-08	Chromomethylase, Plant development, Silencing of transposable elements (TEs
Os02g0249300	42.6719	7.41398	77.9298	10.5112	3.39386	5.10437e-10	2.65464e-08	Zinc finger, RING/FYVE/PHD-type domain containing protein
Os04g0496300	188.635	27.8533	349.418	12.5449	3.64903	5.13017e-10	2.66321e-08	Similar to H0306B06.4 protein
Os01g0237000	157.239	31.938	282.54	8.84651	3.14511	5.19753e-10	2.69326e-08	Uncharacterised protein family UPF0497, trans- membrane plant subgroup domain containing protein
Os12g0609500	38.0599	4.54749	71.5724	15.7389	3.97626	5.29555e-10	2.73908e-08	Glucose/ribitol dehydrogenase family protein
Os02g0203000	82.657	25.7822	139.532	5.41195	2.43615	5.3178e-10	2.7456e-08	Similar to transcription factor HY5
Os01g0926700	482.892	242.72	723.064	2.979	1.57483	5.46682e-10	2.81744e-08	Similar to secondary cell wall-related glycosyltransferase family 47
Os10g0543800	110.041	21.5171	198.564	9.22823	3.20605	5.52153e-10	2.8405e-08	Similar to Glutathione S-transferase GST 11 (EC 2.5.1.18)
Os01g0746700	411.517	68.8401	754.195	10.9557	3.45362	5.54738e-10	2.84865e-08	Similar to Mannan endo-1,4-beta-mannosidase 2
Os11g0701100	36.2002	0	72.4004	Inf	Inf	5.56176e-10	2.8509e-08	Similar to Class III chitinase homologu
Os06g0188400	109.284	22.919	195.649	8.53654	3.09365	5.58673e-10	2.85856e-08	Extracellular ligand-binding receptor domain containing protein
Os06g0536100	44.8346	4.25221	85.417	20.0877	4.32824	5.81427e-10	2.96965e-08	Hypothetical conserved gene
Os06g0231600	51.6403	11.2485	92.0321	8.18172	3.0324	6.04565e-10	3.08028e-08	Similar to RING-H2 finger protein ATL1Q
Os11g0156401	47.5938	9.49731	85.6902	9.02257	3.17354	6.05553e-10	3.08028e-08	Protein of unknown function DUF623, plant domain containing protein
Os03g0365850	225.695	100.403	350.987	3.49578	1.80561	6.06328e-10	3.08028e-08	Lipase, GDSL domain containing protein
Os08g0198800	70.3675	18.5016	122.233	6.60663	2.72391	6.11455e-10	3.10079e-08	Conserved hypothetical protein
Os02g0656100	89.0012	28.7018	149.301	5.20178	2.37901	6.1407e-10	3.10852e-08	Conserved hypothetical protein
Os02g0596700	97.4522	33.0849	161.82	4.89105	2.29014	6.29511e-10	3.18104e-08	Similar to protein binding protein
Os02g0742900	47.4093	9.39542	85.4232	9.09201	3.1846	6.3338e-10	3.19492e-08	Similar to Kinesin-like protein
Os08g0558400	298.792	138.535	459.048	3.31358	1.72839	6.49371e-10	3.2698e-08	Similar to Kinesin heavy chain (Fragment)
Os12g0566300	1609.47	880.203	2338.73	2.65704	1.40982	6.66136e-10	3.3483e-08	Similar to ATP citrate lyase beta (Fragment)
Os07g0589200	329.046	148.46	509.631	3.43278	1.77938	6.68143e-10	3.35248e-08	GRAS transcription factor domain containing protein
Os08g0151300	28.1707	2.63623	53.7052	20.3719	4.34851	6.9135e-10	3.46283e-08	R2R3-MYB transcription factor, Regulation of leaf shape, cellulose synthesis and mechanical strengt
Os03g0761500	774.152	332.84	1215.46	3.6518	1.86861	7.27891e-10	3.63946e-08	Similar to Subtilisin-like protease (Fragment)
Os02g0634700	139.162	40.2985	238.025	5.90654	2.56231	7.88411e-10	3.92827e-08	Similar to Serine carboxypeptidase II-like protein
Os01g0949800	2670.74	1132.69	4208.8	3.71576	1.89366	7.90578e-10	3.93122e-08	Similar to Glutathione S-transferase GST 28 (EC 2.5.1.18) (Fragment)
Os04g0431700	96.4886	32.9247	160.053	4.86117	2.2813	8.01825e-10	3.97426e-08	Exocyst-localized protein, Resistance to planthoppers, (Nipponbare: BPH-susceptible
Os12g0429200	1303.71	707.559	1899.87	2.6851	1.42498	8.0528e-10	3.98446e-08	Similar to Relative to SR12 protein (Fragment)
Os07g0274700	382.662	118.959	646.365	5.43352	2.44189	8.12105e-10	4.01127e-08	HvB12D protein (B12Dg1 protein)
Os01g0936600	337.016	146.756	527.277	3.59287	1.84514	8.21385e-10	4.05008e-08	Hypothetical protein
Os06g0545900	105.054	36.9271	173.181	4.6898	2.22953	8.31691e-10	4.09381e-08	Protein of unknown function DUF246, plant family protein
Os09g0538500	130.712	17.9966	243.428	13.5263	3.7577	8.36387e-10	4.10983e-08	Similar to Male sterility MS5
Os03g0788500	88.8652	28.8189	148.911	5.16714	2.36937	8.95948e-10	4.38737e-08	Calcium-dependent protein kinase, Regulaton of immune responses, Disease resistanc
Os04g0580700	16.4485	0	32.8969	Inf	Inf	9.17825e-10	4.48002e-08	MADS-box transcription factor, Regulation of floral organ identity and meristem fat
Os02g0601300	470.853	88.7454	852.961	9.61132	3.26473	9.1801e-10	4.48002e-08	Similar to Glyceraldehyde-3-phosphate dehydrogenase, cytosolic 3 (EC 1.2.1.12)
Os10g0370500	426.323	146.184	706.462	4.83269	2.27283	9.19748e-10	4.48082e-08	Glycoside hydrolase, catalytic core domain containing protein
Os06g0155500	113.881	42.1363	185.627	4.40538	2.13927	9.73573e-10	4.72689e-08	Transferase family protein
Os03g0641300	86.1256	25.8308	146.42	5.66845	2.50295	9.83828e-10	4.76855e-08	Hypothetical conserved gene
Os05g0398800	28.5358	2.58231	54.4894	21.101	4.39924	1.03442e-09	5.00528e-08	Similar to Serine/threonine-protein kinase PBS1 (EC 2.7.1.37) (AvrPphB susceptible protein 1)
Os10g0159700	176.967	46.3518	307.583	6.63584	2.73028	1.03896e-09	5.0187e-08	Heat shock protein Hsp20 domain containing protein
Os02g0628200	83.0199	26.3786	139.661	5.29449	2.40449	1.06913e-09	5.15571e-08	Protein of unknown function DUF250 domain containing protein
Os02g0625500	2164.51	1200.21	3128.82	2.60689	1.38233	1.07833e-09	5.19129e-08	Similar to Adenosine kinase-like protein (Fragment)
Os05g0460000	427.471	115.955	738.987	6.37305	2.67198	1.08746e-09	5.22641e-08	Similar to 70 kDa heat shock cognate protein 1
Os03g0141200	129.384	44.787	213.981	4.77775	2.25633	1.09757e-09	5.2661e-08	Similar to Beta-amylase PCT-BMYI (EC 3.2.1.2)
Os04g0653000	2745.89	1525.83	3965.96	2.59922	1.37808	1.10982e-09	5.31596e-08	Jasmonic acid (JA) signalling repressor, Regulation of spikelet developmen
Os03g0115000	137.235	51.4436	223.026	4.33535	2.11615	1.12409e-09	5.37525e-08	Cupredoxin domain containing protein
Os04g0508800	366.685	183.076	550.294	3.00582	1.58776	1.18378e-09	5.65123e-08	Similar to Retroelement pol polyprotein-like
Os06g0543200	215.547	96.6408	334.454	3.46079	1.7911	1.20184e-09	5.72781e-08	Similar to CDPK substrate protein 1
Os01g0605500	101.307	24.2191	178.395	7.36587	2.88086	1.20491e-09	5.73286e-08	Kinesin, motor region domain containing protein
Os01g0625200	237.309	108.673	365.944	3.36738	1.75163	1.2117e-09	5.74598e-08	Similar to kinesin motor family protein
Os10g0454200	2558.96	534.941	4582.98	8.56726	3.09883	1.22116e-09	5.78126e-08	Eggshell protein family protein
Os04g0597866	71.2755	20.4976	122.053	5.95452	2.57399	1.236e-09	5.84177e-08	Hypothetical gene
Os03g0778400	39.862	6.78059	72.9433	10.7577	3.42729	1.28443e-09	6.0506e-08	Similar to predicted protein
Os07g0175600	1043.99	565.577	1522.41	2.69178	1.42856	1.29247e-09	6.07845e-08	Plant lipid transfer protein and hydrophobic protein, helical domain containing protein
Os10g0457400	38.1486	6.24476	70.0524	11.2178	3.48772	1.32665e-09	6.22894e-08	Similar to shugoshin-1
Os02g0635200	213.162	96.4715	329.853	3.41918	1.77365	1.33552e-09	6.26026e-08	Similar to Nitrilase 2 (EC 3.5.5.1)
Os07g0147600	131.487	52.1712	210.803	4.0406	2.01457	1.36407e-09	6.38359e-08	Protein kinase, core domain containing protein
Os10g0416100	895.294	481.125	1309.46	2.72166	1.44449	1.38221e-09	6.45784e-08	Class III chitinase RCB4 (EC 3.2.1.14)
Os05g0499600	140.9	56.8854	224.915	3.95383	1.98325	1.39333e-09	6.49433e-08	UDP-glucuronosyl/UDP-glucosyltransferase family protein
Os08g0191700	998.632	503.194	1494.07	2.96918	1.57006	1.39457e-09	6.49433e-08	Glyoxalase I, Abiotic stress respons
Os06g0692500	52.9647	7.59201	98.3373	12.9527	3.69519	1.45021e-09	6.74243e-08	Hypothetical conserved gene
Os01g0972900	47.6572	10.1529	85.1614	8.38788	3.06831	1.45979e-09	6.77591e-08	Similar to Clone ZZD405 mRNA sequence. (Fragment)
Os02g0108800	832.478	401.165	1263.79	3.1503	1.65549	1.47935e-09	6.85552e-08	Cytochrome P450 domain containing protein
Os10g0404900	55.8092	13.6579	97.9605	7.17243	2.84246	1.49491e-09	6.9164e-08	Similar to HAHB-5 (Fragment)
Os02g0543000	1832.58	1021.46	2643.71	2.58816	1.37193	1.50674e-09	6.95981e-08	Abscisic stress ripening protein 1
Os06g0160600	71.7183	17.9101	125.526	7.00868	2.80914	1.51869e-09	7.00367e-08	Hypothetical conserved gene
Os07g0166700	181.429	49.1907	313.668	6.37657	2.67278	1.52254e-09	7.01008e-08	Similar to Transmembrane protein kinase
Os10g0442532	2967.43	1660.91	4273.96	2.57327	1.3636	1.59012e-09	7.3094e-08	Hypothetical gene
Os07g0656900	251.855	117.843	385.868	3.27443	1.71124	1.7153e-09	7.87217e-08	Similar to Serine carboxypepsidase (Fragment)
Os10g0517500	352.873	89.899	615.847	6.85044	2.7762	1.72087e-09	7.88502e-08	Cys/Met metabolism, pyridoxal phosphate-dependent enzyme domain containing protein
Os02g0742800	105.383	37.7855	172.98	4.57796	2.19471	1.7341e-09	7.92603e-08	Conserved hypothetical protein
Os08g0490900	634.268	326.059	942.477	2.89051	1.53132	1.7363e-09	7.92603e-08	Similar to Histone H2B.2
Os02g0705100	99.1609	35.5115	162.81	4.58473	2.19684	1.77638e-09	8.08734e-08	Alpha/beta hydrolase fold-1 domain containing protein
Os07g0588400	19.5687	0.6659	38.4715	57.7737	5.85234	1.83951e-09	8.33484e-08	Similar to basic helix-loop-helix protein / bHLH protein
Os11g0525200	610.978	320.724	901.232	2.80999	1.49057	1.85229e-09	8.37942e-08	Similar to Cytochrome P450 51 (EC 1.14.13.70) (CYPLI) (P450-LIA1
Os05g0156401	347.644	166.113	529.174	3.18562	1.67158	1.88195e-09	8.50011e-08	Hypothetical gene
Os08g0123833	151.557	53.6433	249.47	4.65054	2.2174	2.01044e-09	9.06609e-08	Hypothetical protein
Os02g0562600	967.637	501.784	1433.49	2.85678	1.51439	2.05656e-09	9.25937e-08	Similar to Seven trans-membrane protein (Fragment)
Os09g0533200	40.5988	7.49446	73.703	9.83433	3.29783	2.10225e-09	9.45019e-08	Glycoside hydrolase, family 17 domain containing protein
Os06g0725100	80.4258	20.6765	140.175	6.77943	2.76116	2.14207e-09	9.61403e-08	Lipase, GDSL domain containing protein
Os09g0461700	120.106	45.8261	194.387	4.24183	2.08469	2.16954e-09	9.70819e-08	Alpha/beta hydrolase fold-3 domain containing protein
Os01g0921100	476.331	195.202	757.461	3.8804	1.95621	2.16986e-09	9.70819e-08	Hypothetical conserved gene
Os01g0580200	346.554	172.182	520.926	3.02543	1.59714	2.19775e-09	9.81754e-08	Similar to Beta-galactosidase precursor (EC 3.2.1.23) (Lactase)
Os04g0680400	144.725	48.0106	241.44	5.0289	2.33024	2.21115e-09	9.86193e-08	Allantoinase (EC:3.5.2.5), Ureide metabolism, Nitrogen molecular senso
Os04g0137201	199.204	22.2171	376.191	16.9325	4.08173	2.23095e-09	9.93469e-08	Pectate lyase-like protein, Pollen developmen
Os10g0165000	35.4637	5.60542	65.322	11.6534	3.54268	2.2531e-09	1.00177e-07	Protein of unknown function DUF266, plant family protein
Os03g0253600	442.006	225.776	658.236	2.91544	1.54371	2.33023e-09	1.03445e-07	Conserved hypothetical protein
Os12g0263200	162.89	69.3246	256.456	3.69934	1.88727	2.34066e-09	1.03746e-07	Pinoresinol-lariciresinol reductase TH2
Os12g0414500	36.949	6.22254	67.6754	10.8758	3.44305	2.3693e-09	1.04853e-07	Aminoacyl-tRNA synthetase, class II (D, K and N)- like domain containing protein
Os10g0169200	400.536	158.744	642.327	4.04631	2.01661	2.39339e-09	1.05754e-07	Conserved hypothetical protein
Os10g0370800	1532.65	766.707	2298.59	2.99801	1.58401	2.40041e-09	1.059e-07	Similar to Exo-1,3-beta-glucanase precursor (EC 3.2.1.58) (Fragment)
Os06g0728700	63.457	18.1372	108.777	5.99746	2.58435	2.42888e-09	1.06991e-07	Homeodomain-like containing protein
Os01g0769700	413.952	212.046	615.858	2.90436	1.53822	2.45004e-09	1.07756e-07	Receptor-like kinase, Control of reproductive growth and development, Repression of cell deat
Os07g0129200	876.67	63.142	1690.2	26.7682	4.74245	2.46237e-09	1.08132e-07	Pathogenesis-related 1a protein, Regulation of abiotic stress response
Os06g0726100	217.13	56.7457	377.513	6.65273	2.73395	2.47305e-09	1.08434e-07	Similar to Seed chitinase-c
Os07g0635900	463.122	240.773	685.471	2.84696	1.50942	2.79174e-09	1.22219e-07	Hydrophobic protein LTI6A (Low temperature-induced protein 6A)
Os06g0126500	535.397	181.389	889.405	4.9033	2.29375	2.82572e-09	1.23085e-07	Ubiquitin domain containing protein
Os03g0114000	113.648	43.8602	183.436	4.18229	2.06429	2.82599e-09	1.23085e-07	Similar to Kinesin
Os03g0856500	470.771	244.741	696.801	2.8471	1.50949	2.8288e-09	1.23085e-07	Similar to Plastid-specific 30S ribosomal protein 1, chloroplast precursor (CS- S5) (CS5) (S22) (Ribosomal protein 1) (PSRP-1)
Os09g0517200	120.354	26.93	213.778	7.9383	2.98883	2.8678e-09	1.24592e-07	Hypothetical conserved gene
Os01g0956800	73.9217	22.9036	124.94	5.45503	2.44759	2.89916e-09	1.25763e-07	Hypothetical conserved gene
Os01g0744000	537.729	281.691	793.767	2.81787	1.4946	3.08438e-09	1.33594e-07	Similar to Kinesin heavy chain (Fragment)
Os04g0650700	257.081	87.5669	426.594	4.87164	2.28441	3.0902e-09	1.33643e-07	Similar to OSIGBa0113E10.3 protein
Os08g0416000	2032.95	1145.85	2920.06	2.54837	1.34958	3.09495e-09	1.33645e-07	Homeodomain leucine zipper protein
Os04g0147200	84.9942	14.3666	155.622	10.8322	3.43725	3.16012e-09	1.36253e-07	Protein of unknown function DUF594 domain containing protein
Os03g0100200	27.5797	3.07108	52.0884	16.9609	4.08414	3.16585e-09	1.36294e-07	Transcriptional coactivator/pterin dehydratase family protein
Os10g0139700	785.811	286.758	1284.86	4.48066	2.16371	3.21486e-09	1.38195e-07	Cytochrome P450 family protein
Os01g0185900	1805.96	1011.31	2600.6	2.57151	1.36261	3.26817e-09	1.40275e-07	Similar to WRKY 1 (Fragment)
Os08g0258200	1581.23	883.845	2278.61	2.57807	1.36629	3.29688e-09	1.41083e-07	Ankyrin domain containing protein
Os03g0780200	70.0025	21.4443	118.561	5.52876	2.46696	3.42969e-09	1.46546e-07	Conserved hypothetical protein
Os03g0288300	695.91	375.608	1016.21	2.70551	1.4359	3.58375e-09	1.529e-07	Alpha/beta hydrolase fold-1 domain containing protein
Os09g0429400	187.006	71.918	302.095	4.20054	2.07058	3.65462e-09	1.55628e-07	Similar to Glutamate receptor
Os11g0587600	3127.78	1318.49	4937.07	3.74447	1.90476	3.65863e-09	1.55628e-07	Similar to PDR-like ABC transporter
Os03g0247900	326.515	166.168	486.861	2.92993	1.55087	3.9345e-09	1.66865e-07	F5O11.14 (ACR8)
Os10g0124700	95.4693	34.153	156.786	4.59069	2.19871	3.94635e-09	1.67119e-07	Cyclin-like F-box domain containing protein
Os06g0257450	293.52	143.513	443.527	3.0905	1.62784	4.03463e-09	1.70552e-07	Ribonucleotide reductase, Chloroplast biogenesi
Os01g0327000	325.226	148.459	501.993	3.38135	1.7576	4.0394e-09	1.70552e-07	Similar to Class III peroxidase 14
Os03g0218400	506.233	269.922	742.544	2.75096	1.45993	4.15354e-09	1.75112e-07	Similar to Hexose transporter
Os01g0610800	25.1843	2.32469	48.0438	20.6667	4.36924	4.2082e-09	1.77155e-07	Thrombospondin, type 1 repeat domain containing protein
Os03g0685300	180.716	80.8172	280.615	3.47222	1.79586	4.28098e-09	1.79953e-07	Glutamine amidotransferase class-I domain containing protein
Os03g0651950	89.5126	14.1142	164.911	11.6841	3.54647	4.45832e-09	1.87131e-07	Hypothetical protein
Os01g0695800	130.688	37.8422	223.533	5.90697	2.56242	4.67925e-09	1.96116e-07	Similar to MDR-like ABC transporter
Os01g0805600	179.889	32.1056	327.672	10.2061	3.35136	4.76778e-09	1.99533e-07	Similar to Cyclin-B1-1
Os12g0114000	51.1929	12.7892	89.5965	7.00561	2.80851	4.77717e-09	1.99633e-07	Conserved hypothetical protein
Os01g0663300	245.781	53.3994	438.162	8.20538	3.03657	4.92135e-09	2.05357e-07	Similar to (1-4)-beta-mannan endohydrolase-like protein
Os06g0589500	206.342	44.4806	368.203	8.27782	3.04925	4.99105e-09	2.0796e-07	Conserved hypothetical protein
Os12g0225900	112.923	9.83542	216.011	21.9626	4.45698	5.04655e-09	2.09966e-07	Allyl alcohol dehydrogenase
Os03g0169500	38.0694	6.82937	69.3094	10.1487	3.34323	5.08011e-09	2.11054e-07	Similar to Cellulose synthase-like A1
Os05g0459400	139.78	58.6224	220.939	3.76884	1.91412	5.15616e-09	2.13902e-07	Kinesin, motor region domain containing protein
Os02g0318100	26.9507	2.96918	50.9323	17.1536	4.10044	5.18693e-09	2.14866e-07	Similar to Alternative oxidase
Os06g0666800	98.7192	36.459	160.979	4.41535	2.14253	5.30789e-09	2.19557e-07	Conserved hypothetical protein
Os01g0502700	170.054	57.4408	282.668	4.92103	2.29896	5.45483e-09	2.25308e-07	Similar to Histone H2A
Os03g0324900	332.112	170.966	493.258	2.88513	1.52864	5.52084e-09	2.27376e-07	Zinc finger, RING/FYVE/PHD-type domain containing protein
Os01g0826800	140.187	47.746	232.628	4.87221	2.28458	5.58403e-09	2.29646e-07	Conserved hypothetical protein
Os08g0520000	82.6456	28.2241	137.067	4.85638	2.27988	5.97824e-09	2.45504e-07	Mitochondrial substrate carrier family protein
Os08g0395700	1241.74	694.418	1789.07	2.57635	1.36533	6.10314e-09	2.50043e-07	Conserved hypothetical protein
Os03g0780800	186.131	63.0602	309.201	4.90327	2.29374	6.10632e-09	2.50043e-07	Fatty acid 2-hydroxylase, Resistance to rice blast fungus infectio
Os02g0627100	932.074	522.826	1341.32	2.56552	1.35925	6.42819e-09	2.62676e-07	Similar to Phenylalanine ammonia-lyase (EC 4.3.1.5)
Os06g0247900	249.072	95.9444	402.2	4.19201	2.06764	6.43327e-09	2.62676e-07	Similar to Endo-beta-1,4-glucanase precursor (EC 3.2.1.4)
Os03g0258900	50.7489	5.48131	96.0165	17.5171	4.13069	6.52539e-09	2.66057e-07	Galactose oxidase, beta-propeller domain containing protein
Os03g0170100	96.1931	35.068	157.318	4.48608	2.16546	6.95467e-09	2.83154e-07	Conserved hypothetical protein
Os04g0583600	288.667	94.9851	482.35	5.07816	2.34431	6.9867e-09	2.84053e-07	Similar to Histone H4
Os03g0180900	484.566	183.78	785.352	4.27334	2.09536	7.04907e-09	2.8618e-07	Tify domain containing protein
Os06g0163400	440.449	233.146	647.752	2.77831	1.47421	7.14571e-09	2.89691e-07	Thioredoxin domain 2 containing protein
Os09g0322400	285.116	134.562	435.669	3.23767	1.69496	7.38249e-09	2.98441e-07	Proteolipid membrane potential modulator domain containing protein
Os11g0522900	165.573	70.6985	260.448	3.68393	1.88125	7.42991e-09	2.99933e-07	Peptidase S10, serine carboxypeptidase family protein
Os05g0363200	2454.07	1408.06	3500.08	2.48575	1.31368	7.55172e-09	3.04419e-07	UDP-glucuronic acid decarboxylase
Os08g0440100	475.161	255.369	694.953	2.72137	1.44433	7.63081e-09	3.07173e-07	Similar to Temperature stress-induced lipocalin
Os01g0788700	86.7351	27.5598	145.91	5.29431	2.40444	7.935e-09	3.18517e-07	Cupredoxin domain containing protein
Os11g0704800	338.555	138.509	538.6	3.88856	1.95924	8.02718e-09	3.21765e-07	Similar to Membrane protein
Os07g0109400	266.311	131.793	400.829	3.04136	1.60472	8.04979e-09	3.22218e-07	Conserved hypothetical protein
Os12g0617800	150.499	66.0723	234.925	3.55558	1.83008	8.12642e-09	3.24829e-07	Cation/H+ exchanger domain containing protein
Os05g0595100	336.824	171.173	502.476	2.93549	1.5536	8.45208e-09	3.37373e-07	Uridine-diphospho-(UDP)-glucose 4-epimerase, Cell wall carbohydrate partitioning during nitrogen (N) limitatio
Os03g0251500	481.742	130.222	833.262	6.3988	2.6778	8.62282e-09	3.43707e-07	Similar to T-cell immune regulator 1 transcript variant 3 (Fragment)
Os03g0275100	103.878	39.8749	167.88	4.21018	2.07388	8.70901e-09	3.46657e-07	Similar to TA11 protein (Fragment)
Os01g0750300	475.622	152.399	798.845	5.24179	2.39006	8.86746e-09	3.52472e-07	Similar to Cellulose synthase (Fragment)
Os09g0467400	319.171	157.859	480.483	3.04375	1.60585	8.98124e-09	3.56498e-07	Similar to ATPUP3
Os07g0162450	54.5242	12.4613	96.5871	7.75094	2.95437	9.01522e-09	3.57349e-07	Protein of unknown function DUF3778 domain containing protein
Os02g0816400	177.855	80.4696	275.24	3.42042	1.77418	9.02893e-09	3.57395e-07	Protein of unknown function DUF3741 domain containing protein
Os09g0449400	134.335	56.6992	211.97	3.7385	1.90246	9.07016e-09	3.58529e-07	Hypothetical conserved gene
Os01g0533900	958.8	538.362	1379.24	2.56192	1.35722	9.19938e-09	3.63133e-07	Similar to Multidrug resistance protein 1 homolog
Os03g0137600	99.683	37.695	161.671	4.28893	2.10062	9.32594e-09	3.6762e-07	Conserved hypothetical protein
Os07g0408500	51.4192	13.0416	89.7967	6.8854	2.78354	9.42848e-09	3.71149e-07	Similar to Rac GTPase activating protein 3 (Fragment)
Os11g0482200	89.0255	32.032	146.019	4.55853	2.18857	9.49605e-09	3.73293e-07	Pathogenic type III effector avirulence factor Avr cleavage site domain containing protein
Os03g0798500	203.46	95.9558	310.965	3.24071	1.69631	9.54125e-09	3.74553e-07	WRKY transcription factor, Positive regulation of defense response
Os11g0107000	294.223	146.763	441.684	3.0095	1.58953	9.56426e-09	3.7494e-07	Xylan acetyltransferase, Resistance to bacterial leaf blight diseas
Os03g0599800	5127.44	3001.42	7253.46	2.41668	1.27302	9.59639e-09	3.75683e-07	Reversibly glycosylated polypeptide
Os05g0549800	196.964	93.6109	300.316	3.20813	1.68173	9.88655e-09	3.86511e-07	Similar to DNA-binding protein RAV1
Os02g0803300	203.052	95.8412	310.262	3.23725	1.69477	9.95094e-09	3.88495e-07	Epsin-like, N-terminal domain containing protein
Os05g0223000	569.982	267	872.965	3.26953	1.70908	1.0452e-08	4.06943e-07	Similar to TCH2 (TOUCH 2); calcium ion binding
Os04g0350300	121.717	50.2266	193.207	3.8467	1.94362	1.04997e-08	4.08241e-07	Similar to SKIP interacting protein 18 (Fragment)
Os02g0605900	353.651	124.497	582.804	4.68126	2.2269	1.06487e-08	4.13469e-07	Similar to Chitinase (EC 3.2.1.14) A
Os08g0457400	65.9679	18.743	113.193	6.03922	2.59436	1.06685e-08	4.13677e-07	Similar to Avr9/Cf-9 induced kinase 1
Os08g0404500	59.7179	17.2015	102.234	5.94333	2.57127	1.08241e-08	4.19141e-07	C1-like domain containing protein
Os01g0129800	23.0799	2.01911	44.1408	21.8615	4.45032	1.10304e-08	4.26549e-07	Conserved hypothetical protein
Os06g0555101	186.97	84.5418	289.398	3.42313	1.77532	1.11602e-08	4.30984e-07	Hypothetical gene
Os04g0659800	93.392	34.2583	152.526	4.45222	2.15452	1.13788e-08	4.38239e-07	Similar to OSIGBa0132E09-OSIGBa0108L24.20 protein
Os12g0548700	1483.13	505.503	2460.76	4.86794	2.28331	1.14997e-08	4.41701e-07	Similar to MPI
Os12g0135500	28.0665	3.64619	52.4869	14.395	3.8475	1.15277e-08	4.4218e-07	Similar to cDNA clone:006-207-G09, full insert sequence
Os01g0697100	125.357	51.7199	198.994	3.84753	1.94393	1.16372e-08	4.45781e-07	UDP-glucuronosyl/UDP-glucosyltransferase family protein
Os07g0134800	896.184	498.618	1293.75	2.59467	1.37555	1.16755e-08	4.46646e-07	Similar to Succinate dehydrogenase [ubiquinone] flavoprotein subunit, mitochondrial (EC 1.3.5.1) (FP) (Flavoprotein subunit of complex II)
Os09g0541100	31.6492	4.93437	58.3641	11.8281	3.56414	1.18472e-08	4.52609e-07	Cupredoxin domain containing protein
Os04g0125700	22.9922	1.9977	43.9868	22.0187	4.46066	1.24758e-08	4.75359e-07	Concanavalin A-like lectin/glucanase domain containing protein
Os10g0566700	84.5122	26.0611	142.963	5.48569	2.45567	1.24881e-08	4.75359e-07	Chaperonin Cpn10 family protein
Os02g0702600	145.558	63.633	227.483	3.57492	1.83791	1.24928e-08	4.75359e-07	Rop nucleotide exchanger, PRONE domain containing protein
Os03g0822000	52.1686	13.9327	90.4045	6.48865	2.69792	1.26736e-08	4.81597e-07	Alpha-expansin OsEXPA7
Os10g0462900	425.023	225.952	624.095	2.76207	1.46575	1.27622e-08	4.84317e-07	Similar to mitochondrial chaperonin-60
Os05g0589700	89.0098	31.7856	146.234	4.60064	2.20183	1.27878e-08	4.84644e-07	Similar to cDNA, clone: J090072P03, full insert sequence
Os06g0647400	418.542	221.577	615.507	2.77785	1.47397	1.2906e-08	4.88474e-07	Similar to Lysosomal Pro-X carboxypeptidase
Os02g0739600	677.103	373.573	980.633	2.62501	1.39233	1.29509e-08	4.89522e-07	Similar to Pyruvate dehydrogenase E1 component alpha subunit, mitochondrial precursor (EC 1.2.4.1) (PDHE1-A)
Os03g0370400	167.2	72.2858	262.114	3.62608	1.85841	1.31678e-08	4.97064e-07	Protein of unknown function DUF679 family protein
Os01g0784450	100.569	17.1218	184.017	10.7475	3.42593	1.33097e-08	5.01754e-07	Hypothetical protein
Os01g0329900	32.1782	4.24706	60.1093	14.1532	3.82305	1.39017e-08	5.21973e-07	Similar to Lipase homolog (Fragment)
Os04g0368000	61.0578	18.0977	104.018	5.74759	2.52296	1.39193e-08	5.21973e-07	Serine/threonine protein kinase-related domain containing protein
Os04g0689500	890.473	499.465	1281.48	2.5657	1.35935	1.40215e-08	5.24426e-07	Similar to H0814G11.12 protein
Os06g0653200	14.1998	0	28.3996	Inf	Inf	1.43228e-08	5.34992e-07	Basic helix-loop-helix dimerisation region bHLH domain containing protein
Os08g0321000	1280.29	730.217	1830.35	2.50659	1.32572	1.47599e-08	5.50598e-07	FAS1 domain domain containing protein
Os01g0165600	37.0815	7.16747	66.9956	9.34718	3.22453	1.4867e-08	5.53868e-07	Similar to H0323C08.17 protein
Os02g0668000	88.7109	32.5953	144.826	4.44317	2.15159	1.52616e-08	5.67826e-07	Membrane protein, At2g17000, predicted domain containing protein
Os09g0488800	152.242	66.9931	237.49	3.545	1.82578	1.54709e-08	5.74862e-07	Retrovirus capsid, C-terminal domain containing protein
Os08g0452500	59.6981	17.5832	101.813	5.79034	2.53365	1.55004e-08	5.75209e-07	Auxin responsive SAUR protein family protein
Os02g0572400	397.389	210.594	584.184	2.77399	1.47196	1.557e-08	5.7704e-07	Similar to Riboflavin biosynthesis protein ribA, chloroplast precursor [Includes: GTP cyclohydrolase II (EC 3.5.4.25); 3,4-dihydroxy-2-butanone 4- phosphate synthase (DHBP synthase)]
Os04g0479900	22.6583	1.94892	43.3676	22.2521	4.47587	1.57741e-08	5.83847e-07	Conserved hypothetical protein
Os05g0580000	77.9607	26.7536	129.168	4.82806	2.27144	1.60037e-08	5.91575e-07	Similar to ADP-glucose pyrophosphorylase (EC 2.7.7.27) (Fragment)
Os04g0569300	113.974	35.7512	192.198	5.37597	2.42653	1.631e-08	6.01435e-07	Similar to Membrane protein
Os03g0331700	1011.65	579.068	1444.23	2.49405	1.31849	1.63126e-08	6.01435e-07	Similar to cDNA clone:002-120-A09, full insert sequence
Os01g0125600	373.531	196.839	550.222	2.79529	1.483	1.67139e-08	6.14639e-07	Heavy metal transport/detoxification protein domain containing protein
Os02g0138900	41.6052	9.40148	73.8089	7.85078	2.97284	1.68074e-08	6.17283e-07	Similar to ATCAX5; calcium:cation antiporter/ cation:cation antiporter
Os04g0483000	81.6195	29.1323	134.107	4.60337	2.20269	1.72405e-08	6.32374e-07	Similar to H0525D09.13 protein
Os01g0306100	22.6299	1.91641	43.3434	22.617	4.49934	1.73684e-08	6.36247e-07	Plant specific eukaryotic initiation factor 4B family protein
Os05g0549900	419.911	224.518	615.304	2.74055	1.45447	1.77465e-08	6.48216e-07	Similar to Lipid phosphate phosphatase 3
Os07g0104750	29.5917	0.316692	58.8668	185.88	7.53823	1.78478e-08	6.50464e-07	Similar to H0502G05.13 protein
Os12g0209300	127.151	53.3481	200.954	3.76684	1.91335	1.80364e-08	6.56498e-07	Similar to ATPase, AAA family protein
Os11g0157200	712.263	373.122	1051.4	2.81785	1.4946	1.81556e-08	6.59992e-07	Harpin-induced 1 domain containing protein
Os02g0329800	958.478	545.364	1371.59	2.515	1.33056	1.82059e-08	6.60653e-07	Glycosyltransferase, Xylan biosynthesi
Os04g0390100	468.769	254.714	682.823	2.68074	1.42263	1.82201e-08	6.60653e-07	Heavy metal transport/detoxification protein domain containing protein
Os05g0105050	31.0233	4.92922	57.1174	11.5875	3.5345	1.82855e-08	6.62182e-07	Hypothetical conserved gene
Os03g0252100	238.706	85.6457	391.766	4.57427	2.19354	1.8849e-08	6.81376e-07	Alpha/beta hydrolase fold-3 domain containing protein
Os04g0228100	97.3146	19.6399	174.989	8.90987	3.1554	1.96988e-08	7.09755e-07	Similar to H0209A05.2 protein
Os03g0195475	201.742	61.3576	342.126	5.57594	2.47921	2.015e-08	7.24181e-07	Hypothetical protein
Os06g0472000	106.445	42.9581	169.931	3.95574	1.98395	2.02541e-08	7.27007e-07	Methionine sulphoxide reductase B domain containing protein
Os05g0107101	46.5448	11.4256	81.664	7.14744	2.83743	2.07327e-08	7.42312e-07	Conserved hypothetical protein
Os06g0650900	115.088	42.8124	187.364	4.3764	2.12975	2.08079e-08	7.44071e-07	Conserved hypothetical protein
Os01g0294500	68.2446	3.81656	132.673	34.7624	5.11945	2.10122e-08	7.50437e-07	Similar to Class III peroxidase 9
Os03g0256800	20.062	1.3318	38.7921	29.1276	4.86432	2.12611e-08	7.58374e-07	Similar to RhoGAP domain containing protein, expressed
Os06g0109500	82.0737	29.4498	134.698	4.57381	2.1934	2.13557e-08	7.60795e-07	Similar to Beta-phosphoglucomutase
Os04g0105200	264.647	111.911	417.383	3.7296	1.89902	2.16366e-08	7.6984e-07	Similar to B0616E02-H0507E05.1 protein
Os01g0652800	466.493	242.489	690.496	2.84754	1.50972	2.18843e-08	7.77684e-07	Protein of unknown function DUF231, plant domain containing protein
Os02g0828900	108.12	35.7459	180.494	5.04936	2.3361	2.24121e-08	7.95449e-07	Transcription factor jumonji domain containing protein
Os08g0490600	149.934	38.1407	261.726	6.86213	2.77866	2.2471e-08	7.96547e-07	FAS1 domain domain containing protein
Os09g0468000	41.2384	9.18062	73.2962	7.9838	2.99707	2.25618e-08	7.98773e-07	Multi antimicrobial extrusion protein MatE family protein
Os09g0569800	114.282	46.7085	181.855	3.89342	1.96104	2.27158e-08	8.03225e-07	Serine/threonine protein kinase-related domain containing protein
Os01g0805900	1141.62	281.972	2001.28	7.09744	2.8273	2.27952e-08	8.05036e-07	Tubulin beta-2 chain (Beta-2 tubulin)
Os03g0170701	22.1802	1.97549	42.3849	21.4554	4.42327	2.31487e-08	8.16508e-07	Hypothetical gene
Os09g0399800	560.872	104.755	1016.99	9.70824	3.27921	2.32033e-08	8.17421e-07	Cinnamyl alcohol dehydrogenase (EC 1.1.1.195)
Os02g0818900	262.222	131.896	392.548	2.97619	1.57347	2.33941e-08	8.23125e-07	Heavy metal transport/detoxification protein domain containing protein
Os07g0638801	20.3269	0.33295	40.3208	121.102	6.92008	2.34658e-08	8.24631e-07	Hypothetical protein
Os09g0432900	141.539	62.2368	220.841	3.5484	1.82717	2.40109e-08	8.42748e-07	Glycosyl transferase, family 31 protein
Os10g0563900	102.039	33.0447	171.033	5.17582	2.37179	2.41161e-08	8.45397e-07	Cyclin-related 2 domain containing protein
Os08g0205400	828.632	467.748	1189.52	2.54307	1.34657	2.44272e-08	8.55253e-07	Cu chaperone, Root-to-shoot Cu translocation, Distribution of Cu from old leaves to developing tissues and seed
Os01g0283500	154.833	71.1824	238.483	3.3503	1.74429	2.45124e-08	8.57181e-07	Similar to predicted protein
Os07g0677300	480.595	84.7973	876.393	10.3351	3.36949	2.48458e-08	8.67776e-07	Peroxidase
Os08g0517200	2541.54	1505.48	3577.6	2.37638	1.24876	2.49363e-08	8.69182e-07	Similar to autoinhibited calcium ATPase
Os03g0214100	231.851	97.9798	365.723	3.73264	1.9002	2.4947e-08	8.69182e-07	Replication protein A1
Os02g0139400	504.651	277.674	731.629	2.63484	1.39772	2.51463e-08	8.75055e-07	Similar to Squamosa promoter-binding-like protein 3
Os07g0637600	39.6231	7.84367	71.4026	9.10321	3.18638	2.58587e-08	8.98748e-07	Similar to serine/threonine-protein kinase Haspin
Os07g0471200	89.5891	33.7927	145.386	4.30228	2.1051	2.62436e-08	9.11015e-07	Hypothetical protein
Os02g0204400	155.118	39.7372	270.499	6.8072	2.76706	2.66335e-08	9.23426e-07	Similar to (6-4)DNA photolyase
Os03g0297850	33.9114	6.20629	61.6165	9.92808	3.31151	2.71475e-08	9.40102e-07	Hypothetical protein
Os04g0521900	71.9384	24.7259	119.151	4.81888	2.2687	2.77618e-08	9.60207e-07	Similar to Vegetative cell wall protein gp1
Os03g0199100	255.779	106.566	404.993	3.8004	1.92615	2.78048e-08	9.6053e-07	Protein of unknown function DUF677 family protein
Os06g0328400	1086.46	181.073	1991.85	11.0002	3.45946	2.85254e-08	9.82645e-07	Protein kinase, catalytic domain domain containing protein
Os11g0580000	61.1804	18.5812	103.78	5.58519	2.48161	2.85484e-08	9.82645e-07	Similar to predicted protein
Os06g0581300	262.841	131.308	394.374	3.00343	1.58661	2.92642e-08	1.00607e-06	Hypothetical conserved gene
Os03g0288900	86.3831	31.9979	140.768	4.39931	2.13728	2.9724e-08	1.01938e-06	Hypothetical protein
Os12g0191601	26.8275	1.96518	51.6898	26.3028	4.71715	2.97588e-08	1.01938e-06	Conserved hypothetical protein
Os01g0904400	237.351	118.218	356.484	3.01549	1.59239	2.99726e-08	1.02547e-06	Similar to Chromosome assembly protein homolog
Os08g0421800	133.362	50.2802	216.445	4.30477	2.10594	3.06189e-08	1.04633e-06	Similar to Mitogen-activated protein kinase kinase kinase 1 (EC 2.7.1.-) (Arabidospsis NPK1-related protein kinase 1). Splice isoform 1S
Os08g0546900	59.9922	18.732	101.252	5.40532	2.43438	3.08939e-08	1.05329e-06	Similar to NC domain-containing protein
Os03g0790900	5952.05	3580.74	8323.37	2.32448	1.21691	3.09009e-08	1.05329e-06	Similar to Aldehyde oxidase-2
Os01g0794100	122.435	51.9657	192.905	3.71215	1.89226	3.11339e-08	1.05885e-06	Conserved hypothetical protein
Os12g0186600	373.521	203.324	543.718	2.67415	1.41908	3.17406e-08	1.0782e-06	Conserved hypothetical protein
Os02g0549200	252.448	100.574	404.321	4.02014	2.00725	3.19438e-08	1.08381e-06	Similar to Ser Thr specific protein kinase-like protein
Os12g0210400	3876.55	2307.1	5446	2.36054	1.23912	3.27153e-08	1.10866e-06	Protein kinase, core domain containing protein
Os01g0533100	215.209	105.287	325.131	3.08803	1.62669	3.35833e-08	1.13673e-06	Similar to ATGSL07 (glucan synthase-like 7); 1,3- beta-glucan synthase/ transferase, transferring glycosyl groups
Os07g0559700	1326.56	508.15	2144.96	4.22112	2.07763	3.42223e-08	1.15437e-06	Similar to Monosaccharide transporter 3
Os08g0101100	126.515	37.4619	215.567	5.75431	2.52464	3.4226e-08	1.15437e-06	High mobility group, HMG1/HMG2 domain containing protein
Os05g0113900	336.048	106.997	565.098	5.28142	2.40093	3.45747e-08	1.16475e-06	Similar to Histone H2A
Os03g0815100	1808.15	513.667	3102.63	6.04015	2.59458	3.47536e-08	1.16802e-06	Similar to OsNAC6 protein
Os08g0152000	15.3924	0.33295	30.4519	91.4611	6.51509	3.48044e-08	1.16834e-06	Nodulin 26-like intrinsic membrane protein, Arsenite (As(III)) uptake by lateral root
Os12g0619000	251.895	127.847	375.943	2.94057	1.5561	3.50149e-08	1.17403e-06	IQ calmodulin-binding region domain containing protein
Os02g0148600	29.7524	2.58231	56.9226	22.0433	4.46227	3.56295e-08	1.19323e-06	Similar to 4/1 protein
Os11g0171700	98.9198	39.3906	158.449	4.0225	2.00809	3.61509e-08	1.20927e-06	Forkhead-associated domain containing protein
Os08g0441600	34.1884	6.43139	61.9455	9.63175	3.2678	3.63241e-08	1.21364e-06	Similar to Chorismate mutase CM2 (EC 5.4.99.5) (Chorimate mutase)
Os10g0419400	37.2091	3.21569	71.2026	22.1422	4.46873	3.69705e-08	1.23379e-06	Similar to SIPL
Os10g0200700	39.7044	8.82707	70.5818	7.99606	2.99929	3.70784e-08	1.23595e-06	Conserved hypothetical protein
Os04g0412900	292.365	152.905	431.826	2.82414	1.49781	3.71806e-08	1.23791e-06	Zinc finger, Sec23/Sec24-type domain containing protein
Os03g0830200	180.189	31.9498	328.427	10.2795	3.3617	3.76324e-08	1.25149e-06	Protein of unknown function Cys-rich family protein
Os04g0611400	370.983	199.61	542.356	2.71708	1.44206	3.86972e-08	1.28241e-06	Similar to Vacuolar sorting receptor 7 precursor (AtVSR7) (Epidermal growth factor receptor-like protein 3) (AtELP3) (BP80-like protein f) (AtBP80f)
Os05g0556400	193.306	81.237	305.376	3.75907	1.91038	3.89707e-08	1.28997e-06	DOMON related domain containing protein
Os04g0634700	361.716	194.064	529.369	2.72781	1.44774	3.9126e-08	1.29361e-06	Similar to Diacylglycerol kinase
Os01g0717000	676.485	386.843	966.126	2.49746	1.32046	3.97201e-08	1.31173e-06	Similar to GmCK1p (EC 2.7.1.32)
Os01g0756900	180.849	35.8297	325.868	9.09492	3.18506	4.01814e-08	1.32543e-06	Hypothetical protein
Os01g0749300	244.451	124.066	364.837	2.94068	1.55615	4.02457e-08	1.32602e-06	Heat shock transcription factor, Cadmium tolerance, Heat stress respons
Os03g0210500	67.0848	22.0751	112.095	5.07787	2.34422	4.09999e-08	1.3493e-06	Protein of unknown function DUF538 family protein
Os07g0659500	176.529	83.5167	269.541	3.22739	1.69037	4.11669e-08	1.35324e-06	Non-SMC condensin subunit, XCAP-D2/Cnd1 family protein
Os02g0813500	1865.42	1106.46	2624.39	2.37189	1.24603	4.17942e-08	1.37227e-06	Glutathione reductase, cytosolic (EC 1.8.1.7) (GR) (GRase)
Os07g0510400	38.5882	8.55319	68.6232	8.0231	3.00416	4.18834e-08	1.37362e-06	UDP-glucuronosyl/UDP-glucosyltransferase family protein
Os07g0507200	191.049	61.4252	320.672	5.22052	2.38419	4.19437e-08	1.37402e-06	Cell cycle regulated microtubule associated protein domain containing protein
Os03g0582000	416.337	227.855	604.818	2.6544	1.40839	4.23392e-08	1.38538e-06	Similar to Glutamate formiminotransferase
Os03g0395300	971.606	564.865	1378.35	2.44014	1.28696	4.24756e-08	1.38825e-06	Protein of unknown function DUF827, plant family protein
Os03g0738600	4078.36	589.961	7566.76	12.8259	3.68098	4.30346e-08	1.40491e-06	Lipoxygenase, Seed germination and longevit
Os03g0194600	442.325	243.103	641.548	2.639	1.39999	4.55537e-08	1.48545e-06	Protein of unknown function DUF568, DOMON-like domain containing protein
Os04g0651000	377.095	203.653	550.537	2.70331	1.43473	4.56309e-08	1.48627e-06	Similar to Peroxidase
Os08g0106501	48.5025	9.26706	87.7379	9.46771	3.24302	4.58098e-08	1.49009e-06	Protein of unknown function DUF679 family protein
Os02g0767200	55.0183	16.3601	93.6766	5.72592	2.51751	4.58529e-08	1.49009e-06	Lipase, class 3 family protein
Os07g0568700	506.256	110.171	902.341	8.19039	3.03393	4.61679e-08	1.49862e-06	Polygalacturonase-inhibiting protein, Inhibitor of fungal polygalacturonase, Regulation of floral organ numbe
Os01g0823100	55.6199	9.96377	101.276	10.1644	3.34546	4.75991e-08	1.54332e-06	Alpha-expansin OsEXPA2
Os11g0431400	232.185	90.8613	373.509	4.11077	2.03941	4.89342e-08	1.58477e-06	Similar to Serine carboxypeptidase
Os09g0344800	906.227	524.41	1288.04	2.45617	1.29641	4.89889e-08	1.58477e-06	Protein of unknown function DUF81 family protein
Os03g0742900	524.339	292.548	756.131	2.58464	1.36996	4.92732e-08	1.59216e-06	Aux /IAA protein
Os03g0390400	604.25	341.406	867.093	2.53977	1.3447	5.07133e-08	1.63499e-06	Similar to Cytochrome c oxidase subunit 6b
Os10g0417600	1576.19	940.706	2211.67	2.35108	1.23332	5.09005e-08	1.63917e-06	NAD(P)-binding domain containing protein
Os08g0511400	30.5213	3.93037	57.1122	14.531	3.86106	5.16566e-08	1.66164e-06	Conserved hypothetical protein
Os01g0931200	101.564	18.5229	184.606	9.96633	3.31706	5.20611e-08	1.67277e-06	Armadillo-type fold domain containing protein
Os01g0175100	455.477	253.164	657.791	2.59828	1.37756	5.25143e-08	1.68542e-06	Kv1.4 voltage-gated K+ channel family protein
Os11g0708100	33.802	6.56145	61.0426	9.30322	3.21773	5.42978e-08	1.74071e-06	Similar to Laccase-22
Os06g0478600	36.1265	7.44054	64.8124	8.71072	3.12279	5.50483e-08	1.7608e-06	Leucine-rich repeat, N-terminal domain containing protein
Os03g0744675	250.954	128.408	373.501	2.90871	1.54038	5.57037e-08	1.77977e-06	Similar to WD-40 repeat family protein / beige- related
Os09g0458300	29.9054	3.62398	56.1869	15.5042	3.95459	5.87519e-08	1.87506e-06	Leucine-rich repeat, N-terminal domain containing protein
Os03g0237500	27.9624	4.27957	51.6452	12.0678	3.5931	5.90001e-08	1.88088e-06	Similar to predicted protein
Os03g0859700	461.138	255.092	667.183	2.61546	1.38706	6.05908e-08	1.92943e-06	Similar to RuBisCO subunit binding-protein alpha subunit, chloroplast precursor (60 kDa chaperonin alpha subunit) (CPN-60 alpha) (Fragment)
Os08g0137900	50.9435	7.89244	93.9946	11.9094	3.57403	6.08239e-08	1.93469e-06	Similar to Chemocyanin precursor (Basic blue protein) (Plantacyanin)
Os02g0540700	86.1579	32.9761	139.34	4.22548	2.07911	6.21717e-08	1.97536e-06	Similar to Arm repeat-containing protein
Os11g0127600	160.76	76.4754	245.045	3.20424	1.67998	6.37341e-08	2.01825e-06	No apical meristem (NAM) protein domain containing protein
Os02g0735200	4757.46	2875.99	6638.94	2.3084	1.20689	6.39872e-08	2.02401e-06	Glutamine synthetase shoot isozyme (EC 6.3.1.2) (Glutamate--ammonia ligase) (Clone lambda-GS28)
Os07g0474600	282.297	146.721	417.872	2.84807	1.50998	6.47284e-08	2.04519e-06	Similar to Mycolic acid methyl transferase-like protein
Os02g0258200	164.56	42.5624	286.558	6.73265	2.75117	6.60206e-08	2.08371e-06	Similar to high mobility group family
Os07g0639000	428.127	51.654	804.6	15.5767	3.96132	6.67294e-08	2.10375e-06	Similar to Class III peroxidase 46
Os02g0664100	471.068	256.334	685.803	2.67543	1.41977	6.73286e-08	2.11795e-06	Hypothetical conserved gene
Os05g0535400	748.795	384.662	1112.93	2.89326	1.5327	6.76233e-08	2.12488e-06	Choline/ethanolamine kinase family protein
Os08g0558900	480.147	267.652	692.641	2.58784	1.37175	6.79146e-08	2.13168e-06	Similar to F1F0-ATPase inhibitor protein
Os04g0602500	26.7979	3.93552	49.6603	12.6185	3.65747	6.87444e-08	2.15535e-06	Similar to Pectin acetylesterase
Os02g0781400	41.0598	9.71726	72.4023	7.45089	2.89741	7.01962e-08	2.19845e-06	Similar to 20 kDa chaperonin, chloroplast precursor (Protein Cpn21) (Chloroplast protein Cpn10) (Chloroplast chaperonin 10) (Ch-CPN10)
Os06g0727700	43.8493	11.1089	76.5897	6.89442	2.78543	7.26646e-08	2.27077e-06	Protein of unknown function DUF707 family protein
Os01g0217500	29.3525	4.86418	53.8408	11.0688	3.46843	7.29276e-08	2.27649e-06	ThiJ/PfpI domain containing protein
Os12g0622500	266.443	137.688	395.198	2.87024	1.52117	7.43554e-08	2.31599e-06	Spo11/DNA topoisomerase VI, subunit A family protein
Os10g0402200	59.5996	18.8646	100.335	5.31868	2.41107	7.51139e-08	2.33706e-06	Origin recognition complex subunit 3, Lateral root developmen
Os10g0184250	218.876	110.805	326.947	2.95064	1.56103	7.70345e-08	2.3942e-06	Hypothetical gene
Os02g0667100	187.846	80.2472	295.445	3.68169	1.88037	8.11777e-08	2.51748e-06	Conserved hypothetical protein
Os03g0150600	3121.95	1853.15	4390.76	2.36935	1.24449	8.517e-08	2.63842e-06	Pi transporter, Pi homeostasi
Os07g0673801	59.4922	18.8765	100.108	5.30332	2.4069	8.56901e-08	2.65165e-06	Conserved hypothetical protein
Os01g0176500	137.466	21.6898	253.241	11.6756	3.54542	8.84045e-08	2.73268e-06	Conserved hypothetical protein
Os01g0885300	761.388	433.575	1089.2	2.51214	1.32892	9.23825e-08	2.84946e-06	Conserved hypothetical protein
Os04g0631200	66.1291	18.1045	114.154	6.30525	2.65655	9.31596e-08	2.87032e-06	Similar to cDNA clone:J033024P08, full insert sequence
Os02g0175800	763.207	441.519	1084.89	2.45719	1.29701	9.33553e-08	2.87325e-06	Similar to fiber protein Fb15
Os01g0818700	832.574	484.921	1180.23	2.43386	1.28324	9.53052e-08	2.92694e-06	Leucine-rich repeat, N-terminal domain containing protein
Os08g0243500	797.984	466.415	1129.55	2.42177	1.27606	9.54496e-08	2.92822e-06	Similar to NADPH-cytochrome P450 oxydoreductase isoform 2
Os04g0523812	181.716	43.1351	320.297	7.42545	2.89248	9.60315e-08	2.9429e-06	Conserved hypothetical protein
Os02g0286850	109.89	47.05	172.73	3.67121	1.87626	9.65768e-08	2.95643e-06	Similar to Stripe rust resistance protein Yr10
Os02g0165100	177.36	86.6886	268.032	3.09189	1.62849	9.70834e-08	2.96875e-06	Protein kinase, core domain containing protein
Os09g0324400	44.7371	2.899	86.5753	29.8638	4.90033	9.74243e-08	2.97598e-06	Cyclin-like F-box domain containing protein
Os01g0140100	277.863	107.816	447.91	4.1544	2.05464	1.00311e-07	3.05108e-06	Peptidase A1 domain containing protein
Os03g0685500	1145.52	679.876	1611.17	2.3698	1.24477	1.03077e-07	3.12522e-06	CHCH domain containing protein
Os02g0285300	230.293	20.0663	440.52	21.9532	4.45636	1.04676e-07	3.16643e-06	DREPP plasma membrane polypeptide family protein
Os01g0654100	78.5055	29.6364	127.375	4.29791	2.10364	1.0477e-07	3.16643e-06	Similar to CTP synthase (EC 6.3.4.2) (UTP--ammonia ligase) (CTP synthetase)
Os07g0641700	545.119	241.173	849.065	3.52056	1.8158	1.05187e-07	3.17565e-06	Similar to 10 kDa chaperonin (Protein CPN10) (Protein groES)
Os12g0547500	93.8973	38.1459	149.649	3.92306	1.97198	1.1065e-07	3.33352e-06	Kinesin-14 family member, Non-processive, minus- end-directed motor protein that transports actin filaments along microtubules, Organization of the cytoskeletal architecture, Cell elongation and divisio
Os01g0629600	106.145	44.9857	167.304	3.71905	1.89494	1.10935e-07	3.3386e-06	Peptidase S10, serine carboxypeptidase family protein
Os02g0512000	2845.75	1721.76	3969.74	2.30563	1.20516	1.13848e-07	3.42264e-06	Auxin responsive SAUR protein family protein
Os03g0219100	130.488	32.5807	228.396	7.01015	2.80945	1.14559e-07	3.44039e-06	Cellular retinaldehyde-binding/triple function, C- terminal domain containing protein
Os09g0493800	369.951	203.69	536.212	2.63248	1.39642	1.15394e-07	3.46183e-06	Similar to Chaperone protein dnaJ 10 (AtJ10) (AtDjC10)
Os01g0511800	68.3693	24.929	111.81	4.48513	2.16515	1.18051e-07	3.53781e-06	Conserved hypothetical protein
Os01g0730700	570.621	326.093	815.148	2.49974	1.32178	1.18916e-07	3.55999e-06	WRKY transcription factor 14 (WRKY14)
Os01g0967200	23.4968	3.01716	43.9765	14.5755	3.86547	1.2145e-07	3.62822e-06	Similar to Rac GTPase activating protein 1
Os05g0462700	79.3494	29.9574	128.741	4.29749	2.10349	1.22309e-07	3.64623e-06	Similar to Histone H4
Os01g0287600	333.484	158.324	508.645	3.21269	1.68378	1.25535e-07	3.73851e-06	Similar to Chitinase 10
Os03g0223000	1122.46	667.852	1577.07	2.3614	1.23964	1.26431e-07	3.76126e-06	Similar to atypical receptor-like kinase MARK
Os03g0129800	150.451	69.1879	231.713	3.34904	1.74375	1.27743e-07	3.79454e-06	Similar to Putataive InsB from Escherichia coli
Os11g0274700	99.5341	20.6097	178.459	8.65896	3.11419	1.32854e-07	3.9318e-06	Hypothetical conserved gene
Os01g0925400	275.33	147.747	402.913	2.72704	1.44734	1.35203e-07	3.99719e-06	No apical meristem (NAM) protein domain containing protein
Os02g0488600	677.21	395.722	958.698	2.42266	1.27659	1.41064e-07	4.15841e-06	Armadillo-like helical domain containing protein
Os10g0550800	42.4368	10.4594	74.4142	7.11457	2.83078	1.41094e-07	4.15841e-06	Hypothetical conserved gene
Os01g0351200	91.7802	37.6856	145.875	3.87084	1.95265	1.41373e-07	4.16231e-06	Similar to Poly
Os05g0402700	3270.39	1909.12	4631.67	2.42608	1.27863	1.48356e-07	4.35444e-06	Similar to Fructose-bisphosphate aldolase, cytoplasmic isozyme (EC 4.1.2.13)
Os09g0472700	12.3551	0	24.7103	Inf	Inf	1.48582e-07	4.35657e-06	Similar to blight-associated protein p12
Os03g0770900	101.289	23.1288	179.449	7.7587	2.95582	1.48738e-07	4.35667e-06	Conserved hypothetical protein
Os07g0677200	775.507	75.1776	1475.84	19.6313	4.29509	1.50092e-07	4.39181e-06	Peroxidase
Os07g0225300	281.445	151.239	411.65	2.72185	1.44459	1.51513e-07	4.42885e-06	OsNAC3 protein
Os12g0263100	75.9914	28.6375	123.345	4.30713	2.10673	1.51826e-07	4.43345e-06	Similar to Zinc finger, DHHC domain containing 4
Os01g0917200	162.801	78.5916	247.011	3.14296	1.65213	1.51988e-07	4.43362e-06	Peptidase, trypsin-like serine and cysteine proteases domain containing protein
Os11g0212900	57.1267	2.45911	111.794	45.4613	5.50657	1.57761e-07	4.58606e-06	Serine/threonine protein kinase-related domain containing protein
Os05g0255800	76.3034	28.9277	123.679	4.27546	2.09608	1.62887e-07	4.72257e-06	Domain of unknown function DUF632 domain containing protein
Os01g0551800	149.18	70.7597	227.601	3.21654	1.68551	1.63146e-07	4.7235e-06	Similar to protein ABIL1
Os02g0602000	26.5852	4.34895	48.8215	11.226	3.48878	1.63419e-07	4.72356e-06	Remorin, C-terminal region domain containing protein
Os04g0624600	196.701	99.5474	293.854	2.9519	1.56164	1.64698e-07	4.75573e-06	Starch synthase, Starch biosynthesi
Os07g0631700	948.133	501.851	1394.42	2.77855	1.47433	1.67565e-07	4.8336e-06	EF-Hand type domain containing protein
Os02g0644100	1638.27	1004.08	2272.46	2.26323	1.17839	1.67739e-07	4.83375e-06	Similar to Heat shock protein STI (Stress inducible protein) (GmSTI)
Os06g0673800	211.145	100.693	321.596	3.19382	1.67528	1.69732e-07	4.88623e-06	Conserved hypothetical protein
Os11g0477400	49.4395	3.80121	95.0778	25.0125	4.64458	1.69917e-07	4.88662e-06	Hypothetical conserved gene
Os03g0621400	76.8952	24.8741	128.916	5.18275	2.37372	1.75762e-07	5.04456e-06	Hypothetical conserved gene
Os01g0639900	2057.1	1256.65	2857.55	2.27395	1.1852	1.75763e-07	5.04456e-06	beta-carbonic anhydrase (EC:4.2.1.1), Carbon assimilation, CO<sub>2</sub>-mediated stomatal pore respons
Os07g0245100	721.652	215.828	1227.48	5.6873	2.50774	1.77974e-07	5.10289e-06	Similar to Cytosine deaminase (EC 3.5.4.1)
Os02g0799000	149.562	72.1415	226.982	3.14634	1.65367	1.78156e-07	5.10297e-06	Similar to DNA-binding protein phosphatase 2C
Os04g0461800	32.0606	5.88444	58.2368	9.89675	3.30695	1.78943e-07	5.12037e-06	Actin-binding FH2 domain containing protein
Os01g0750600	79.1817	31.0495	127.314	4.10035	2.03575	1.8207e-07	5.20462e-06	Protein kinase-like domain containing protein
Os10g0573400	465.45	266.534	664.367	2.49262	1.31766	1.85701e-07	5.30309e-06	Similar to Cyclase/dehydrase family protein
Os02g0550600	649.829	379.588	920.071	2.42387	1.27731	1.89413e-07	5.39943e-06	Plant neutral invertase family protein
Os02g0433900	38.751	9.77725	67.7248	6.92677	2.79218	1.9531e-07	5.55523e-06	Conserved hypothetical protein
Os09g0267600	324.257	177.702	470.811	2.64944	1.40569	2.01114e-07	5.71462e-06	Similar to Charged multivesicular body protein 4b
Os01g0378100	17.0573	0	34.1145	Inf	Inf	2.02292e-07	5.74234e-06	Plant peroxidase domain containing protein
Os04g0685400	575.767	205.453	946.081	4.60485	2.20315	2.10042e-07	5.95642e-06	Harpin-induced 1 domain containing protein
Os03g0760200	138.707	65.8043	211.61	3.21575	1.68515	2.12699e-07	6.02467e-06	Cytochrome P450 family protein
Os04g0552300	248.565	130.886	366.243	2.79818	1.48449	2.12872e-07	6.02467e-06	Cyclin-related 2 domain containing protein
Os08g0475400	446.121	254.892	637.351	2.50048	1.3222	2.14195e-07	6.05612e-06	Alpha/beta hydrolase fold-3 domain containing protein
Os02g0327500	88.1907	21.513	154.868	7.19882	2.84776	2.14566e-07	6.06057e-06	Protein of unknown function DUF266, plant family protein
Os01g0364800	21.045	2.45911	39.631	16.116	4.01042	2.15797e-07	6.08932e-06	Protein kinase, catalytic domain domain containing protein
Os03g0647600	653.331	384.737	921.925	2.39625	1.26078	2.20668e-07	6.2206e-06	Similar to Nf-Y-A subunit
Os02g0503100	42.2652	4.2308	80.2997	18.9798	4.24639	2.22953e-07	6.27882e-06	Similar to flavonoid 3-monooxygenase
Os06g0691200	103.93	28.4697	179.39	6.30108	2.6556	2.33084e-07	6.54473e-06	Similar to Thaumatin-like protein precursor
Os01g0348900	3318.5	1550.06	5086.94	3.28177	1.71447	2.38694e-07	6.68906e-06	Jacalin-related mannose-binding lectin, Salinity toleranc
Os08g0189200	1152.9	456.001	1849.81	4.05659	2.02027	2.40633e-07	6.73679e-06	Germin-like protein 8-3, Disease resistanc
Os02g0732200	50.2809	15.268	85.2939	5.58646	2.48194	2.43501e-07	6.81039e-06	Armadillo-like helical domain containing protein
Os03g0837100	1297.32	784.966	1809.68	2.30543	1.20503	2.47955e-07	6.92816e-06	Similar to Cellulose synthase-6
Os03g0101500	126.532	58.0907	194.974	3.35637	1.7469	2.48986e-07	6.95014e-06	Similar to Phosphoglycerate mutase family protein
Os07g0516050	230.392	121.727	339.056	2.78538	1.47787	2.53372e-07	7.06567e-06	Similar to predicted protein
Os06g0152100	3200.2	1982.3	4418.1	2.22877	1.15625	2.56142e-07	7.13591e-06	Similar to Profilin-2
Os06g0270900	3229.03	1992.62	4465.44	2.24099	1.16413	2.5652e-07	7.13946e-06	Similar to RF2 (EC 1.2.1.3) (T cytoplasm male sterility restorer factor 2)
Os01g0899700	232.314	116.013	348.615	3.00498	1.58735	2.61159e-07	7.2615e-06	Pollen Ole e 1 allergen and extensin domain containing protein
Os02g0558600	40.3188	10.2967	70.341	6.8314	2.77218	2.64205e-07	7.33902e-06	Conserved hypothetical protein
Os03g0845000	897.039	541.788	1252.29	2.3114	1.20877	2.66512e-07	7.39288e-06	Similar to Pirin-like protein
Os05g0389800	29.0669	4.36521	53.7685	12.3175	3.62264	2.66662e-07	7.39288e-06	Similar to ATP-dependent helicase DHX8 (RNA helicase HRH1) (DEAH-box protein 8)
Os01g0321900	23.081	2.96323	43.1988	14.5783	3.86575	2.71194e-07	7.50835e-06	Hypothetical conserved gene
Os02g0112000	71.0338	24.3854	117.682	4.82594	2.27081	2.72494e-07	7.52447e-06	Hypothetical protein
Os04g0555600	602.146	325.128	879.164	2.70406	1.43512	2.72729e-07	7.52447e-06	Similar to WD-40 repeat family protein / beige- related
Os11g0186200	1887.01	1161.19	2612.84	2.25015	1.17002	2.76099e-07	7.61008e-06	Similar to Aldehyde dehydrogenase (EC 1.2.1.3)
Os12g0486900	89.8784	11.3076	168.449	14.897	3.89695	2.76706e-07	7.61944e-06	Similar to Protein kinase domain containing protein, expressed
Os11g0520500	231.829	121.241	342.416	2.82426	1.49787	2.78821e-07	7.67026e-06	Conserved hypothetical protein
Os05g0595400	470.267	271.456	669.078	2.46477	1.30145	2.79822e-07	7.69037e-06	Nucleoside diphosphate kinas
Os10g0391300	52.5589	16.8266	88.2913	5.24714	2.39153	2.80759e-07	7.70871e-06	DNA-binding SAP domain containing protein
Os01g0602800	363.069	204.337	521.801	2.55363	1.35255	2.86831e-07	7.86783e-06	Serine/threonine protein kinase-related domain containing protein
Os01g0624500	1189.84	735.421	1644.27	2.23582	1.1608	2.96733e-07	8.12381e-06	Similar to Sgt1
Os02g0629800	79.3145	17.549	141.08	8.03919	3.00705	2.97649e-07	8.14107e-06	Defensin-like protein, Positive regulation of Cd accumulation in rice leaves, Mediation of Cd efflux from cytosol into extracellular spaces via chelatio
Os02g0131800	584.29	322.662	845.919	2.62169	1.3905	2.98532e-07	8.1574e-06	Trivalent AI influx transporter, Aluminum (Al) toleranc
Os06g0715100	337.786	188.742	486.83	2.57934	1.367	2.9949e-07	8.17573e-06	Similar to Novel plant SNARE 11 (AtNPSN11)
Os05g0474800	361.015	204.348	517.683	2.53334	1.34104	3.05688e-07	8.33695e-06	WRKY transcription factor 70
Os03g0737300	91.9389	38.7827	145.095	3.74124	1.90351	3.08737e-07	8.41206e-06	HAD-superfamily phosphatase, subfamily IIIC domain containing protein
Os01g0270300	101.214	43.7333	158.694	3.62867	1.85944	3.11474e-07	8.47853e-06	Similar to Cationic peroxidase isozyme 40K precursor
Os12g0210300	948.599	574.187	1323.01	2.30415	1.20423	3.12823e-07	8.50711e-06	Similar to Glutathione S-transferase GST 18 (EC 2.5.1.18)
Os03g0734100	5726.71	3587.92	7865.51	2.19222	1.13239	3.13813e-07	8.52591e-06	Conserved hypothetical protein
Os04g0581800	33.5667	7.63403	59.4995	7.79398	2.96236	3.14558e-07	8.53204e-06	Heavy metal transport/detoxification protein domain containing protein
Os03g0182000	25.6294	0.633384	50.6255	79.9286	6.32064	3.17277e-07	8.59543e-06	Similar to flavin-dependent monooxygenase 1
Os10g0442900	874.97	526.397	1223.54	2.32437	1.21684	3.1813e-07	8.61037e-06	ABC transporter, White-brown complex homolog protein, Silicon-promoted formation of Casparian bands in the exodermi
Os01g0719600	68.2977	25.4543	111.141	4.3663	2.12641	3.31563e-07	8.9654e-06	Heavy metal transport/detoxification protein domain containing protein
Os06g0338200	96.1653	27.9031	164.428	5.89281	2.55896	3.33716e-07	9.01509e-06	Copper amine oxidase family protein
Os05g0319700	72.9593	17.2597	128.659	7.4543	2.89807	3.41505e-07	9.19933e-06	Similar to Protein kinase-like protein (Fragment)
Os07g0201300	25.7914	4.31209	47.2707	10.9624	3.45449	3.42028e-07	9.20471e-06	UDP-glucuronosyl/UDP-glucosyltransferase domain containing protein
Os01g0133200	24.9211	3.89785	45.9444	11.7871	3.55914	3.43363e-07	9.23193e-06	Conserved hypothetical protein
Os01g0134900	391.622	101.945	681.299	6.68299	2.74049	3.48533e-07	9.36211e-06	(1,4)-beta-xylan endohydrolase, isoenzyme X-II (EC 3.2.1.8) (Fragment)
Os04g0450600	228.495	122.01	334.98	2.7455	1.45707	3.53115e-07	9.47625e-06	Similar to H0818E04.21 protein
Os06g0695700	125.459	43.6718	207.245	4.74552	2.24656	3.53697e-07	9.48294e-06	Calmodulin-binding, plant family protein
Os04g0498200	399.39	227.907	570.872	2.50485	1.32472	3.58312e-07	9.59766e-06	Similar to OSIGBa0092E01.14 protein
Os03g0678400	276.496	152.78	400.212	2.61953	1.38931	3.65168e-07	9.77211e-06	Zinc finger, RING/FYVE/PHD-type domain containing protein
Os04g0412800	43.5635	12.5581	74.5689	5.93792	2.56996	3.94014e-07	1.04948e-05	Thioredoxin fold domain containing protein
Os06g0169900	98.1757	5.64389	190.707	33.7901	5.07853	3.96519e-07	1.05516e-05	Similar to GOS9 protein
Os01g0598600	567.492	335.425	799.56	2.38372	1.25322	3.98353e-07	1.05905e-05	Peptidase A1 domain containing protein
Os05g0105000	1023.55	625.92	1421.19	2.27056	1.18305	4.00491e-07	1.06276e-05	Similar to Methionine S-methyltransferase (EC 2.1.1.12) (AdoMet:Met S- methyltransferase) (Hv-MMT1)
Os12g0613250	77.439	25.7428	129.135	5.01636	2.32664	4.14589e-07	1.0973e-05	Similar to BTB/POZ; Superoxide dismutase, copper/zinc binding; NPH3
Os11g0242100	247.146	121.219	373.073	3.07768	1.62184	4.14663e-07	1.0973e-05	Beta-glucosidase, GBA2 type domain containing protein
Os11g0141400	1192.07	737.082	1647.06	2.23456	1.15999	4.19567e-07	1.10925e-05	Similar to EF hand family protein, expressed
Os08g0126300	1215.68	584.819	1846.55	3.15747	1.65877	4.20512e-07	1.11071e-05	Similar to Glyceraldehyde-3-phosphate dehydrogenase (Fragment)
Os05g0280500	39.6968	10.5834	68.8102	6.50171	2.70082	4.22559e-07	1.11475e-05	Phospholipid/glycerol acyltransferase domain containing protein
Os03g0775200	318.105	177.089	459.12	2.59259	1.37439	4.22824e-07	1.11475e-05	Protein of unknown function DUF248, methyltransferase putative family protein
Os11g0614400	159.049	21.5674	296.53	13.749	3.78125	4.28194e-07	1.12787e-05	Similar to Patatin-like protein 1
Os01g0626400	96.8846	42.7048	151.064	3.53741	1.82269	4.30725e-07	1.13349e-05	WRKY transcription factor, Control of flowering time and plant heigh
Os11g0599200	753.883	453.439	1054.33	2.32518	1.21734	4.34754e-07	1.14304e-05	UDP-glucuronosyl/UDP-glucosyltransferase family protein
Os06g0661900	506.43	298.094	714.767	2.39779	1.26171	4.4125e-07	1.15904e-05	Protein of unknown function DUF266, plant family protein
Os03g0171300	26.0319	1.93267	50.1312	25.9389	4.69704	4.42506e-07	1.16127e-05	Similar to DNA-binding protein-like
Os06g0131300	379.604	204.859	554.35	2.70601	1.43617	4.45186e-07	1.16723e-05	Arginine decarboxylase, Chilling stress respons
Os03g0243900	123.13	57.5684	188.692	3.27771	1.71269	4.46777e-07	1.17032e-05	Similar to Thaumatin-like protein
Os05g0522600	2586.8	1626.25	3547.36	2.18132	1.1252	4.57863e-07	1.19702e-05	Leucine-rich repeat, plant specific containing protein
Os03g0123500	131.897	63.6749	200.12	3.14283	1.65206	4.59469e-07	1.19819e-05	Similar to HOS66 protein
Os04g0642100	101.397	45.0508	157.743	3.50144	1.80795	4.59752e-07	1.19819e-05	Microtubule-associated protein EB1
Os08g0203100	123.252	52.1701	194.334	3.72501	1.89724	4.60929e-07	1.19933e-05	Hypothetical conserved gene
Os09g0463300	31.761	6.92016	56.6019	8.17928	3.03197	4.61215e-07	1.19933e-05	Domain of unknown function DUF547 domain containing protein
Os03g0134900	396.316	130.768	661.863	5.06134	2.33952	4.7421e-07	1.22864e-05	Similar to Glutathione S-transferase GSTF14 (Fragment)
Os01g0847700	175.694	70.2258	281.162	4.00369	2.00133	4.84005e-07	1.25174e-05	Aldo-keto reductase, Detoxification of reactive aldehydes, Abiotic stress toleranc
Os02g0166600	777.848	472.119	1083.58	2.29513	1.19858	4.88497e-07	1.26106e-05	Hypothetical protein
Os09g0554000	73.2447	28.8584	117.631	4.07614	2.02721	4.9228e-07	1.26853e-05	Similar to Mitochondrial phosphate transporter
Os03g0726500	651.663	391.737	911.589	2.32705	1.2185	4.94175e-07	1.27138e-05	Protein of unknown function DUF81 domain containing protein
Os03g0174200	93.957	15.1772	172.737	11.3814	3.5086	4.94722e-07	1.27138e-05	Conserved hypothetical protein
Os10g0133600	15.87	0.950076	30.7899	32.4078	5.01827	4.96282e-07	1.27424e-05	Protein kinase-like domain containing protein
Os02g0303000	99.4598	42.2646	156.655	3.70653	1.89007	5.00599e-07	1.28417e-05	Hypothetical gene
Os01g0638000	622.223	28.6158	1215.83	42.4881	5.40899	5.09197e-07	1.30304e-05	UDP-glucuronosyl/UDP-glucosyltransferase family protein
Os03g0360700	877.259	529.598	1224.92	2.31293	1.20972	5.09331e-07	1.30304e-05	Similar to Protein-methionine-S-oxide reductase, PilB family
Os02g0181900	332.44	190.002	474.878	2.49932	1.32154	5.14996e-07	1.31636e-05	Similar to ClpB
Os05g0477600	15.7558	0.966334	30.5453	31.6095	4.98229	5.27047e-07	1.34475e-05	Alpha-expansin OsEXPA4
Os05g0539800	453.606	157.114	750.099	4.77424	2.25527	5.33413e-07	1.35977e-05	Protein of unknown function DUF778 family protein
Os01g0892800	37.1839	6.57771	67.7901	10.306	3.36542	5.36237e-07	1.36575e-05	Similar to Ankyrin-kinase
Os01g0358100	593.235	290.193	896.277	3.08855	1.62693	5.37571e-07	1.36793e-05	Rapid ALkalinization Factor family protein
Os07g0112700	418.09	165.05	671.129	4.06621	2.02368	5.43933e-07	1.38288e-05	Cupredoxin domain containing protein
Os10g0132500	143.784	70.5528	217.016	3.07593	1.62102	5.53418e-07	1.40574e-05	Hypothetical conserved gene
Os06g0264300	1225.21	755.026	1695.39	2.24547	1.16702	5.63173e-07	1.42925e-05	Similar to RAD23, isoform I
Os05g0242000	73.4628	29.3138	117.612	4.01217	2.00438	5.64628e-07	1.43166e-05	Protein of unknown function DUF247, plant family protein
Os10g0510500	755.357	427.073	1083.64	2.53737	1.34333	5.73817e-07	1.45321e-05	Auxin responsive SAUR protein family protein
Os02g0648300	29.2168	5.24591	53.1876	10.1389	3.34183	5.74144e-07	1.45321e-05	SANT domain, DNA binding domain containing protein
Os04g0634500	963.815	591.765	1335.87	2.25743	1.17468	5.78192e-07	1.46215e-05	Similar to H0315F07.6 protein
Os05g0428400	20.7592	2.65249	38.8658	14.6526	3.87308	5.84696e-07	1.47729e-05	Rossmann-like alpha/beta/alpha sandwich fold domain containing protein
Os01g0874300	364.144	148.686	579.601	3.89816	1.96279	5.85591e-07	1.47824e-05	Similar to MybHv5 (Fragment)
Os11g0222900	194.076	101.363	286.788	2.82931	1.50045	5.88828e-07	1.4851e-05	NB-ARC domain containing protein
Os11g0120200	44.4037	13.0563	75.7512	5.8019	2.53653	5.92525e-07	1.4931e-05	Protein of unknown function DUF936, plant family protein
Os01g0108800	67.3121	21.8142	112.81	5.17141	2.37056	5.93517e-07	1.49428e-05	Protein of unknown function DUF936, plant family protein
Os05g0438600	549.662	265.559	833.765	3.13966	1.65061	5.9699e-07	1.5017e-05	Fructose-1,6-bisphosphatase class 1/Sedoheputulose- 1,7-bisphosphatase domain containing protein
Os04g0690100	228.722	114.074	343.37	3.01008	1.5898	6.02334e-07	1.5138e-05	Zinc finger, C2H2-type domain containing protein
Os11g0427700	331.047	189.828	472.266	2.48786	1.3149	6.04403e-07	1.51694e-05	Xanthine/uracil/vitamin C permease family protein
Os10g0320100	33.4147	3.23195	63.5975	19.6777	4.29849	6.04645e-07	1.51694e-05	Similar to Flavonoid 3'-monooxygenase (EC 1.14.13.21) (Flavonoid 3'-hydroxylase) (Cytochrome P450 75B2)
Os08g0398400	355.525	203.799	507.251	2.48897	1.31555	6.22264e-07	1.55839e-05	Hypersensitive induced reaction protein, Bacterial pathogen resistanc
Os09g0567900	252.974	139.214	366.735	2.63433	1.39744	6.31534e-07	1.57884e-05	Inosine/uridine-preferring nucleoside hydrolase domain containing protein
Os06g0275800	362.295	208.326	516.264	2.47815	1.30927	6.32379e-07	1.57956e-05	Amino acid transporter, transmembrane domain containing protein
Os05g0210600	185.831	97.256	274.406	2.82148	1.49645	6.36865e-07	1.58938e-05	Molecular chaperone, heat shock protein, Hsp40, DnaJ domain containing protein
Os11g0658800	195.917	104.004	287.831	2.76749	1.46858	6.40001e-07	1.59441e-05	Pectin lyase fold/virulence factor domain containing protein
Os02g0744700	99.9265	39.9458	159.907	4.0031	2.00112	6.42175e-07	1.59843e-05	Similar to Starch synthase isoform zSTSII-2 (EC 2.4.1.21)
Os05g0435800	38.5758	7.06477	70.0867	9.9206	3.31043	6.5845e-07	1.63608e-05	Similar to Subtilisin-like protease
Os12g0631100	96.3315	39.6223	153.041	3.86249	1.94953	6.60714e-07	1.64028e-05	Small GTPase, Storage protein traffickin
Os03g0149100	40.535	5.26216	75.8078	14.4062	3.84862	6.66967e-07	1.65436e-05	ASYMMETRIC LEAVES2 (AS2)/LATERAL ORGAN BOUNDARIES (LOB) domain transcription factor, Crown root formatio
Os03g0691500	76.0005	30.3766	121.624	4.00388	2.0014	6.6788e-07	1.65518e-05	Hypothetical conserved gene
Os01g0876400	673.587	406.706	940.467	2.3124	1.20939	6.69053e-07	1.65665e-05	Sad1/UNC-like, C-terminal domain containing protein
Os12g0114800	1106.78	25.1975	2188.36	86.8485	6.44043	6.72436e-07	1.66358e-05	Similar to Lipid transfer protein
Os04g0666800	30.438	1.63223	59.2437	36.2961	5.18174	6.79887e-07	1.68055e-05	Similar to H1005F08.21 protein
Os07g0571300	114.197	45.614	182.78	4.00711	2.00256	6.94617e-07	1.71548e-05	Hypothetical protein
Os05g0552600	28.8338	2.64734	55.0203	20.7832	4.37735	6.96629e-07	1.71895e-05	Similar to root cap periphery gene2
Os10g0478200	4277.98	2721.18	5834.77	2.1442	1.10044	7.03748e-07	1.73502e-05	Cytoplasmic malate dehydrogenase
Os05g0171900	632.744	357.796	907.692	2.5369	1.34307	7.24885e-07	1.78404e-05	Glyoxalase/bleomycin resistance protein/dioxygenase domain containing protein
Os01g0210600	112.68	53.1532	172.206	3.23981	1.69591	7.25936e-07	1.78509e-05	Protein of unknown function DUF538 family protein
Os04g0576900	204.597	89.5455	319.649	3.56968	1.83579	7.29723e-07	1.79285e-05	Protein kinase, core domain containing protein
Os12g0112000	166.231	39.3024	293.16	7.45908	2.899	7.36173e-07	1.80559e-05	Similar to Peroxidase precursor (EC 1.11.1.7) (Fragment)
Os07g0116050	19.4434	2.28187	36.6049	16.0416	4.00375	7.65582e-07	1.87449e-05	Transposase, IS4-like domain containing protein
Os04g0672300	91.9068	39.9391	143.874	3.60235	1.84894	7.68142e-07	1.87783e-05	Similar to H0322F07.3 protein
Os01g0767600	547.787	328.769	766.805	2.33235	1.22178	7.73729e-07	1.88795e-05	Conserved hypothetical protein
Os11g0259700	260.49	106.859	414.122	3.87542	1.95435	7.90274e-07	1.92504e-05	Similar to SAM dependent carboxyl methyltransferase family protein
Os05g0208000	441.587	259.29	623.885	2.40613	1.26672	7.9028e-07	1.92504e-05	Similar to 2-oxoglutarate/malate translocator
Os01g0362100	71.4339	28.6855	114.182	3.98048	1.99294	7.91169e-07	1.92556e-05	Esterase/lipase/thioesterase domain containing protein
Os07g0587300	15.2995	1.04167	29.5574	28.375	4.82655	8.00099e-07	1.94563e-05	Hypothetical conserved gene
Os09g0513200	1405.8	290.595	2521.01	8.67532	3.11692	8.12405e-07	1.97219e-05	Similar to Solute carrier family 35, member F1
Os03g0712100	19.4354	2.26562	36.6052	16.1568	4.01407	8.34651e-07	2.02275e-05	Cell division cycle-associated protein domain containing protein
Os01g0876300	74.8767	30.2063	119.547	3.95769	1.98466	8.37052e-07	2.02685e-05	F-box associated type 1 domain containing protein
Os06g0155400	95.8118	43.2577	148.366	3.42982	1.77813	8.44122e-07	2.04223e-05	Conserved hypothetical protein
Os04g0438200	167.605	11.1852	324.026	28.9692	4.85645	8.49321e-07	2.05307e-05	Similar to H0315A08.10 protein
Os02g0762800	37.6006	10.2548	64.9464	6.33326	2.66295	8.50181e-07	2.0534e-05	Similar to ATRAD54/CHR25 (ARABIDOPSIS HOMOLOG OF RAD54); ATP binding / DNA binding / helicase
Os07g0174900	43.3685	2.24936	84.4877	37.5608	5.23116	8.51827e-07	2.0539e-05	Plant lipid transfer protein and hydrophobic protein, helical domain containing protein
Os02g0600400	1111.28	692.286	1530.28	2.21047	1.14435	8.5773e-07	2.06464e-05	Similar to Glucose-6-phosphate dehydrogenase
Os02g0612200	69.164	27.3169	111.011	4.06383	2.02284	8.6663e-07	2.0843e-05	NB-ARC domain containing protein
Os04g0629200	42.799	9.16517	76.4328	8.33949	3.05996	8.67835e-07	2.08544e-05	Cupredoxin domain containing protein
Os08g0203700	650.483	368.559	932.408	2.52987	1.33907	8.71733e-07	2.09304e-05	Protein kinase, core domain containing protein
Os04g0458300	232.075	121.878	342.271	2.80832	1.4897	8.83931e-07	2.12054e-05	Similar to OSIGBa0097P08.2 protein
Os04g0261400	57.621	20.5353	94.7068	4.61191	2.20536	8.88542e-07	2.12802e-05	Cytochrome c region domain containing protein
Os05g0272800	258.991	117.482	400.499	3.40902	1.76936	9.06247e-07	2.1686e-05	Similar to F20D23.27 protein
Os11g0229400	550.832	331.048	770.616	2.32781	1.21897	9.13345e-07	2.18192e-05	Similar to NBS-LRR protein (Fragment)
Os01g0347600	176.063	17.2674	334.859	19.3926	4.27743	9.19152e-07	2.19395e-05	Ervatamin B (EC 3.4.22.-) (ERV-B)
Os03g0248600	2118.77	1339.09	2898.45	2.16449	1.11403	9.20678e-07	2.19576e-05	Similar to Enolase 2 (EC 4.2.1.11) (2- phosphoglycerate dehydratase 2) (2-phospho- D-glycerate hydro-lyase 2)
Os01g0585600	176.007	91.6006	260.413	2.84292	1.50737	9.24825e-07	2.20381e-05	Protein of unknown function DUF632 domain containing protein
Os10g0535800	275.945	87.7405	464.149	5.29002	2.40327	9.2929e-07	2.2126e-05	Protein of unknown function Cys-rich domain containing protein
Os02g0583700	109306	26677.2	191936	7.19475	2.84694	9.42712e-07	2.24268e-05	Conserved hypothetical protein
Os04g0597800	95.4919	42.9519	148.032	3.44646	1.78511	9.51524e-07	2.25883e-05	TGF-beta receptor, type I/II extracellular region family protein
Os04g0524600	142.972	71.7144	214.23	2.98726	1.57882	9.51877e-07	2.25883e-05	Oligopeptide transporter OPT superfamily protein
Os03g0724700	558.557	282.473	834.64	2.95476	1.56304	9.7596e-07	2.31213e-05	Similar to cDNA clone:002-104-C06, full insert sequence
Os03g0183600	49.2503	13.8361	84.6645	6.11912	2.61332	9.77784e-07	2.31452e-05	Similar to Alanine aminotransferase
Os03g0135200	93.3015	17.8256	168.777	9.46825	3.2431	9.79551e-07	2.31678e-05	Similar to Glutathione S-transferase GST 9 (EC 2.5.1.18)
Os06g0166000	338.515	196.744	480.287	2.44118	1.28758	9.86995e-07	2.33052e-05	Cyclin-like F-box domain containing protein
Os03g0712800	105.721	28.7659	182.676	6.35042	2.66685	9.89416e-07	2.3343e-05	Cytosolic glutamine synthetas
Os09g0542900	46.6119	14.5806	78.6431	5.39366	2.43127	9.90464e-07	2.33484e-05	Conserved hypothetical protein
Os01g0874700	3258.36	2088.49	4428.23	2.1203	1.08427	1.00031e-06	2.35415e-05	GOLD domain containing protein
Os08g0415600	23.6551	3.86533	43.4448	11.2396	3.49052	1.00455e-06	2.36219e-05	Similar to ubiquitin-protein ligase
Os01g0888800	24.4349	4.40803	44.4618	10.0865	3.33436	1.01025e-06	2.37362e-05	Conserved hypothetical protein
Os01g0760600	540.1	289.559	790.64	2.73049	1.44916	1.03208e-06	2.42291e-05	Aspartate aminotransferase, cytoplasmic (EC 2.6.1.1) (Transaminase A)
Os05g0486100	1710.61	1079.21	2342.01	2.17012	1.11777	1.03316e-06	2.42347e-05	Leucine-rich repeat receptor-like kinase, Mn<sup>2+</sup>/Mg<sup>2+</sup>-dependent serine/threonine (Ser/Thr) kinase, Ca<sup>2+</sup>-independent Ser/Thr kinase, Negative regulation of polar auxin transport, Root developmen
Os02g0332800	1013.97	630.609	1397.34	2.21585	1.14786	1.03915e-06	2.43551e-05	Hypothetical gene
Os08g0553800	89.5493	37.2986	141.8	3.80175	1.92666	1.0423e-06	2.44089e-05	NAD(P)-binding domain containing protein
Os12g0152900	534.369	319.464	749.274	2.34541	1.22984	1.04464e-06	2.44435e-05	bZIP transcription factor, bZIP-1 domain containing protein
Os01g0195400	143.379	65.7578	221.001	3.36083	1.74882	1.06167e-06	2.48216e-05	Harpin-induced 1 domain containing protein
Os08g0109800	206.262	110.874	301.649	2.72063	1.44394	1.06442e-06	2.48654e-05	Regulator of chromosome condensation/beta- lactamase-inhibitor protein II domain containing protein
Os05g0534600	406.478	240.428	572.528	2.38129	1.25174	1.08045e-06	2.51988e-05	CASC3/Barentsz eIF4AIII binding domain containing protein
Os01g0609501	20.0364	2.64734	37.4254	14.137	3.8214	1.09029e-06	2.54073e-05	Hypothetical protein
Os02g0120800	114.94	54.6232	175.257	3.20847	1.68189	1.10439e-06	2.5694e-05	Similar to Small GTP-binding protein (Fragment)
Os06g0214800	409.794	165.423	654.164	3.9545	1.9835	1.11368e-06	2.58679e-05	Alpha/beta hydrolase fold-3 domain containing protein
Os12g0106300	302.504	122.391	482.618	3.94323	1.97938	1.11639e-06	2.59096e-05	Xylan acetyltransferase, Resistance to bacterial leaf blight diseas
Os07g0539900	8996.81	5830.93	12162.7	2.08589	1.06066	1.12074e-06	2.59894e-05	Similar to Beta-1,3-glucanase-like protein
Os06g0682900	242.478	136.008	348.948	2.56565	1.35933	1.13111e-06	2.61848e-05	Heat stress associated protein, Long-term acquired thermotoleranc
Os08g0441500	845.953	521.513	1170.39	2.24423	1.16622	1.13183e-06	2.61848e-05	Cinnamoyl-CoA reductase, Lignin formatio
Os09g0554300	213.662	117.822	309.502	2.62687	1.39335	1.14233e-06	2.64042e-05	Auxin efflux carrier domain containing protein
Os01g0901500	127.164	61.7506	192.578	3.11864	1.64092	1.14751e-06	2.65024e-05	Similar to 4-coumarate--CoA ligase-like 5
Os01g0597800	107.254	22.3681	192.14	8.58993	3.10265	1.15388e-06	2.6616e-05	UDP-glucuronosyl/UDP-glucosyltransferase family protein
Os01g0498300	49.0582	12.3699	85.7466	6.93189	2.79325	1.15429e-06	2.6616e-05	Glycosyltransferase AER61, uncharacterized domain containing protein
Os06g0724900	855.289	427.394	1283.18	3.00234	1.58609	1.16448e-06	2.68292e-05	Raf-Like MAPKKK, Mechanical tissue formation at the leaf lamina join
Os02g0157600	903.925	526.034	1281.82	2.43676	1.28496	1.18746e-06	2.73365e-05	Arsenate (As(V)) reductase, Rhodanase-like protein, As(V) tolerance, Control of arsenic (As) accumulatio
Os10g0542200	514.067	310.02	718.113	2.31634	1.21185	1.19523e-06	2.74932e-05	Ubiquilin domain containing protein
Os07g0561300	34.4069	8.97774	59.836	6.66493	2.73659	1.20692e-06	2.77396e-05	Cyclin-like F-box domain containing protein
Os08g0557600	1343.75	850.106	1837.4	2.16138	1.11195	1.21786e-06	2.79461e-05	Similar to Monodehydroascorbate reductase (EC 1.6.5.4) (MDAR) (Ascorbate free radical reductase) (AFR reductase)
Os10g0468800	17.9922	1.94892	34.0354	17.4637	4.12628	1.23958e-06	2.84216e-05	Hypothetical conserved gene
Os01g0843700	25.7488	4.87964	46.618	9.55357	3.25604	1.24266e-06	2.84692e-05	Conserved hypothetical protein
Os07g0591100	66.3106	26.0656	106.556	4.08798	2.03139	1.24704e-06	2.85466e-05	Protein of unknown function DUF620 family protein
Os05g0588250	89.6374	35.0379	144.237	4.11659	2.04145	1.24884e-06	2.8565e-05	Hypothetical protein
Os05g0100600	820.423	508.684	1132.16	2.22567	1.15424	1.25578e-06	2.87007e-05	Similar to aminophospholipid ATPase
Os06g0683700	66.6699	18.3673	114.972	6.25963	2.64608	1.26568e-06	2.89036e-05	Similar to wound induced protein
Os06g0731800	602.86	365.588	840.131	2.29802	1.20039	1.26947e-06	2.8967e-05	Clathrin light chain family protein
Os03g0796700	61.6148	23.3666	99.8631	4.27375	2.0955	1.27526e-06	2.90704e-05	Conserved hypothetical protein
Os09g0130300	1010.94	629.053	1392.82	2.21416	1.14676	1.27604e-06	2.90704e-05	Hypothetical protein
Os04g0192350	92.4837	41.9523	143.015	3.40899	1.76934	1.27975e-06	2.91316e-05	Similar to H0124E07.4 protein
Os05g0108400	66.296	26.0972	106.495	4.0807	2.02882	1.29488e-06	2.94056e-05	Protein of unknown function DUF868, plant family protein
Os03g0196600	112.192	26.9957	197.388	7.31183	2.87023	1.31008e-06	2.97271e-05	Similar to satase isoform II
Os04g0534166	239.447	133.442	345.451	2.58876	1.37226	1.34014e-06	3.03609e-05	Similar to OSIGBa0159I10.8 protein
Os11g0112200	50.2661	17.127	83.4051	4.86981	2.28386	1.35194e-06	3.05797e-05	Similar to Cationic peroxidase 1 precursor (EC 1.11.1.7) (PNPC1)
Os12g0433500	205.402	108.494	302.309	2.7864	1.4784	1.36258e-06	3.07957e-05	Similar to FU (FUSED); protein serine/threonine kinase
Os01g0326000	169.084	73.1637	265.005	3.62208	1.85682	1.39936e-06	3.15769e-05	Similar to Peroxidase (Fragment)
Os06g0220300	45.3084	7.77944	82.8374	10.6482	3.41254	1.40898e-06	3.17688e-05	Similar to Phi-1 protein
Os04g0683700	946.733	472.548	1420.92	3.00693	1.58829	1.41305e-06	3.18355e-05	4-coumarate-Co-A ligase (4CL) like protein, Adenosine monophosphate binding protein, Regulation of rice blast resistance, floret development, and lignin biosynthesi
Os03g0563600	736.358	280.904	1191.81	4.24276	2.085	1.43282e-06	3.22555e-05	Similar to Peroxidase 56 precursor (EC 1.11.1.7) (Atperox P56) (ATP33)
Os07g0671800	250.88	140.31	361.45	2.57609	1.36518	1.43859e-06	3.23598e-05	Similar to Stress-related protein-like protein (Fragment)
Os01g0748000	95.2336	43.8173	146.65	3.34685	1.7428	1.44507e-06	3.24799e-05	Similar to Dynamin family protein
Os04g0196600	405.01	239.548	570.472	2.38146	1.25184	1.46923e-06	3.2971e-05	Glycosyltransferase AER61, uncharacterized domain containing protein
Os01g0226300	207.673	113.798	301.548	2.64986	1.40591	1.47097e-06	3.29841e-05	Reticulon family protein
Os07g0150700	1642.95	1046.51	2239.38	2.13984	1.09751	1.47559e-06	3.30593e-05	Serine/threonine protein kinase, Pollination and drought stress responses, Reguration of potassium uptake by CBL1-CIPK23 comple
Os03g0794500	1986.2	1275.83	2696.57	2.11358	1.07969	1.48725e-06	3.32706e-05	Similar to Glutamate dehydrogenase (EC 1.4.1.3) (GDH)
Os04g0438101	24.2906	0.316692	48.2644	152.402	7.25174	1.50194e-06	3.35465e-05	Similar to H0315A08.9 protein
Os05g0127300	428.867	246.806	610.927	2.47533	1.30762	1.52262e-06	3.39818e-05	Serine/threonine protein kinase domain containing protein
Os04g0659300	622.229	40.7009	1203.76	29.5757	4.88634	1.52408e-06	3.39877e-05	Receptor-like protein, Root development, Salt stress response, Regulation of iron acquisitio
Os01g0868300	34.6891	9.15406	60.2241	6.57895	2.71786	1.53023e-06	3.40982e-05	Similar to DNA polymerase alpha catalytic subunit (EC 2.7.7.7)
Os11g0588300	562.787	343.35	782.225	2.27822	1.1879	1.53488e-06	3.4175e-05	Similar to Glutathione transferase AtGST 10 (EC 2.5.1.18)
Os10g0162844	13.8474	0	27.6949	Inf	Inf	1.54731e-06	3.43981e-05	Wall-associated kinase domain containing protein
Os03g0747100	31.2365	7.4568	55.0163	7.378	2.88323	1.55436e-06	3.45279e-05	ERG2/sigma1 receptor-like domain containing protein
Os05g0358700	440.572	263.949	617.195	2.33831	1.22547	1.55737e-06	3.45659e-05	Similar to predicted protein
Os01g0332500	65.0209	25.1677	104.874	4.16701	2.05901	1.62916e-06	3.6049e-05	Similar to Serine carboxypeptidase II-like protein
Os02g0272300	14.5975	0.998849	28.1962	28.2287	4.81909	1.64957e-06	3.64722e-05	Similar to Pollen-specific kinase partner protein
Os09g0429000	49.2165	16.8147	81.6184	4.85401	2.27918	1.65651e-06	3.65974e-05	Similar to Glutamate receptor
Os05g0332300	121.157	53.9864	188.328	3.48843	1.80258	1.68671e-06	3.72356e-05	Similar to CBL-interacting protein kinase 2
Os12g0123800	121.037	60.7135	181.36	2.98714	1.57877	1.73579e-06	3.82599e-05	No apical meristem (NAM) protein domain containing protein
Os06g0301300	737.871	434.244	1041.5	2.39842	1.26208	1.74202e-06	3.83675e-05	Similar to predicted protein
Os04g0103700	32.5685	8.03625	57.1008	7.1054	2.82892	1.74391e-06	3.83795e-05	Serine/threonine protein kinase-related domain containing protein
Os01g0954000	50.1078	17.9172	82.2985	4.59326	2.19952	1.76027e-06	3.87097e-05	NADPH-dependent FMN reductase family protein
Os07g0560300	92.1232	36.8783	147.368	3.99607	1.99858	1.78777e-06	3.92564e-05	Armadillo-like helical domain containing protein
Os11g0528400	24.3863	4.57921	44.1934	9.65088	3.27066	1.78789e-06	3.92564e-05	Similar to aminopeptidase
Os03g0805400	355.47	204.294	506.646	2.47999	1.31033	1.83224e-06	4.01683e-05	Phosphatidic acid phosphatase type 2/haloperoxidase domain containing protein
Os04g0514800	137.988	70.4941	205.482	2.91489	1.54344	1.85939e-06	4.06698e-05	Similar to Dual specificity kinase 1
Os02g0548700	338.529	199.335	477.724	2.39659	1.26098	1.87465e-06	4.0972e-05	Similar to ubiquitin-protein ligase
Os12g0120000	32.8937	8.56865	57.2188	6.67769	2.73935	1.91686e-06	4.18018e-05	Protein of unknown function DUF936, plant family protein
Os10g0371000	1236.45	553.657	1919.25	3.4665	1.79348	1.91702e-06	4.18018e-05	Similar to Pollen proteins Ole e I family protein, expressed
Os11g0151700	1333.35	434.257	2232.44	5.14082	2.362	1.94897e-06	4.24661e-05	Purple acid phosphatase (EC:3.1.3.2), Improvement in phosphate acquisition and utilizatio
Os06g0727600	10.3128	0	20.6256	Inf	Inf	2.01181e-06	4.37684e-05	Similar to Lysine ketoglutarate reductase trans- splicing related 1
Os09g0367700	55.4766	1.3318	109.621	82.3108	6.36301	2.02402e-06	4.40005e-05	Similar to GST6 protein (EC 2.5.1.18)
Os10g0479700	337.314	197.588	477.04	2.41431	1.27161	2.04148e-06	4.43462e-05	Protein of unknown function DUF250 domain containing protein
Os03g0666500	130.425	65.0278	195.821	3.01135	1.59041	2.0546e-06	4.45972e-05	Similar to Ras-related protein RHA1
Os05g0137500	178.086	96.4089	259.764	2.6944	1.42996	2.08857e-06	4.53001e-05	Similar to WRKY transcription factor 5
Os06g0637500	742.705	390.93	1094.48	2.79969	1.48526	2.10159e-06	4.55477e-05	Similar to MYB transcription factor R2R3 type
Os09g0466800	18.5524	2.24936	34.8555	15.4958	3.9538	2.17672e-06	4.70686e-05	Conserved hypothetical protein
Os10g0112100	489.93	299.061	680.799	2.27645	1.18679	2.1994e-06	4.7523e-05	Member of the PLAC8 domain-containing protein family, Maintenance of metal ion homeostasis and grain weight, Negative regulation of plant heigh
Os01g0847900	179.507	97.3376	261.676	2.68833	1.42671	2.21245e-06	4.77687e-05	Prenylated rab acceptor PRA1 family protein
Os10g0552300	116.942	5.1321	228.753	44.5729	5.47809	2.22465e-06	4.79958e-05	Conserved hypothetical protein
Os11g0579900	34.8634	9.72332	60.0034	6.17108	2.62552	2.25859e-06	4.86545e-05	Armadillo-like helical domain containing protein
Os03g0652000	64.8673	11.0328	118.702	10.759	3.42747	2.3737e-06	5.10253e-05	C2 domain containing protein
Os08g0163100	77.6052	33.8364	121.374	3.58708	1.84281	2.37402e-06	5.10253e-05	Nuf2 family protein
Os09g0493000	10.0698	0	20.1397	Inf	Inf	2.3778e-06	5.10682e-05	Conserved hypothetical protein
Os04g0664400	98.3586	32.9286	163.789	4.97406	2.31442	2.38139e-06	5.11066e-05	Auxin response factor 1
Os05g0215700	538.678	289.759	787.597	2.71811	1.44261	2.39191e-06	5.12552e-05	Conserved hypothetical protein
Os09g0474300	352.299	209.663	494.936	2.36063	1.23917	2.4231e-06	5.18068e-05	Similar to Heat-shock protein precursor
Os01g0710700	95.8006	29.5002	162.101	5.49492	2.4581	2.44163e-06	5.21637e-05	Lipase, class 3 family protein
Os01g0827300	577.012	228.823	925.202	4.04331	2.01554	2.45563e-06	5.24235e-05	Putative laccase precursor, Abiotic stress respons
Os04g0447100	220.229	123.226	317.232	2.57439	1.36423	2.48128e-06	5.29315e-05	Similar to Lipoxygenase
Os06g0591600	540.585	332.115	749.055	2.25541	1.17339	2.4925e-06	5.31311e-05	Similar to Hemoglobin Hb2
Os01g0166700	252.582	145.829	359.334	2.46407	1.30105	2.58195e-06	5.49146e-05	Saposin family protein
Os02g0714200	639.858	304.67	975.046	3.20034	1.67823	2.59985e-06	5.52541e-05	Similar to Pyrophosphate--fructose 6-phosphate 1- phosphotransferase alpha subunit (EC 2.7.1.90) (PFP) (6- phosphofructokinase, pyrophosphate dependent) (Pyrophosphate-dependent 6-phosphofructose-1-kinase) (PPi- PFK)
Os03g0305000	162.145	84.6345	239.655	2.83164	1.50164	2.60937e-06	5.54151e-05	AMP-binding protein
Os02g0699500	32.4669	8.43424	56.4996	6.69884	2.74391	2.61204e-06	5.54306e-05	Conserved hypothetical protein
Os02g0439200	78.658	17.2237	140.092	8.13368	3.02391	2.62676e-06	5.57013e-05	Protein kinase PKN/PRK1, effector domain containing protein
Os02g0190500	269.424	151.929	386.919	2.54671	1.34863	2.64984e-06	5.61491e-05	Serine/threonine protein kinase-related domain containing protein
Os01g0929200	53.6203	19.6229	87.6177	4.46508	2.15869	2.65707e-06	5.62604e-05	Serine/threonine protein kinase domain containing protein
Os01g0897000	187.236	102.035	272.437	2.67004	1.41686	2.66934e-06	5.64782e-05	Similar to Cyclin-dependent kinase B1-1
Os03g0236200	233.194	103.817	362.57	3.49241	1.80422	2.67618e-06	5.6539e-05	Similar to Glutamate decarboxylase isozyme 3 (EC 4.1.1.15)
Os02g0575700	307.446	120.16	494.732	4.11729	2.04169	2.71131e-06	5.71784e-05	Similar to OSIGBa0097P08.1 protein
Os01g0765600	1812.2	937.856	2686.55	2.86457	1.51832	2.71246e-06	5.71784e-05	EF-Hand type domain containing protein
Os10g0555900	632.922	20.0842	1245.76	62.0269	5.95482	2.72514e-06	5.74032e-05	Similar to Beta-expansin
Os01g0756000	19.118	2.72187	35.5142	13.0477	3.70572	2.81389e-06	5.91097e-05	Conserved hypothetical protein
Os05g0276500	9.96154	0	19.9231	Inf	Inf	2.81445e-06	5.91097e-05	Expansin Os-EXPA3
Os04g0472200	15.6963	0	31.3926	Inf	Inf	2.82167e-06	5.92176e-05	Similar to H0418A01.11 protein
Os04g0450701	129.762	19.8103	239.714	12.1005	3.59699	2.8331e-06	5.94137e-05	Hypothetical protein
Os07g0245200	296.537	152.331	440.743	2.89332	1.53273	2.84688e-06	5.96588e-05	Similar to Polygalacturonase-like protein
Os09g0543400	115.108	56.8735	173.342	3.04785	1.60779	2.85826e-06	5.98257e-05	Ornithine decarboxylase (EC 4.1.1.17)
Os02g0829100	81.057	30.3416	131.772	4.34296	2.11868	2.85904e-06	5.98257e-05	Replication protein A 30kDa
Os08g0395800	97.5452	43.3336	151.757	3.50206	1.8082	2.97106e-06	6.21241e-05	Protein of unknown function DUF247, plant family protein
Os04g0404800	997.966	637.381	1358.55	2.13146	1.09184	2.9849e-06	6.23677e-05	Similar to H0502B11.5 protein
Os05g0286100	80.446	36.0533	124.839	3.46262	1.79186	3.05033e-06	6.36883e-05	Similar to Zinc-finger protein KNUCKLES
Os02g0812500	87.6473	39.5787	135.716	3.42902	1.77779	3.0585e-06	6.38121e-05	Cyclin-like F-box domain containing protein
Os03g0727600	24.5592	4.88559	44.2328	9.05372	3.17851	3.07965e-06	6.41124e-05	ACC synthase, Ethylene biosynthesi
Os02g0586400	991.972	635.152	1348.79	2.12358	1.0865	3.10844e-06	6.46175e-05	Similar to Small GTP-binding protein
Os01g0514600	100.149	48.2999	151.999	3.14698	1.65397	3.11554e-06	6.47178e-05	Similar to Fimbrin 1 (AtFIM1)
Os11g0157400	227.72	131.073	324.367	2.4747	1.30725	3.13372e-06	6.50481e-05	Exo70 exocyst complex subunit family protein
Os01g0534800	469.675	288.393	650.957	2.25719	1.17453	3.19087e-06	6.61381e-05	Similar to PRLI-interacting factor K (Fragment)
Os01g0786500	162.593	87.3414	237.844	2.72315	1.44528	3.24238e-06	6.71098e-05	Similar to early nodulin 20
Os07g0539100	3022.23	546.493	5497.96	10.0604	3.33062	3.25583e-06	6.73376e-05	Glycoside hydrolase, family 17 protein
Os03g0849800	264.084	152.957	375.211	2.45305	1.29457	3.26187e-06	6.74136e-05	Nucleotide-diphospho-sugar transferase domain containing protein
Os08g0447300	398.419	242.181	554.656	2.29026	1.19551	3.30105e-06	6.81244e-05	Similar to serine esterase family protein
Os01g0914100	71.8516	24.2483	119.455	4.92631	2.30051	3.39816e-06	7.00272e-05	Plant lipid transfer protein/seed storage/trypsin- alpha amylase inhibitor domain containing protein
Os01g0778800	1582.35	1030.01	2134.7	2.07251	1.05138	3.42182e-06	7.04638e-05	Peptidase M16, core domain containing protein
Os03g0695600	1050.87	671.913	1429.83	2.12799	1.08949	3.43569e-06	7.06984e-05	Proteasome subunit beta type 2 (EC 3.4.25.1) (20S proteasome alpha subunit D) (20S proteasome subunit beta- 4)
Os06g0196900	559.645	341.491	777.8	2.27766	1.18755	3.45273e-06	7.09977e-05	Similar to Chaperonin
Os02g0191300	328.925	195.565	462.285	2.36385	1.24114	3.49094e-06	7.17317e-05	Similar to Amino acid transporter-like protein
Os03g0251800	104.862	36.3501	173.373	4.76953	2.25385	3.52234e-06	7.23248e-05	Conserved hypothetical protein
Os07g0689800	35.896	10.8078	60.9841	5.6426	2.49636	3.57041e-06	7.32589e-05	Tetratricopeptide-like helical domain containing protein
Os12g0145700	1165.98	751.386	1580.57	2.10354	1.07282	3.62412e-06	7.42006e-05	Pyruvate kinase family protein
Os03g0831700	263.209	152.095	374.324	2.46112	1.29931	3.68181e-06	7.52738e-05	Conserved hypothetical protein
Os05g0312600	157.297	84.8195	229.775	2.70899	1.43776	3.70275e-06	7.56476e-05	EF-Hand type domain containing protein
Os06g0222100	80.3415	35.6423	125.041	3.50821	1.81073	3.74859e-06	7.64744e-05	Similar to Ramosa 3 (Fragment)
Os07g0125500	70.6571	8.9024	132.412	14.8737	3.89469	3.85011e-06	7.84894e-05	Allergen V5/Tpx-1 related family protein
Os12g0238000	129.187	66.6746	191.7	2.87516	1.52364	3.88144e-06	7.90076e-05	SANT domain, DNA binding domain containing protein
Os01g0896300	105.55	50.7279	160.372	3.16142	1.66057	3.93231e-06	7.9857e-05	Hypothetical conserved gene
Os06g0643100	586.878	367.856	805.9	2.1908	1.13146	3.93401e-06	7.9857e-05	Proteasome subunit beta type 3 (EC 3.4.25.1) (20S proteasome alpha subunit C) (20S proteasome subunit beta- 3)
Os06g0703500	655.904	359.98	951.828	2.64412	1.40279	3.98128e-06	8.07017e-05	Similar to SBP-domain protein 5 (Fragment)
Os05g0555100	193.666	88.535	298.797	3.3749	1.75485	3.99518e-06	8.09259e-05	Similar to Protein phosphatase 2A B'kappa subunit
Os01g0136500	125.284	61.5244	189.043	3.07266	1.61949	4.03329e-06	8.15819e-05	Conserved hypothetical protein
Os05g0217000	112.321	22.7615	201.88	8.86935	3.14883	4.059e-06	8.20436e-05	Protein of unknown function DUF1070 family protein
Os01g0704100	993.004	67.0759	1918.93	28.6084	4.83837	4.06768e-06	8.21608e-05	Nitrate transporter, Nitrate transpor
Os08g0482700	3348.99	2202.89	4495.08	2.04054	1.02895	4.08911e-06	8.25351e-05	Cupredoxin domain containing protein
Os12g0582700	298.024	176.232	419.817	2.38218	1.25229	4.11987e-06	8.30971e-05	Similar to Cytochrome P450
Os10g0542900	1057.3	261.005	1853.59	7.10175	2.82817	4.17878e-06	8.42258e-05	Similar to chitinase
Os03g0188200	140.741	74.3208	207.161	2.78739	1.47891	4.19774e-06	8.45482e-05	Zinc finger, RING/FYVE/PHD-type domain containing protein
Os01g0668100	451.561	150.623	752.499	4.99591	2.32075	4.22644e-06	8.5066e-05	Similar to Arabinogalactan-like protein
Os05g0362100	239.239	100.854	377.625	3.74428	1.90469	4.23019e-06	8.50815e-05	Similar to Protein MFP-b
Os05g0568000	2503.19	1639.22	3367.16	2.05413	1.03853	4.25228e-06	8.54654e-05	Similar to FAE1
Os01g0259400	162.689	88.2972	237.081	2.68504	1.42494	4.29059e-06	8.61746e-05	Armadillo-type fold domain containing protein
Os08g0487800	492.814	305.093	680.535	2.23058	1.15742	4.33503e-06	8.69896e-05	Similar to Heat-shock protein precursor
Os01g0895300	28.3442	0.633384	56.0549	88.5007	6.46762	4.35361e-06	8.7256e-05	Cytochrome b561, eukaryote domain containing protein
Os08g0446400	160.674	73.3831	247.965	3.37904	1.75661	4.60582e-06	9.19559e-05	Leucine-rich repeat, N-terminal domain containing protein
Os05g0382900	94.6258	39.5839	149.668	3.78102	1.91878	4.60748e-06	9.19559e-05	Annexin family protein
Os04g0505200	482.009	186.711	777.308	4.16316	2.05768	4.62632e-06	9.22673e-05	Similar to Protein binding protein
Os03g0326000	411.622	253.757	569.487	2.24422	1.16621	4.68798e-06	9.34317e-05	Phospholipid-transporting ATPase 1 (EC 3.6.3.1) (Aminophospholipid flippase 1)
Os08g0514000	20.1567	3.25336	37.0601	11.3913	3.50986	4.72007e-06	9.40055e-05	Protein kinase, catalytic domain domain containing protein
Os12g0169100	290.617	171.064	410.17	2.39776	1.26168	4.74695e-06	9.44749e-05	Protein of unknown function DUF869, plant family protein
Os02g0584200	6749.88	2075.96	11423.8	5.50291	2.46019	4.78868e-06	9.51726e-05	Conserved hypothetical protein
Os07g0687000	196.311	84.7162	307.907	3.63457	1.86178	4.81052e-06	9.54733e-05	Serine/threonine protein kinase, Abiotic stresse
Os10g0369500	38.9436	12.3159	65.5713	5.32411	2.41254	4.82545e-06	9.57032e-05	Yippee-like protein domain containing protein
Os04g0623800	462.051	261.164	662.937	2.53839	1.34391	4.83924e-06	9.59099e-05	Similar to Aminomethyltransferase, mitochondrial precursor (EC 2.1.2.10) (Glycine cleavage system T protein) (GCVT)
Os12g0580950	16.8016	1.98659	31.6166	15.915	3.99232	4.89468e-06	9.69411e-05	Hypothetical protein
Os06g0107800	163.631	83.028	244.234	2.94159	1.5566	4.90403e-06	9.69916e-05	Similar to RAV-like protein
Os02g0489800	56.6159	22.3088	90.923	4.07566	2.02703	4.94026e-06	9.76404e-05	Similar to SKIP interacting protein 18 (Fragment)
Os02g0202300	206.236	108.695	303.776	2.79476	1.48272	5.04764e-06	9.96936e-05	Protein of unknown function DUF3414 domain containing protein
Os01g0693300	116.01	59.7146	172.305	2.88547	1.5288	5.09092e-06	0.000100479	Similar to Lipid phosphate phosphatase 2 (EC 3.1.3.-) (AtLPP2) (Phosphatidic acid phosphatase 2) (AtPAP2) (Prenyl diphosphate phosphatase)
Os07g0684100	432.193	269.013	595.373	2.21317	1.14612	5.12273e-06	0.000101037	Similar to Thioredoxin-like 1
Os02g0187700	347.948	185.691	510.205	2.7476	1.45817	5.13168e-06	0.000101074	Similar to Myb-related protein B (B-Myb) (Myb- related protein 1) (XMYB1)
Os02g0285800	249.388	145.988	352.788	2.41655	1.27295	5.13175e-06	0.000101074	Similar to GTP-binding protein typA (Tyrosine phosphorylated protein A)
Os02g0756600	235.746	88.3749	383.117	4.33514	2.11608	5.20336e-06	0.000102414	Similar to Phi-1 protein
Os02g0538700	309.992	147.539	472.446	3.20219	1.67906	5.21783e-06	0.000102628	Harpin-induced 1 domain containing protein
Os12g0554800	136.372	72.0509	200.694	2.78545	1.47791	5.27063e-06	0.000103595	Similar to Polygalacturonase-like protein
Os05g0361700	87.0085	6.2278	167.789	26.942	4.75178	5.28602e-06	0.000103789	Similar to EREBP-2 protein (Fragment)
Os10g0358200	46.2812	16.2411	76.3212	4.69925	2.23243	5.28885e-06	0.000103789	Similar to NB-ARC domain containing protein
Os01g0914000	196.898	111.916	281.881	2.51868	1.33267	5.29143e-06	0.000103789	Conserved hypothetical protein
Os02g0227200	458.373	284.587	632.159	2.22132	1.15142	5.33129e-06	0.000104356	Early nodulin
Os03g0286500	242.464	29.7715	455.157	15.2883	3.93436	5.34197e-06	0.000104493	Similar to RNA-binding region containing protein 1 (HSRNASEB) (ssDNA binding protein SEB4) (CLL-associated antigen KW-5). Splice isoform 2
Os01g0652450	48.9471	17.8245	80.0698	4.49212	2.1674	5.39341e-06	0.000105336	Hypothetical gene
Os07g0267300	76.0971	34.469	117.725	3.41539	1.77205	5.39618e-06	0.000105336	Hypothetical gene
Os08g0376550	35.088	8.52078	61.6553	7.23587	2.85517	5.44238e-06	0.000106164	Similar to Patatin-like protein 1
Os02g0640500	90.0695	42.4536	137.685	3.24319	1.69741	5.44603e-06	0.000106164	Lectin receptor-like kinase, Mediation of salt sensitivity, Regulation of ethylene homeostasi
Os07g0677900	27.4208	6.63598	48.2057	7.26429	2.86082	5.50355e-06	0.000107212	Protein of unknown function DUF827, plant family protein
Os07g0608200	318.782	191.963	445.602	2.3213	1.21493	5.5488e-06	0.000107872	Similar to CCAAT-binding transcription factor subunit B (CBF-B) (NF-Y protein chain A) (NF-YA) (CAAT-box DNA binding protein subunit A). Splice isoform Short
Os11g0115100	1570.6	27.6094	3113.6	112.773	6.81728	5.5558e-06	0.000107935	Similar to Lipid transfer protein
Os10g0395000	323.959	195.329	452.589	2.31706	1.2123	5.58708e-06	0.000108468	Protein kinase, core domain containing protein
Os03g0681201	58.8975	23.5104	94.2847	4.01034	2.00372	5.63424e-06	0.00010931	Similar to predicted protein
Os06g0683400	1433.61	470.273	2396.96	5.09694	2.34963	5.66036e-06	0.000109667	Small calcium-binding protein with one EF-hand motif, Positive regulation of osmotic and salt toleranc
Os05g0420600	1388.78	911.069	1866.49	2.04869	1.0347	5.69551e-06	0.000110198	Cytochrome c
Os02g0816300	27.9723	6.92691	49.0176	7.0764	2.82302	5.78518e-06	0.000111706	Armadillo-type fold domain containing protein
Os06g0554300	250.8	143.135	358.466	2.50439	1.32446	5.87792e-06	0.00011342	Conserved hypothetical protein
Os06g0603300	306.374	156.462	456.285	2.91626	1.54412	5.9212e-06	0.0001141	VQ domain containing protein
Os01g0555600	137.217	72.7835	201.65	2.77055	1.47017	5.99615e-06	0.000115388	Dynein light chain, type 1 family protein
Os04g0228400	171.105	5.41628	336.794	62.1819	5.95842	6.0249e-06	0.000115653	Expansin precursor (Alpha-expansin OsEXPA1)
Os02g0706900	337.711	138.606	536.816	3.87296	1.95344	6.02611e-06	0.000115653	Alpha/beta hydrolase family protein
Os01g0174100	190.538	109.701	271.376	2.47378	1.30672	6.08095e-06	0.000116548	Conserved hypothetical protein
Os07g0486500	412.404	257.529	567.28	2.20278	1.13933	6.12375e-06	0.00011729	RhoGAP domain containing protein
Os09g0383300	119.334	61.5974	177.071	2.87465	1.52338	6.1684e-06	0.000118065	Hypothetical conserved gene
Os07g0677100	164.589	3.58116	325.598	90.9197	6.50652	6.17717e-06	0.000118154	Peroxidase
Os06g0288100	727.404	432.131	1022.68	2.36659	1.24281	6.18834e-06	0.000118288	Similar to Receptor-like protein kinase
Os01g0693400	1062.95	691.088	1434.8	2.07615	1.05391	6.1963e-06	0.000118361	Pathogenesis-related transcriptional factor and ERF, DNA-binding domain containing protein
Os01g0174000	162.588	84.3274	240.849	2.85611	1.51405	6.35592e-06	0.000121248	Similar to BZIP transcription factor (Fragment)
Os12g0486800	44.151	5.29388	83.0082	15.68	3.97086	6.43396e-06	0.000122572	Hypothetical protein
Os12g0583700	64.1667	27.6515	100.682	3.6411	1.86437	6.46882e-06	0.000123154	Zinc finger, C2H2-type domain containing protein
Os06g0352200	23.0081	4.66049	41.3557	8.87368	3.14953	6.51062e-06	0.000123867	Protein of unknown function DUF679 family protein
Os05g0366600	582.382	217.82	946.945	4.34738	2.12015	6.53986e-06	0.000124257	Similar to Hydroxyisourate hydrolase
Os11g0226966	42.9678	14.7476	71.1881	4.82711	2.27116	6.58916e-06	0.00012506	Hypothetical conserved gene
Os01g0631500	102.547	51.3325	153.762	2.99542	1.58276	6.5909e-06	0.00012506	Similar to Beta-1,3-glucanase-like protein
Os07g0678300	422.416	262.301	582.531	2.22085	1.15111	6.76323e-06	0.000127989	Similar to CBL-interacting protein kinase 29
Os04g0506300	25.1419	5.64904	44.6347	7.9013	2.98209	6.77748e-06	0.000128031	TMS membrane protein/tumour differentially expressed protein family protein
Os07g0691300	190.509	108.149	272.869	2.5231	1.3352	6.77855e-06	0.000128031	Wound-induced protein, Wun1, subgroup domain containing protein
Os04g0365100	56.0037	20.4334	91.574	4.48159	2.16401	6.77892e-06	0.000128031	Similar to OSIGBa0135K14.8 protein
Os03g0564600	51.5288	18.5598	84.4979	4.55274	2.18674	6.84666e-06	0.000128969	Protein of unknown function DUF26 domain containing protein
Os01g0124401	3323.98	1543.98	5103.99	3.30573	1.72497	6.88046e-06	0.000129434	Similar to Bowman-Birk type bran trypsin inhibitor
Os10g0401000	169.642	95.8905	243.393	2.53824	1.34383	6.92192e-06	0.000130128	Conserved hypothetical protein
Os03g0719850	9.62619	0	19.2524	Inf	Inf	6.93165e-06	0.000130165	Similar to Protein kinase 2
Os06g0115700	98.8153	42.3484	155.282	3.66678	1.87451	6.93302e-06	0.000130165	Conserved hypothetical protein
Os02g0661100	188.307	104.522	272.091	2.60318	1.38028	7.01555e-06	0.000131541	Similar to Trehalose-6-phosphate phosphatase
Os05g0499300	638.311	166.849	1109.77	6.65138	2.73365	7.10256e-06	0.000133085	Similar to Peroxidase (EC 1.11.1.7)
Os01g0354200	77.0943	35.0047	119.184	3.40479	1.76757	7.14275e-06	0.000133663	Similar to Sterol C-14 reductase
Os01g0623900	58.3844	23.9301	92.8387	3.87958	1.9559	7.18718e-06	0.000134406	Conserved hypothetical protein
Os01g0743200	59.1771	17.7354	100.619	5.67333	2.5042	7.19412e-06	0.000134445	Pectin lyase fold/virulence factor domain containing protein
Os03g0112101	600.919	380.86	820.978	2.15559	1.10808	7.19869e-06	0.000134445	Similar to Adaptin N terminal region family protein, expressed
Os04g0649400	10.7979	0.33295	21.2628	63.862	5.99689	7.53579e-06	0.000140472	WUSCHEL-related homeobox protein, Meristem maintenanc
Os01g0764400	362.183	223.229	501.137	2.24495	1.16668	7.55491e-06	0.000140637	Similar to Chorismate mutase, chloroplast precursor (EC 5.4.99.5) (CM-1)
Os12g0203200	536.332	282.227	790.437	2.80071	1.48579	7.59849e-06	0.000141356	Conserved hypothetical protein
Os01g0734800	796.233	370.301	1222.16	3.30046	1.72267	7.62181e-06	0.000141697	UDP-glucuronosyl/UDP-glucosyltransferase family protein
Os07g0676600	35.4092	4.56375	66.2547	14.5176	3.85973	7.66978e-06	0.000142496	Similar to DNA binding protein
Os02g0324400	64.9463	27.5427	102.35	3.71605	1.89377	7.67794e-06	0.000142555	Secreted protein with a CLE domain, Maintenance of the floral meristem (FM) and the vegetative shoot apical meristem (SAM
Os08g0389700	1989.32	1323.13	2655.5	2.00698	1.00503	7.68873e-06	0.000142662	Conserved hypothetical protein
Os06g0108600	21.337	0.316692	42.3573	133.749	7.06339	7.72352e-06	0.000143214	Similar to Expansin-A17
Os03g0599000	482.464	280.418	684.51	2.44104	1.2875	7.77193e-06	0.000144018	NB-ARC domain containing protein
Os10g0546100	38.1969	0.633384	75.7604	119.612	6.90222	7.806e-06	0.000144556	Pollen Ole e 1 allergen and extensin domain containing protein
Os07g0501800	96.9415	47.7306	146.152	3.06202	1.61448	7.93718e-06	0.000146889	Similar to Receptor-like protein kinase
Os08g0557900	916.867	389.723	1444.01	3.70523	1.88956	8.04166e-06	0.00014863	Inosine/uridine-preferring nucleoside hydrolase domain containing protein
Os01g0541800	114.452	59.3002	169.604	2.8601	1.51606	8.19674e-06	0.000151202	MtN3 and saliva related transmembrane protein family protein
Os10g0415800	130.991	69.9617	192.021	2.74466	1.45663	8.22525e-06	0.00015163	Similar to Prolyl oligopeptidase family protein, expressed
Os08g0562600	845.261	331.411	1359.11	4.10099	2.03597	8.26154e-06	0.00015219	C2 calcium-dependent membrane targeting domain containing protein
Os05g0476700	569.203	181.683	956.722	5.26588	2.39667	8.26834e-06	0.00015219	U-box E3ubiquitin ligase, Positive regulation of cold stress respons
Os08g0412700	570.172	255.482	884.862	3.46351	1.79223	8.27164e-06	0.00015219	Protein of unknown function DUF1262 family protein
Os10g0359500	1392.91	921.433	1864.39	2.02336	1.01675	8.28748e-06	0.000152336	No apical meristem (NAM) protein domain containing protein
Os04g0685900	966.158	591.013	1341.3	2.2695	1.18237	8.2903e-06	0.000152336	Similar to Receptor-like protein kinase-like protein (Fragment)
Os07g0253100	10.6345	0.33295	20.936	62.8802	5.97453	8.34368e-06	0.000153206	Conserved hypothetical protein
Os04g0543900	808.185	524.342	1092.03	2.08267	1.05843	8.34838e-06	0.000153206	Similar to glutamic dehydrogenase1
Os04g0619400	430.296	267.473	593.119	2.21749	1.14893	8.37125e-06	0.000153527	Protein kinase, core domain containing protein
Os02g0690600	19.4127	3.19943	35.6259	11.1351	3.47704	8.55012e-06	0.000156606	Zinc finger, RING/FYVE/PHD-type domain containing protein
Os03g0189400	458.066	289.228	626.904	2.16751	1.11604	8.68464e-06	0.000158967	Similar to Alcohol dehydrogenase ADH
Os03g0841600	454.45	251.237	657.662	2.6177	1.3883	8.72961e-06	0.000159688	UDP-glucuronosyl/UDP-glucosyltransferase family protein
Os04g0474800	1404.69	731.758	2077.62	2.83922	1.50549	8.79516e-06	0.000160784	Similar to OSIGBa0135C13.7 protein
Os04g0581000	49.1177	19.0282	79.2073	4.16264	2.0575	8.86056e-06	0.000161876	Similar to Flavanone 3-hydroxylase (Fragment)
Os04g0490500	280.597	168.147	393.046	2.33751	1.22497	8.89651e-06	0.000162324	Protein kinase-like domain domain containing protein
Os05g0405000	2129.25	570.061	3688.45	6.47026	2.69382	8.94276e-06	0.000163064	Orthophosphate dikinase precursor (EC 2.7.9.1)
Os01g0277600	753.924	488.744	1019.1	2.08515	1.06015	8.95914e-06	0.000163258	Similar to aminophospholipid ATPase
Os03g0655100	25.9784	0.708719	51.2481	72.3108	6.17614	9.00549e-06	0.000163893	Similar to Cupin, RmlC-type
Os12g0480200	132.082	70.285	193.88	2.75848	1.46387	9.16931e-06	0.000166555	Similar to H0321H01.14 protein
Os05g0144900	168.903	94.3588	243.448	2.58002	1.36738	9.18011e-06	0.000166645	Similar to cDNA clone:001-114-A01, full insert sequence
Os06g0102100	10.6218	0.33295	20.9107	62.8044	5.97279	9.21707e-06	0.000167103	Cytochrome P450 93G2 protein (CYP93G2), flavanone 2-hydroxylase (F2H), C-glycosylflavone biosynthesi
Os01g0793800	103.242	52.5049	153.98	2.93268	1.55222	9.27166e-06	0.000167773	Conserved hypothetical protein
Os01g0239700	1370.47	829.439	1911.49	2.30456	1.20449	9.33282e-06	0.000168772	Similar to Leucine-rich receptor-like protein kinase
Os06g0711900	106.704	46.1874	167.221	3.62049	1.85619	9.36176e-06	0.000169106	Bifunctional inhibitor/plant lipid transfer protein/seed storage domain containing protein
Os12g0431100	404.846	202.557	607.136	2.99737	1.58369	9.41159e-06	0.000169874	ATPase, AAA-type, core domain containing protein
Os03g0128300	76.0127	13.9104	138.115	9.92891	3.31164	9.43704e-06	0.000170225	Conserved hypothetical protein
Os03g0294650	40.0129	13.3139	66.7119	5.0107	2.32501	9.5317e-06	0.000171733	Hypothetical protein
Os03g0666700	185.15	105.88	264.419	2.49735	1.3204	9.53874e-06	0.000171733	TRAM, LAG1 and CLN8 homology domain containing protein
Os07g0444000	209.592	112.353	306.83	2.73094	1.4494	9.70544e-06	0.000174624	Similar to Non-lysosomal glucosylceramidase
Os12g0111600	996.905	653.09	1340.72	2.05289	1.03765	9.78279e-06	0.000175794	Hypoxia induced protein conserved region family protein
Os07g0142300	234.856	108.953	360.759	3.31115	1.72733	9.83621e-06	0.000176478	Similar to Mucin-2
Os07g0542900	12.8268	0.316692	25.3368	80.0046	6.32201	9.86104e-06	0.000176754	Similar to blue copper protein
Os07g0664200	192.432	98.4191	286.445	2.91047	1.54125	9.90686e-06	0.000177464	Short-chain dehydrogenase/reductase SDR domain containing protein
Os02g0514326	420.263	261.169	579.356	2.21832	1.14947	9.92202e-06	0.000177624	Hypothetical protein
Os05g0158500	199.131	110.693	287.569	2.59789	1.37734	9.97792e-06	0.000178417	Serine carboxypeptidase, Positive regulator of grain siz
Os01g0830700	1227.84	749.762	1705.91	2.27527	1.18604	9.97883e-06	0.000178417	Protein of unknown function DUF231, plant domain containing protein
Os10g0536400	212.238	123.357	301.119	2.44105	1.2875	1.0102e-05	0.000180392	Similar to Oxidoreductase, 2OG-Fe oxygenase family protein, expressed
Os03g0306100	32.9043	9.77634	56.0323	5.73142	2.51889	1.01465e-05	0.00018096	Galactosyl transferase family protein
Os03g0355700	98.8745	40.2703	157.479	3.91054	1.96737	1.02462e-05	0.000182625	Hypothetical conserved gene
Os10g0481200	24.4808	5.63713	43.3244	7.68554	2.94215	1.0254e-05	0.000182649	Conserved hypothetical protein
Os06g0562700	370.366	224.049	516.682	2.30611	1.20546	1.04195e-05	0.000185482	Conserved hypothetical protein
Os05g0157200	565.268	362.099	768.437	2.12217	1.08554	1.05437e-05	0.000187459	UspA domain containing protein
Os03g0310800	732.414	324.656	1140.17	3.51194	1.81227	1.06049e-05	0.000188311	Similar to Hypersensitive reaction associated Ca2+- binding protein
Os03g0279400	796.533	519.22	1073.85	2.06819	1.04837	1.06533e-05	0.000189053	Similar to predicted protein
Os10g0116800	22.1298	4.67675	39.5829	8.46376	3.0813	1.0805e-05	0.000191391	Similar to Purple acid phosphatase
Os06g0256000	89.54	44.1565	134.924	3.05558	1.61145	1.08052e-05	0.000191391	Conserved hypothetical protein
Os06g0712500	109.093	55.4106	162.776	2.93763	1.55465	1.08349e-05	0.000191798	Similar to Glycosyltransferase QUASIMODO1 (EC 2.4.1.-)
Os03g0157600	34.0246	10.4533	57.5959	5.5098	2.462	1.08492e-05	0.000191932	Heat shock protein Hsp20 domain containing protein
Os06g0573900	28.587	7.58606	49.588	6.53673	2.70857	1.08623e-05	0.000192044	Similar to 1-aminocyclopropane-1-carboxylic acid oxidase
Os03g0817800	238.641	125.01	352.273	2.81796	1.49465	1.09234e-05	0.000193004	Protein of unknown function DUF231 domain containing protein
Os04g0615700	391.534	244.49	538.579	2.20287	1.13938	1.09872e-05	0.000194012	Argonaute and Dicer protein, PAZ domain containing protein
Os11g0490300	79.6359	37.8516	121.42	3.2078	1.68158	1.11915e-05	0.000197376	Hypothetical conserved gene
Os04g0634000	285.815	115.035	456.595	3.96917	1.98884	1.13186e-05	0.000199492	Serine/threonine protein kinase-related domain containing protein
Os12g0198200	22.1893	4.63908	39.7396	8.56626	3.09867	1.14666e-05	0.000201604	Similar to Protein phosphatase 2C
Os06g0695400	19.9469	3.62993	36.2638	9.99021	3.32051	1.16929e-05	0.000205455	Haem peroxidase family protein
Os12g0601400	695.076	450.233	939.92	2.08763	1.06187	1.17339e-05	0.000206049	Similar to Auxin-responsive protein (Aux/IAA) (Fragment)
Os11g0618700	359.093	173.754	544.433	3.13336	1.64771	1.17839e-05	0.000206799	Protein of unknown function DUF594 domain containing protein
Os05g0149500	30.5206	8.51987	52.5214	6.16457	2.624	1.19443e-05	0.000209356	Similar to lipopolysaccharide-modifying protein
Os10g0567400	356.062	222.941	489.183	2.19422	1.13371	1.19565e-05	0.000209441	Similar to Rieske
Os02g0314300	135.584	74.3174	196.851	2.64879	1.40533	1.21045e-05	0.000211642	Sodium/calcium exchanger membrane region domain containing protein
Os10g0440500	805.277	414.754	1195.8	2.88316	1.52765	1.21824e-05	0.000212875	Heavy metal transport/detoxification protein domain containing protein
Os04g0316200	464.196	275.854	652.539	2.36552	1.24216	1.21992e-05	0.000213038	Protein of unknown function DUF26 domain containing protein
Os05g0204600	31.506	9.20203	53.81	5.84762	2.54785	1.22326e-05	0.000213359	B-box zinc finger protein, Repressor of flowering under long and short-day condition
Os06g0104900	18.3231	2.93152	33.7146	11.5008	3.52366	1.22401e-05	0.000213359	Similar to L-lactate dehydrogenase B (EC 1.1.1.27) (LDH-B) (Fragment)
Os02g0606700	78.1555	37.143	119.168	3.20836	1.68183	1.23633e-05	0.000215244	D-box containing protein, Regulation of the cell cycle, Maintenance of meristematic activity under stress condition
Os03g0279700	106.236	54.5625	157.909	2.89408	1.53311	1.23764e-05	0.000215341	Similar to ZPT2-12
Os03g0181100	369.54	127.359	611.721	4.80312	2.26397	1.23851e-05	0.00021536	Tify domain containing protein
Os04g0552200	12.7434	0.950076	24.5367	25.826	4.69075	1.26461e-05	0.000219631	Beta-expansin 5
Os01g0207200	52.884	21.2612	84.5068	3.9747	1.99085	1.27174e-05	0.000220581	Similar to Peptide-N4-(N-acetyl-beta- glucosaminyl)asparagine amidase A (EC 3.5.1.52) (PNGase A) (Glycopeptide N-glycosidase) (N-glycanase) [Contains: Peptide-N4-(N-acetyl-beta-glucosaminyl)asparagine amidase A light chain (PNGase A small chain) (PNGase A subunit B); Peptide-N4- (N-acetyl-beta-glucosaminyl)asparagine amidase A heavy chain (PNGase A large chain) (PNGase A subunit A)]
Os06g0115100	759.91	495.386	1024.43	2.06795	1.0482	1.27241e-05	0.000220581	Similar to ATOZI1 protein (Stress-induced protein OZI1) (AT0ZI1 protein)
Os10g0333700	90.046	0.998849	179.093	179.3	7.48623	1.2834e-05	0.000222351	Plant disease resistance response protein domain containing protein
Os05g0143800	323.657	198.386	448.929	2.26291	1.17818	1.29175e-05	0.000223663	GH3 auxin-responsive promoter domain containing protein
Os12g0190000	1840.34	1106.45	2574.22	2.32656	1.2182	1.30553e-05	0.000225911	Similar to VTC2
Os09g0462200	81.9795	39.7851	124.174	3.12112	1.64206	1.31205e-05	0.000226902	Alpha/beta hydrolase fold-3 domain containing protein
Os06g0725000	382.434	241.538	523.33	2.16666	1.11547	1.33614e-05	0.000230787	Similar to Senescence-associated protein DIN1
Os08g0556300	401.811	181.407	622.216	3.42994	1.77818	1.35298e-05	0.000233367	Glycolipid transfer protein domain domain containing protein
Os07g0654700	54.8838	16.3738	93.3937	5.70384	2.51193	1.35353e-05	0.000233367	Similar to BLE2 protein
Os07g0642200	451.316	235.765	666.866	2.82852	1.50005	1.36084e-05	0.000234486	Lipase, GDSL domain containing protein
Os09g0540600	86.4682	40.3618	132.575	3.28465	1.71574	1.36633e-05	0.000235289	Similar to WD-40 repeat protein MSI1
Os04g0569900	604.815	390.486	819.144	2.09776	1.06885	1.38417e-05	0.000238218	IQ calmodulin-binding region domain containing protein
Os01g0289600	169.763	95.7066	243.82	2.54758	1.34913	1.40386e-05	0.000241169	Similar to WRKY transcription factor 28
Os07g0584000	323.897	200.652	447.142	2.22845	1.15604	1.42101e-05	0.000243822	Similar to Yippee-like protein CG15309
Os02g0222100	466.596	277.433	655.759	2.36367	1.24103	1.42869e-05	0.000244844	Similar to Cysteine synthase (EC 4.2.99.8)
Os04g0495400	408.271	118.923	697.619	5.86615	2.55241	1.43118e-05	0.000245124	DOMON domain containing protein
Os12g0489100	676.802	439.593	914.011	2.07922	1.05604	1.43887e-05	0.000246293	Similar to Ubiquitin-specific protease 12
Os06g0653100	153.517	62.7921	244.241	3.88969	1.95965	1.44395e-05	0.000246736	Senescence-associated protein 5
Os06g0255100	276.46	169.2	383.719	2.26784	1.18132	1.44395e-05	0.000246736	2OG-Fe(II) oxygenase domain containing protein
Os05g0202300	22.4806	4.83167	40.1295	8.30552	3.05407	1.45577e-05	0.00024844	Similar to lachrymatory factor synthase
Os07g0647200	421.735	266.646	576.824	2.16326	1.1132	1.45727e-05	0.000248547	Similar to Cytochrome P450 CYP734A7
Os05g0261700	476.906	220.034	733.778	3.33484	1.73762	1.47852e-05	0.000252021	Hypothetical conserved gene
Os09g0309500	264.107	159.548	368.667	2.31069	1.20832	1.48267e-05	0.000252577	Conserved hypothetical protein
Os06g0546500	218.046	43.8967	392.194	8.93448	3.15938	1.49029e-05	0.000253723	Similar to Class III peroxidase GvPx2b (Fragment)
Os05g0489750	15.4041	1.97549	28.8327	14.5952	3.86743	1.49622e-05	0.000254581	Hypothetical protein
Os08g0397800	43.5742	16.1761	70.9724	4.38748	2.13339	1.51051e-05	0.000256859	Conserved hypothetical protein
Os12g0538800	26.0806	6.6796	45.4816	6.80902	2.76745	1.51368e-05	0.000257244	Kelch-type beta propeller domain containing protein
Os05g0457800	134.246	62.1946	206.298	3.31698	1.72987	1.51488e-05	0.000257296	Similar to Glycerol-3-phosphate acyltransferase 5 (EC 2.3.1.15) (AtGPAT5)
Os05g0586500	452.867	287.937	617.797	2.14559	1.10138	1.52387e-05	0.000258588	Amino acid transporter, transmembrane family protein
Os11g0105750	23.3788	5.18088	41.5768	8.02505	3.00451	1.52458e-05	0.000258588	Quinonprotein alcohol dehydrogenase-like domain containing protein
Os08g0469500	39.0791	13.3849	64.7734	4.8393	2.2748	1.52679e-05	0.0002587	Similar to F-box domain containing protein
Os03g0795800	792.494	523.074	1061.91	2.03014	1.02158	1.53309e-05	0.000259614	Uncharacterised protein family UPF0005 domain containing protein
Os04g0662200	18.9114	3.29698	34.5258	10.4719	3.38846	1.53704e-05	0.000260129	Auxin responsive SAUR protein family protein
Os05g0268500	31.6782	3.95693	59.3995	15.0115	3.908	1.55054e-05	0.000262102	Similar to Serine carboxypeptidase 2
Os05g0350500	1337.74	887.844	1787.63	2.01345	1.00967	1.55161e-05	0.000262127	Peptidase M24, structural domain domain containing protein
Os03g0854100	1055.19	702.427	1407.95	2.00441	1.00318	1.5583e-05	0.000263102	Similar to ARF GAP-like zinc finger-containing protein ZIGA2 (Fragment)
Os03g0239000	20.9466	2.59857	39.2947	15.1217	3.91855	1.57085e-05	0.000264907	Concanavalin A-like lectin/glucanase, subgroup domain containing protein
Os08g0508100	117.532	62.3756	172.689	2.76854	1.46913	1.58628e-05	0.000267351	Conserved hypothetical protein
Os06g0188700	20.1813	3.96288	36.3998	9.18518	3.19931	1.58919e-05	0.000267682	Similar to Glutamate receptor
Os01g0714600	561.27	245.318	877.223	3.57586	1.83829	1.59903e-05	0.000269181	Similar to cDNA clone:J023088C01, full insert sequence
Os10g0571300	172.224	99.3295	245.119	2.46773	1.30319	1.60202e-05	0.000269524	Similar to Protein kinase-like protein
Os04g0395800	22.4119	4.93437	39.8894	8.084	3.01507	1.60474e-05	0.000269823	Tify domain containing protein
Os10g0380800	9.62255	0	19.2451	Inf	Inf	1.60669e-05	0.000269992	Similar to Tryptophan decarboxylase
Os05g0481600	710.018	464.225	955.812	2.05894	1.0419	1.60824e-05	0.000270094	Conserved hypothetical protein
Os03g0659700	30.6101	9.03086	52.1893	5.779	2.53082	1.61015e-05	0.000270105	Similar to LOB domain protein 12
Os01g0584032	88.6765	35.9682	141.385	3.93083	1.97483	1.61021e-05	0.000270105	Similar to skin secretory protein xP2
Os03g0297800	17.0033	2.53354	31.4731	12.4226	3.6349	1.61493e-05	0.000270579	Similar to Leucine Rich Repeat family protein, expressed
Os03g0680400	8.65791	0	17.3158	Inf	Inf	1.63129e-05	0.000273	Ankyrin repeat domain containing protein
Os01g0757600	137.393	74.5843	200.201	2.68423	1.42451	1.64579e-05	0.000275264	Similar to Myosin heavy chain-like protein (Fragment)
Os01g0208700	432.177	277.164	587.191	2.11857	1.08309	1.66277e-05	0.00027794	Similar to Phosphoenolpyruvate carboxylase (Fragment)
Os10g0452300	64.4316	26.5985	102.265	3.84475	1.94289	1.68133e-05	0.000280879	Eggshell protein family protein
Os07g0432333	1682.5	115.154	3249.85	28.2218	4.81874	1.68236e-05	0.000280886	Similar to Thionin-like peptide
Os07g0208500	2121.61	1181.28	3061.94	2.59204	1.37409	1.68735e-05	0.000281395	Similar to Cellulose synthase-4
Os09g0484200	3276.93	1768.72	4785.13	2.70542	1.43585	1.68738e-05	0.000281395	Hypothetical protein
Os09g0375000	202.044	119.008	285.08	2.39546	1.2603	1.69881e-05	0.000282969	Enolase (EC 4.2.1.11) (Fragment)
Os01g0210500	188.578	98.7535	278.402	2.81915	1.49526	1.70098e-05	0.000283166	Similar to SOUL-like protein
Os05g0481100	1162.52	774.778	1550.27	2.00092	1.00066	1.71802e-05	0.000285835	Similar to cDNA clone:J013034D11, full insert sequence
Os11g0668100	329.42	206.773	452.068	2.18631	1.1285	1.72419e-05	0.000286695	Similar to NB-ARC domain containing protein, expressed
Os12g0267900	96.7531	49.3961	144.11	2.91744	1.5447	1.75555e-05	0.000291229	Zinc finger, RING/FYVE/PHD-type domain containing protein
Os04g0518100	1896.63	1172.02	2621.23	2.23651	1.16125	1.77973e-05	0.000294898	Phenylalanine ammonia-lyase
Os02g0743200	169.321	90.2983	248.343	2.75025	1.45956	1.79873e-05	0.000297872	Conserved hypothetical protein
Os06g0192400	14.3592	1.58346	27.1349	17.1365	4.099	1.8082e-05	0.000299267	Glycosyl transferase, family 31 protein
Os10g0556200	67.2896	12.7191	121.86	9.5809	3.26016	1.80996e-05	0.00029932	Hypothetical conserved gene
Os04g0642000	1001.8	666.85	1336.75	2.00457	1.00329	1.81391e-05	0.000299689	Similar to MDR-like p-glycoprotein
Os05g0135450	140.941	78.0884	203.793	2.60977	1.38393	1.81994e-05	0.000300511	Hypothetical protein
Os03g0215000	1102.91	732.816	1473	2.01006	1.00724	1.83217e-05	0.000302005	Similar to integral membrane family protein
Os05g0304600	134.295	72.8062	195.784	2.68911	1.42713	1.83708e-05	0.000302641	Similar to Lipoxygenase (Fragment)
Os04g0154800	27.2264	7.29158	47.1613	6.46792	2.6933	1.84541e-05	0.000303661	Protein of unknown function DUF594 family protein
Os05g0338933	19.9822	0.982591	38.9818	39.6724	5.31006	1.84923e-05	0.000304115	Similar to proton-dependent oligopeptide transport (POT) family protein
Os02g0761200	183.684	104.796	262.572	2.50555	1.32513	1.85589e-05	0.000305034	Armadillo-like helical domain containing protein
Os01g0927300	55.3407	23.4944	87.187	3.71098	1.8918	1.87221e-05	0.000307362	Heavy metal transport/detoxification protein domain containing protein
Os07g0529700	220.341	86.4149	354.266	4.0996	2.03548	1.89205e-05	0.000310083	Similar to Xyloglucan endotransglucosylase/hydrolase 1
Os01g0803200	4501.06	2396.85	6605.27	2.75581	1.46248	1.90902e-05	0.000312147	Cysteine proteinase inhibitor-
Os04g0570800	118.289	63.2211	173.357	2.74207	1.45527	1.90902e-05	0.000312147	Protein of unknown function DUF248, methyltransferase putative family protein
Os04g0504200	35.085	5.93837	64.2317	10.8164	3.43515	1.91597e-05	0.000313102	Conserved hypothetical protein
Os09g0322500	550.859	275.548	826.17	2.99828	1.58413	1.91858e-05	0.00031335	Hypothetical conserved gene
Os05g0531100	118.057	41.7189	194.395	4.65965	2.22022	1.92668e-05	0.000314492	Protein of unknown function DUF584 family protein
Os02g0666700	69.7868	32.4498	107.124	3.30122	1.723	1.94088e-05	0.00031663	Permease for cytosine/purines, uracil, thiamine, allantoin family protein
Os11g0552000	166.112	91.9483	240.276	2.61316	1.3858	1.9531e-05	0.000318441	Similar to Tyrosine/nicotianamine aminotransferases family protein
Os03g0577100	86.7439	42.9888	130.499	3.03566	1.60201	1.97113e-05	0.000320829	Nuf2 family protein
Os08g0546700	375.298	232.874	517.721	2.22318	1.15262	1.97849e-05	0.000321773	Peptidase S54, rhomboid domain containing protein
Os04g0674300	111.702	59.3962	164.007	2.76124	1.46532	1.97919e-05	0.000321773	NPH3 domain containing protein
Os05g0494800	277.308	164.308	390.308	2.37547	1.24821	1.98824e-05	0.000323061	Hypothetical protein
Os12g0189300	787.781	8.22024	1567.34	190.669	7.57492	1.99126e-05	0.000323367	Pyruvate/Phosphoenolpyruvate kinase, catalytic core domain containing protein
Os04g0164900	33.303	10.497	56.109	5.34526	2.41826	1.99794e-05	0.000324267	Similar to Starch debranching enzyme
Os02g0778400	349.432	211.045	487.82	2.31145	1.2088	2.00255e-05	0.000324645	Similar to UMP/CMP kinase a (EC 2.7.1.48)
Os07g0194800	157.455	90.534	224.376	2.47837	1.30939	2.02338e-05	0.000327836	Similar to galactosyltransferase/ transferase, transferring hexosyl groups
Os09g0471550	179.822	86.195	273.45	3.17246	1.6656	2.0267e-05	0.000328001	EGF-like calcium-binding domain containing protein
Os04g0486500	106.058	46.0701	166.046	3.6042	1.84968	2.02938e-05	0.000328248	Similar to Mitotic spindle checkpoint protein MAD2
Os11g0178800	187.752	109.459	266.046	2.43055	1.28128	2.03818e-05	0.000329484	Plant disease resistance response protein family protein
Os05g0197300	130.976	43.4664	218.485	5.02653	2.32956	2.06401e-05	0.000333283	IQ calmodulin-binding region domain containing protein
Os05g0186300	31.1901	6.40493	55.9752	8.73939	3.12753	2.06919e-05	0.000333929	Similar to NADP-malic enzyme
Os07g0656100	268.714	164.347	373.081	2.27009	1.18275	2.09243e-05	0.000337107	Similar to predicted protein
Os10g0513200	427.355	138.011	716.7	5.19307	2.37659	2.09666e-05	0.000337407	Boric acid channel, Regulation of boron distributio
Os09g0439000	27.32	7.43023	47.2099	6.35375	2.66761	2.09872e-05	0.000337548	Similar to predicted protein
Os10g0140700	48.644	19.0417	78.2463	4.10921	2.03886	2.12418e-05	0.000341046	Hypothetical conserved gene
Os03g0127500	20.5935	3.72072	37.4662	10.0696	3.33193	2.12526e-05	0.000341046	bZIP transcription factor, bZIP-1 domain containing protein
Os05g0493100	24.2167	6.03511	42.3983	7.02528	2.81255	2.12885e-05	0.000341431	Similar to KI domain interacting kinase 1
Os05g0272900	161.843	93.2317	230.454	2.47184	1.30559	2.1307e-05	0.000341536	B-cell receptor-associated 31-like family protein
Os11g0108800	327.501	206.046	448.957	2.17892	1.12361	2.14463e-05	0.000343381	Similar to Protein kinase domain containing protein, expressed
Os04g0418800	5577.69	2574.94	8580.43	3.33228	1.73651	2.15121e-05	0.000344243	Similar to Hydroxyproline-rich glycoprotein
Os02g0161800	14.1644	1.72898	26.5997	15.3847	3.94342	2.15412e-05	0.000344514	Similar to Peroxidase precursor (EC 1.11.1.7)
Os04g0636200	46.4556	18.47	74.4412	4.03039	2.01092	2.15786e-05	0.000344918	Hpt domain containing protein
Os06g0226950	60.9749	27.0712	94.8787	3.50479	1.80933	2.19321e-05	0.000350373	Fatty acid hydroxylase domain containing protein
Os04g0530700	628.144	410.278	846.01	2.06204	1.04407	2.21245e-05	0.000353248	Similar to Beta-D-xylosidase
Os07g0679300	505.631	329.083	682.18	2.07297	1.0517	2.25629e-05	0.000359845	Similar to Alpha-galactosidase precursor (EC 3.2.1.22) (Melibiase) (Alpha-D- galactoside galactohydrolase)
Os08g0452100	34.3352	11.2905	57.3799	5.08213	2.34543	2.26732e-05	0.000361402	Similar to Subtilisin-like serine protease
Os07g0564750	145.392	77.7278	213.056	2.74105	1.45473	2.30009e-05	0.000366216	Conserved hypothetical protein
Os12g0567800	2368.11	1033.55	3702.67	3.58249	1.84096	2.32619e-05	0.000369958	Plant metallothionein, family 15 protein
Os12g0610200	46.0068	17.7766	74.237	4.1761	2.06216	2.33403e-05	0.000370998	Basic helix-loop-helix transcription factor, Regulation of grain siz
Os11g0696200	469.603	279.668	659.539	2.35829	1.23774	2.33758e-05	0.000371355	ATP citrate lyase beta (Fragment)
Os10g0159600	114.097	31.6675	196.527	6.20595	2.63365	2.34949e-05	0.000373039	Heat shock protein Hsp20 domain containing protein
Os07g0618400	67.0529	30.6479	103.458	3.3757	1.75518	2.36532e-05	0.000375342	Similar to Leucine-rich repeat transmembrane protein kinase 1 (Fragment)
Os09g0268800	33.5604	11.1622	55.9585	5.01323	2.32574	2.39132e-05	0.000379047	Conserved hypothetical protein
Os10g0504600	301.847	188.566	415.127	2.2015	1.13848	2.42089e-05	0.000383094	Similar to SKIP interacting protein 24 (Fragment)
Os06g0218300	111.892	60.384	163.399	2.70601	1.43616	2.44985e-05	0.000387462	Zinc finger, RING-type domain containing protein
Os01g0764000	27.2686	7.61857	46.9185	6.15844	2.62257	2.45252e-05	0.00038767	Similar to Glutathione S-transferase I (EC 2.5.1.18) (GST-I) (GST-29) (GST class- phi)
Os12g0609200	166.171	95.8753	236.466	2.46639	1.3024	2.50358e-05	0.000395196	Conserved hypothetical protein
Os08g0288400	23.1755	5.48131	40.8698	7.4562	2.89844	2.50429e-05	0.000395196	Similar to transmembrane 9 superfamily protein member 2
Os12g0236400	525.999	342.586	709.413	2.07076	1.05016	2.50654e-05	0.000395332	Adenylate kinase A (EC 2.7.4.3) (ATP-AMP transphosphorylase)
Os01g0332800	16.7196	2.6739	30.7653	11.5058	3.52429	2.51452e-05	0.00039637	Similar to Serine carboxypeptidase II-like protein
Os01g0223600	370.529	234.732	506.327	2.15704	1.10905	2.52109e-05	0.000397175	Similar to Pto kinase interactor 1-like protein
Os05g0362300	160.314	91.7791	228.85	2.49348	1.31816	2.53175e-05	0.000398425	Protein of unknown function DUF538 family protein
Os07g0407900	29.7831	8.83657	50.7296	5.74087	2.52127	2.53734e-05	0.000399085	Protein of unknown function DUF679 family protein
Os10g0532600	68.7522	32.063	105.441	3.28857	1.71746	2.54055e-05	0.00039937	Protein of unknown function DUF623, plant domain containing protein
Os01g0384800	1880.19	1065.84	2694.55	2.5281	1.33805	2.54489e-05	0.000399831	Conserved hypothetical protein
Os11g0514800	315.275	198.924	431.625	2.16979	1.11756	2.5545e-05	0.000400678	BRO1 domain domain containing protein
Os08g0492400	462.931	301.026	624.836	2.07569	1.05359	2.55678e-05	0.000400816	C2 calcium-dependent membrane targeting domain containing protein
Os04g0510600	207.252	119.485	295.018	2.46909	1.30398	2.567e-05	0.000402196	Tetratricopeptide-like helical domain containing protein
Os11g0528500	52.7608	22.302	83.2196	3.73148	1.89975	2.57983e-05	0.00040354	Similar to Rubredoxin 1 (Rd-1)
Os10g0529500	1377.26	683.013	2071.51	3.03289	1.60069	2.58553e-05	0.00040421	Similar to Glutathione-S-transferase 2
Os05g0123100	144.567	81.4856	207.648	2.54828	1.34952	2.59002e-05	0.00040469	Glycosyl transferase, family 43 protein
Os06g0149900	601.056	394.584	807.529	2.04654	1.03318	2.5994e-05	0.000405934	Similar to Cysteine synthase (EC 4.2.99.8)
Os08g0455800	492.958	319.746	666.17	2.08343	1.05896	2.60411e-05	0.000406224	RmlC-like jelly roll fold domain containing protein
Os03g0699700	483.047	141.156	824.937	5.84414	2.54699	2.61009e-05	0.000406763	9-lipoxigenase
Os03g0151500	128.339	24.0121	232.667	9.68956	3.27643	2.61119e-05	0.000406763	Conserved hypothetical protein
Os01g0947000	136.613	0.998849	272.227	272.541	8.09033	2.61184e-05	0.000406763	Similar to Beta-1,3-glucanase precursor
Os01g0228800	302.089	189.554	414.624	2.18737	1.1292	2.62003e-05	0.000407652	Conserved hypothetical protein
Os06g0249350	200.81	85.7376	315.881	3.68428	1.88138	2.62042e-05	0.000407652	Conserved hypothetical protein
Os02g0739900	57.7677	25.1265	90.409	3.59815	1.84726	2.6441e-05	0.000411111	Similar to microtubule-associated protein TORTIFOLIA1
Os04g0517000	102.526	54.3489	150.703	2.77288	1.47138	2.64994e-05	0.000411795	Similar to OSIGBa0145M07.3 protein
Os12g0616000	72.0439	34.4202	109.668	3.18614	1.67181	2.6605e-05	0.000412987	Similar to Kinesin-like protein KIFC3
Os11g0516000	417.88	268.23	567.53	2.11584	1.08123	2.67121e-05	0.000414422	Similar to Serine palmitoyltransferase (Fragment)
Os05g0593100	417.917	269.571	566.263	2.10061	1.07081	2.67408e-05	0.000414642	Similar to Vacuolar ATP synthase subunit C (EC 3.6.3.14) (V-ATPase C subunit) (Vacuolar proton pump C subunit)
Os06g0268800	590.495	391.472	789.518	2.0168	1.01206	2.68319e-05	0.000415828	Uncharacterised protein family UPF0005 domain containing protein
Os04g0525200	8.21635	0	16.4327	Inf	Inf	2.68704e-05	0.000416199	UDP-glucuronosyl/UDP-glucosyltransferase family protein
Os11g0255500	671.587	168.315	1174.86	6.9801	2.80325	2.72481e-05	0.000421485	Similar to Allyl alcohol dehydrogenase; NADP- dependent oxidoreductase-like protein
Os06g0608500	440.454	285.364	595.545	2.08697	1.06141	2.7256e-05	0.000421485	Snf7 family protein
Os06g0537300	126.689	65.5887	187.79	2.86314	1.5176	2.73514e-05	0.00042273	Zinc finger, RING-type domain containing protein
Os05g0497150	100.389	53.0084	147.77	2.78766	1.47906	2.73689e-05	0.000422772	Hypothetical conserved gene
Os02g0814300	47.9477	19.058	76.8374	4.03178	2.01142	2.7452e-05	0.000423596	Cytochrome c, monohaem domain containing protein
Os10g0358600	101.772	49.6221	153.921	3.10187	1.63314	2.76281e-05	0.000426083	Similar to OSIGBa0136O08-OSIGBa0153H12.4 protein
Os01g0141000	234.161	24.4025	443.92	18.1916	4.1852	2.79158e-05	0.000430054	AP2/ERF and B3 domain-containing protein, Salt stress respons
Os05g0466600	632.622	416.417	848.827	2.03841	1.02744	2.81061e-05	0.000432752	Similar to Histone H4
Os05g0464200	52.1304	21.9655	82.2954	3.74657	1.90557	2.85738e-05	0.000439005	Hypothetical conserved gene
Os05g0279850	11.9139	0	23.8278	Inf	Inf	2.87291e-05	0.000440915	Hypothetical protein
Os01g0861900	44.1688	17.1647	71.1729	4.14648	2.05189	2.9125e-05	0.000446511	Similar to transposon protein Mutator sub-class
Os11g0156300	27.1254	7.43023	46.8206	6.30136	2.65566	2.92899e-05	0.000448555	Protein of unknown function DUF623, plant domain containing protein
Os04g0406600	521.211	269.707	772.715	2.86502	1.51854	2.93289e-05	0.000448911	Prephenate dehydratase domain containing protein
Os03g0339400	203.675	113.539	293.811	2.58776	1.3717	2.94257e-05	0.000450152	Haem peroxidase, plant/fungal/bacterial family protein
Os10g0335000	81.8049	0	163.61	Inf	Inf	2.94653e-05	0.000450515	Dirigent protein, Lignin biosynthesi
Os01g0278000	66.7486	31.1189	102.378	3.28991	1.71805	2.95402e-05	0.000451418	VQ domain containing protein
Os02g0797400	105.76	52.6254	158.894	3.01933	1.59423	2.96757e-05	0.000453003	MCM family protein
Os10g0563700	1289.17	824.243	1754.09	2.12813	1.08958	2.97809e-05	0.000454366	Similar to Nucleoside diphosphate kinase I (EC 2.7.4.6) (NDK I) (NDP kinase I) (PP18)
Os10g0563300	86.7483	43.3858	130.111	2.99892	1.58445	2.98322e-05	0.000454906	WD40 repeat-like domain containing protein
Os02g0737200	36.3713	7.50132	65.2413	8.69731	3.12057	2.98931e-05	0.00045559	Conserved hypothetical protein
Os02g0242900	126.612	70.0386	183.185	2.61549	1.38708	2.99379e-05	0.00045603	Similar to hydroquinone glucosyltransferase
Os07g0626500	407.291	263.232	551.349	2.09453	1.06663	3.02698e-05	0.000460593	Protein kinase, core domain containing protein
Os03g0132000	695.978	462.881	929.074	2.00715	1.00515	3.03768e-05	0.000461728	Similar to 4-coumarate-CoA ligase-like protein
Os05g0396900	167.547	97.6508	237.442	2.43155	1.28187	3.09651e-05	0.000469724	Conserved hypothetical protein
Os01g0598200	113.027	61.7061	164.348	2.6634	1.41327	3.09688e-05	0.000469724	Similar to Calcineurin B-like protein 8
Os03g0264800	55.7073	23.8648	87.5499	3.66858	1.87522	3.10179e-05	0.000470218	Similar to ATPase, AAA family protein, expressed
Os01g0136450	72.3507	34.7658	109.936	3.16218	1.66092	3.13465e-05	0.000474946	Conserved hypothetical protein
Os04g0529100	335.966	179.82	492.113	2.7367	1.45244	3.13677e-05	0.000475015	Pathogenesis-related transcriptional factor and ERF domain containing protein
Os03g0310600	40.8026	15.0865	66.5188	4.40917	2.14051	3.1492e-05	0.000476392	Protein of unknown function DUF247, plant family protein
Os04g0118500	554.863	363.842	745.883	2.05002	1.03563	3.17012e-05	0.000479301	Peptidyl-prolyl cis-trans isomerase 1 (EC 5.2.1.8) (Rotamase Pin1) (PPIase Pin1) (DlPar13)
Os02g0109501	47.7675	15.4194	80.1156	5.19576	2.37733	3.19223e-05	0.000482389	Hypothetical conserved gene
Os07g0471300	461.19	301.302	621.079	2.06132	1.04357	3.22883e-05	0.000487661	Similar to Protein argonaute 18
Os05g0123000	27	7.59716	46.4028	6.10791	2.61068	3.24063e-05	0.000488925	Similar to Lateral organ boundaries domain 1
Os02g0125400	39.4756	14.6791	64.2721	4.37848	2.13043	3.2444e-05	0.000489234	Negative regulatory factor PREG domain containing protein
Os02g0588500	400	240.716	559.283	2.32342	1.21625	3.25129e-05	0.000489989	Hypothetical conserved gene
Os05g0528000	142.711	81.5713	203.852	2.49906	1.32139	3.25284e-05	0.000489989	Similar to RbohAOsp (Fragment)
Os05g0470000	320.363	202.089	438.637	2.17052	1.11804	3.25629e-05	0.000490249	Domain of unknown function DUF231, plant domain containing protein
Os01g0246400	9.6169	0.33295	18.9009	56.7679	5.827	3.28761e-05	0.000494443	Similar to Low molecular mass early light-inducible protein HV90, chloroplast precursor (ELIP)
Os03g0640000	74.1956	36.1714	112.22	3.10244	1.63341	3.28956e-05	0.000494475	Patatin family protein
Os01g0593200	252.583	90.4814	414.685	4.5831	2.19632	3.31697e-05	0.000498333	Protein of unknown function DUF581 family protein
Os03g0300100	138.899	60.8422	216.957	3.56589	1.83426	3.32426e-05	0.000499164	Hypothetical protein
Os01g0679500	50.1403	21.0301	79.2506	3.76844	1.91397	3.32839e-05	0.000499522	Peptidase aspartic, catalytic domain containing protein
Os01g0129600	27.4946	1.3318	53.6574	40.2894	5.33233	3.33185e-05	0.000499778	Similar to LBD40 (LOB DOMAIN-CONTAINING PROTEIN 40)
Os05g0277500	49.5879	16.6118	82.5641	4.97022	2.31331	3.33779e-05	0.000500248	Similar to Germin-like protein subfamily 2 member 4 precursor
Os06g0620700	59.7425	26.4736	93.0114	3.51336	1.81285	3.35221e-05	0.000501775	Conserved hypothetical protein
Os11g0704000	142.196	80.8993	203.493	2.51539	1.33078	3.35945e-05	0.000502595	SelT/selW/selH selenoprotein family protein
Os11g0224900	272.231	169.101	375.361	2.21974	1.15039	3.36498e-05	0.000502908	Similar to NBS-LRR protein (Fragment)
Os08g0245200	63.7118	29.4438	97.9798	3.32768	1.73452	3.36847e-05	0.000502908	4-coumarate:coenzyme A ligase, Lignin biosynthesi
Os02g0582800	237.891	148.186	327.596	2.21071	1.14451	3.37036e-05	0.000502908	Conserved hypothetical protein
Os12g0621700	83.4854	36.7156	130.255	3.54768	1.82688	3.38078e-05	0.000504198	Conserved hypothetical protein
Os01g0725900	9.55169	0.316692	18.7867	59.3217	5.89049	3.42209e-05	0.000509559	Similar to arabinogalactan protein
Os03g0356582	19.2826	3.99459	34.5705	8.65432	3.11342	3.43176e-05	0.000510332	Phosphatidylinositol-4-phosphate 5-kinase, core domain containing protein
Os04g0511700	79.5693	39.3826	119.756	3.04083	1.60447	3.43265e-05	0.000510332	Similar to OSIGBa0157K09-H0214G12.18 protein
Os01g0653200	18.6456	3.64539	33.6458	9.22969	3.20628	3.46533e-05	0.000514316	Glycosyl transferase, group 1 domain containing protein
Os03g0399800	17.063	2.99059	31.1354	10.4111	3.38005	3.46847e-05	0.000514316	Mannose-binding lectin domain containing protein
Os03g0255100	721.359	319.943	1122.78	3.50931	1.81119	3.50989e-05	0.000519646	Similar to Relative to SR12 protein (Fragment)
Os03g0280750	82.8322	37.4492	128.215	3.42371	1.77556	3.51244e-05	0.000519754	Plant disease resistance response protein family protein
Os06g0248500	113.763	60.0535	167.472	2.78871	1.4796	3.55574e-05	0.000525615	U box domain containing protein
Os02g0258300	175.705	105.023	246.387	2.34603	1.23022	3.59627e-05	0.000531055	Zinc finger, FYVE/PHD-type domain containing protein
Os02g0115900	680.032	422.041	938.024	2.22259	1.15224	3.64058e-05	0.00053732	Endosperm lumenal binding protein
Os01g0763900	102.201	52.7865	151.616	2.87225	1.52218	3.67579e-05	0.000541676	X8 domain containing protein
Os01g0158200	432.042	281.749	582.335	2.06686	1.04744	3.72649e-05	0.00054858	Similar to Serine carboxypeptidase II-1 precursor (EC 3.4.16.6) (CP-MII.1) (Fragment)
Os12g0601000	70.3954	28.4217	112.369	3.95365	1.98318	3.77061e-05	0.000554215	Similar to Leucine Rich Repeat family protein, expressed
Os10g0573100	554.46	367.05	741.87	2.02117	1.01519	3.80245e-05	0.000558319	Similar to AMMECR1 family
Os01g0167700	70.8958	34.2763	107.515	3.13672	1.64926	3.84397e-05	0.000563545	Conserved hypothetical protein
Os07g0659300	24.0614	6.19003	41.9328	6.77424	2.76006	3.85712e-05	0.000564891	Conserved hypothetical protein
Os08g0524501	293.508	184.93	402.085	2.17426	1.12052	3.92711e-05	0.000573374	Conserved hypothetical protein
Os02g0767400	450.134	293.109	607.16	2.07145	1.05064	3.95737e-05	0.000577497	Serine/threonine protein kinase-related domain containing protein
Os05g0582600	748.026	450.357	1045.69	2.32192	1.21532	3.97549e-05	0.000579337	Peptidase S10, serine carboxypeptidase family protein
Os12g0511200	23.5847	2.54979	44.6196	17.4993	4.12922	4.01063e-05	0.000583293	Hly-III related domain containing protein
Os01g0957100	305.907	82.3991	529.415	6.42501	2.6837	4.0458e-05	0.000586796	Protein kinase, core domain containing protein
Os01g0205900	39.573	15.1988	63.9473	4.2074	2.07293	4.0553e-05	0.000587874	Similar to Class III peroxidase GvPx2b (Fragment)
Os01g0373700	36.7945	4.06993	69.5191	17.0811	4.09433	4.05809e-05	0.00058798	Conserved hypothetical protein
Os03g0157300	278.665	174.554	382.777	2.19289	1.13283	4.09556e-05	0.000592806	Ca2+-permeable mechanosensitive channel, Regulation of plasma membrane Ca2+ influx, ROS generation induced by hypo-osmotic stres
Os09g0487900	465.192	308.826	621.559	2.01265	1.0091	4.13728e-05	0.000597934	Helix-loop-helix DNA-binding domain containing protein
Os01g0180000	53.8175	12.2791	95.3559	7.76573	2.95712	4.16384e-05	0.000601163	Pistil-specific extensin-like protein family protein
Os07g0123800	77.3253	37.1104	117.54	3.16731	1.66326	4.20301e-05	0.000606204	Uncharacterised conserved protein UCP031279 domain containing protein
Os01g0660200	478.885	173.793	783.977	4.51098	2.17344	4.21558e-05	0.000607709	Acidic class III chitinase OsChib3a precursor (Chitinase) (EC 3.2.1.14)
Os02g0241200	85.1537	43.0425	127.265	2.95673	1.564	4.21979e-05	0.000608008	Myb-like DNA-binding domain, SHAQKYF class domain containing protein
Os04g0280500	27.5598	1.02026	54.0993	53.0251	5.7286	4.25994e-05	0.000613483	Similar to Non-S-locus F-box-like protein 2011 (Fragment)
Os12g0149300	67.8988	16.0614	119.736	7.4549	2.89819	4.26509e-05	0.000613915	Similar to galactosyl transferase GMA12/MNN10 family protein
Os12g0167700	53.8422	23.6338	84.0506	3.55637	1.83041	4.27222e-05	0.00061463	Similar to SAP domain containing protein, expressed
Os01g0937900	33.716	3.54864	63.8834	18.0022	4.1701	4.30955e-05	0.000618752	Conserved hypothetical protein
Os04g0229100	124.424	69.8109	179.037	2.5646	1.35873	4.31256e-05	0.000618872	Similar to Sinapyl alcohol dehydrogenase
Os08g0157700	102.977	41.2342	164.721	3.99476	1.99811	4.32873e-05	0.000620879	Similar to NGA1 (NGATHA1); transcription factor
Os03g0758500	343.201	204.704	481.697	2.35314	1.23458	4.33474e-05	0.000621429	Cupredoxin domain containing protein
Os12g0151000	12.5359	1.31554	23.7563	18.0582	4.17458	4.35312e-05	0.00062375	Similar to Purple acid phosphatase
Os05g0557100	229.869	142.178	317.561	2.23355	1.15934	4.36407e-05	0.000625005	Peptidase A1 domain containing protein
Os07g0659800	42.6295	15.7575	69.5014	4.41068	2.141	4.37166e-05	0.000625777	Similar to Ubiquitin ligase SINAT5 (EC 6.3.2.-) (Seven in absentia homolog 5). Splice isoform 2
Os07g0694400	21.6812	2.60372	40.7586	15.654	3.96846	4.37539e-05	0.000625997	Glycosyl transferase, family 43 protein
Os01g0130000	498.571	325.897	671.245	2.05968	1.04242	4.43101e-05	0.000633002	Cation efflux protein family protein
Os03g0719900	54.679	23.8426	85.5155	3.58668	1.84265	4.4902e-05	0.000640892	Similar to Peptide transporter 1
Os04g0455600	57.3257	25.6905	88.961	3.4628	1.79194	4.52864e-05	0.000645977	Similar to H0523F07.2 protein
Os05g0458300	48.6768	20.3649	76.9886	3.78046	1.91856	4.54443e-05	0.000647643	Similar to L-ascorbate oxidase
Os04g0535600	70.8323	27.5009	114.164	4.15128	2.05355	4.54487e-05	0.000647643	Similar to Beta-fructofuranosidase 1 precursor (EC 3.2.1.26) (Sucrose 1) (Invertase 1)
Os05g0148800	781.172	374.787	1187.56	3.16861	1.66385	4.56429e-05	0.000650086	Hypothetical conserved gene
Os10g0189600	110.274	61.3358	159.213	2.59576	1.37616	4.57961e-05	0.000651942	Pyridoxal phosphate-dependent transferase, major region, subdomain 1 domain containing protein
Os01g0949700	281.815	178.059	385.571	2.16541	1.11464	4.61261e-05	0.000656312	Glutathione S-transferase, C-terminal domain containing protein
Os10g0422200	43.2956	16.895	69.6961	4.12524	2.04448	4.66812e-05	0.000662966	Similar to Homocysteine S-methyltransferase 3 (EC 2.1.1.10) (S- methylmethionine:homocysteine methyltransferase 3) (SMM:Hcy S- methyltransferase 3) (ZmHMT-3)
Os05g0403300	56.7967	20.9976	92.5958	4.40983	2.14072	4.67417e-05	0.000663416	Peptidase A1 domain containing protein
Os04g0524500	678.028	395.22	960.837	2.43115	1.28164	4.68329e-05	0.00066398	Oligopeptide transporter OPT superfamily protein
Os01g0946100	19.5987	4.16577	35.0316	8.4094	3.072	4.69514e-05	0.000664529	WD40 repeat-like domain containing protein
Os10g0578200	275.196	116.465	433.927	3.72581	1.89756	4.69601e-05	0.000664529	Glycosyltransferase family 2 (GT2) protein, Root hair morphogenesi
Os10g0430200	19.1358	3.6779	34.5936	9.4058	3.23355	4.70424e-05	0.000665364	Similar to Sinapyl alcohol dehydrogenase
Os02g0556800	320.628	206.731	434.525	2.10189	1.07169	4.70666e-05	0.000665375	Similar to proline-rich family protein
Os11g0139400	19.038	3.96288	34.1132	8.60817	3.10571	4.71616e-05	0.000666388	Protein of unknown function DUF250 domain containing protein
Os07g0638600	20.0131	0.966334	39.0599	40.4208	5.33702	4.73575e-05	0.000668825	Similar to Class III peroxidase 44
Os01g0949900	919.004	569.62	1268.39	2.22672	1.15492	4.77069e-05	0.000673426	Conserved hypothetical protein
Os03g0145050	19.1514	3.49987	34.803	9.94408	3.31384	4.79106e-05	0.000675967	Hypothetical gene
Os06g0147000	33.1128	11.3401	54.8855	4.83995	2.27499	4.80674e-05	0.000677843	Conserved hypothetical protein
Os03g0729500	222.402	132.52	312.284	2.35651	1.23665	4.81879e-05	0.00067898	Transcription factor, Floral organ developmen
Os11g0701400	14.8255	0	29.6511	Inf	Inf	4.84738e-05	0.000681886	Chitinase (EC 3.2.1.14) III C10150-rice (EC 3.2.1.14)
Os10g0573800	310.9	169.522	452.277	2.66796	1.41574	4.8539e-05	0.000682132	Mitochondrial carnitine/acylcarnitine carrier-like protein (A BOUT DE SOUFFLE) (Carnitine/acylcarnitine translocase-like protein) (CAC-like protein)
Os03g0225700	361.812	170.184	553.441	3.25201	1.70133	4.86348e-05	0.000682803	Wall-associated kinase, Biotic stress respons
Os03g0124500	53.6837	15.1036	92.2637	6.10871	2.61087	4.88095e-05	0.000684245	Conserved hypothetical protein
Os03g0121200	82.4766	41.8785	123.075	2.93885	1.55525	4.9677e-05	0.000695381	Similar to Peroxidase 1
Os03g0326200	273.915	173.674	374.155	2.15435	1.10725	4.97992e-05	0.000696407	Similar to aminophospholipid ATPase
Os03g0415200	77.4422	38.9086	115.976	2.98072	1.57566	4.98524e-05	0.000696809	Similar to MAP3K protein kinase-like protein
Os01g0971800	85.3683	34.2387	136.498	3.98665	1.99518	5.01457e-05	0.000700565	Transcription factor with a GARP DNA-binding domain, Photoperiodic control of flowering time, Clock associated-componen
Os04g0350700	95.1405	51.0491	139.232	2.72741	1.44753	5.03181e-05	0.000702285	Basic helix-loop-helix protein, Regulation of awn development, grain size, and grain numbe
Os05g0582000	26.0904	4.44994	47.7309	10.7262	3.42306	5.06358e-05	0.000706373	Plant Basic Secretory Protein domain containing protein
Os01g0940700	172.122	23.2632	320.98	13.7978	3.78636	5.1336e-05	0.000715092	Similar to Glucan endo-1,3-beta-glucosidase GII precursor (EC 3.2.1.39) ((1->3)- beta-glucan endohydrolase GII) ((1->3)-beta-glucanase isoenzyme GII) (Beta-1,3- endoglucanase GII)
Os04g0677400	81.3804	41.3728	121.388	2.93401	1.55287	5.17891e-05	0.000720698	Protein of unknown function DUF639 family protein
Os01g0355250	20.1643	0	40.3286	Inf	Inf	5.18384e-05	0.000721032	Similar to Salt stress-induced protein
Os02g0821400	460.236	303.879	616.593	2.02908	1.02082	5.19417e-05	0.000722117	Protein kinase, core domain containing protein
Os05g0257100	290.247	137.824	442.67	3.21186	1.68341	5.24707e-05	0.000729115	Leucine-rich repeat, plant specific containing protein
Os10g0146901	148.109	87.3866	208.832	2.38975	1.25686	5.28361e-05	0.000733121	Hypothetical protein
Os01g0757400	323.428	87.2916	559.564	6.41028	2.68039	5.29383e-05	0.000733824	Similar to Katanin p60 ATPase-containing subunit A1 (EC 3.6.4.3) (Katanin p60 subunit A1) (p60 katanin). Splice isoform 2
Os06g0729400	45.0987	18.6935	71.504	3.82507	1.93549	5.32483e-05	0.000737762	Similar to Gibberellin-regulated protein 2 precursor
Os01g0128700	145.908	82.307	209.508	2.54545	1.34792	5.34333e-05	0.000739873	Conserved hypothetical protein
Os07g0607500	33.3034	11.7527	54.8541	4.66735	2.2226	5.34526e-05	0.000739873	Protein of unknown function DUF1195 family protein
Os02g0741800	155.489	91.9865	218.992	2.38069	1.25138	5.35644e-05	0.00074106	Similar to Permease 1
Os05g0390000	274.69	144.052	405.328	2.81375	1.4925	5.37599e-05	0.000743405	Similar to predicted protein
Os03g0665950	56.4565	25.0776	87.8353	3.50254	1.8084	5.40972e-05	0.000747344	Conserved hypothetical protein
Os10g0520100	214.323	102.938	325.707	3.16411	1.6618	5.41393e-05	0.000747563	Cyclin-like F-box domain containing protein
Os01g0665750	272.971	163.947	381.994	2.32999	1.22032	5.44412e-05	0.000751003	Similar to WRKY transcription factor 16
Os10g0535600	105.785	45.7383	165.832	3.62567	1.85825	5.44768e-05	0.000751132	Similar to Hydrolase
Os05g0387700	265.803	117.668	413.938	3.51785	1.81469	5.49816e-05	0.000756449	Protein kinase, core domain containing protein
Os01g0710100	10.6683	0.633384	20.7032	32.6866	5.03063	5.50036e-05	0.000756449	Hypothetical conserved gene
Os03g0367101	111.869	44.8407	178.898	3.98962	1.99625	5.50217e-05	0.000756449	Similar to cytochrome P450 flavonoid 3',5'- hydroxylase
Os11g0247500	29.7182	9.48106	49.9554	5.26897	2.39752	5.52262e-05	0.000758514	Conserved hypothetical protein
Os01g0852100	132.068	75.5094	188.626	2.49804	1.3208	5.57976e-05	0.00076527	Conserved hypothetical protein
Os03g0226200	139.935	59.0803	220.791	3.73713	1.90193	5.63378e-05	0.000771566	Non-symbiotic hemoglobin 2 (rHb2
Os07g0165100	76.8447	38.9601	114.729	2.94478	1.55816	5.66098e-05	0.000774918	Similar to predicted protein
Os11g0284900	70.0062	34.5091	105.503	3.05726	1.61224	5.7024e-05	0.000780213	Similar to Phospholipid hydroperoxide glutathione peroxidase (EC 1.11.1.9)
Os03g0787000	384.326	191.535	577.117	3.01312	1.59126	5.74769e-05	0.000785593	Similar to Syntaxin
Os03g0405900	954.488	411.013	1497.96	3.64456	1.86575	5.74999e-05	0.000785593	Hypothetical conserved gene
Os10g0379854	31.1171	10.599	51.6352	4.87172	2.28443	5.80061e-05	0.00079213	Hypothetical protein
Os01g0102000	59.4464	8.18773	110.705	13.5209	3.75712	5.8057e-05	0.000792445	Phosphoesterase family protein
Os12g0614800	46.2401	19.3182	73.162	3.78721	1.92113	5.81642e-05	0.000793527	Similar to cDNA clone:002-112-E04, full insert sequence
Os06g0274800	209.576	96.4966	322.654	3.34369	1.74144	5.83721e-05	0.000795983	Similar to Peroxidase 11 precursor (EC 1.11.1.7) (Atperox P11) (ATP23a/ATP23b)
Os03g0392600	36.205	7.69906	64.711	8.40505	3.07126	5.84614e-05	0.00079682	Peptidase S10, serine carboxypeptidase family protein
Os01g0330200	572.586	61.5863	1083.59	17.5946	4.13706	5.85004e-05	0.000796971	Peptidase C1A, papain family protein
Os01g0832900	262.806	166.736	358.876	2.15236	1.10592	5.87563e-05	0.000800074	Similar to ATP binding protein
Os03g0758100	209.894	122.597	297.192	2.42414	1.27748	6.00153e-05	0.000816048	Similar to Phosphorylase (Fragment)
Os01g0937100	107.444	59.2161	155.672	2.62887	1.39444	6.02149e-05	0.000818372	Similar to Xylanase inhibitor precursor (Xylanase inhibitor TAXI-I)
Os01g0745700	26.3215	7.82822	44.8147	5.72477	2.51722	6.13598e-05	0.000833534	Similar to GATA transcription factor 3 (AtGATA-3)
Os05g0433500	31.3521	7.3652	55.3391	7.51359	2.9095	6.16015e-05	0.000836419	Conserved hypothetical protein
Os03g0820400	125.843	14.8289	236.857	15.9727	3.99754	6.16939e-05	0.000837274	Similar to ZPT2-13
Os08g0391300	330.368	212.985	447.75	2.10226	1.07194	6.2013e-05	0.000841204	Conserved hypothetical protein
Os11g0133800	194.238	114.181	274.294	2.40228	1.26441	6.22031e-05	0.000843332	Similar to zinc finger (DHHC type) family protein
Os09g0246300	116.134	58.3792	173.888	2.97859	1.57463	6.2229e-05	0.000843332	Hypothetical protein
Os06g0306300	158.8	12.5623	305.038	24.282	4.60181	6.23185e-05	0.000844144	Haem peroxidase domain containing protein
Os02g0230100	265.034	169.293	360.775	2.13107	1.09158	6.28625e-05	0.000850704	Leucine-rich repeat, SDS22 containing protein
Os04g0359300	24.0245	2.28187	45.7671	20.0568	4.32602	6.32968e-05	0.000855768	Sulfotransferase family protein
Os04g0162500	281.209	179.65	382.768	2.13063	1.09128	6.37525e-05	0.00086152	Zinc finger, C2H2-type domain containing protein
Os02g0301450	137.948	79.5561	196.34	2.46794	1.30331	6.38408e-05	0.000862305	Hypothetical gene
Os09g0353400	26.5345	6.84058	46.2284	6.75797	2.75659	6.41372e-05	0.000865898	Similar to Leucoanthocyanidin dioxygenase
Os01g0752200	453.431	300.923	605.94	2.01361	1.00978	6.45378e-05	0.000870481	Enoyl-CoA hydratase/isomerase, Regulation of grain number and the yiel
Os08g0505200	409.636	267.704	551.567	2.06036	1.0429	6.485e-05	0.000874278	tRNA-binding arm domain containing protein
Os01g0627800	8.96589	0.33295	17.5988	52.8573	5.72403	6.50239e-05	0.000875794	Similar to Cytochrome P450 monooxygenase CYP72A5 (Fragment)
Os04g0686000	386.742	202.745	570.739	2.81505	1.49316	6.50799e-05	0.000876135	Zinc finger, RING/FYVE/PHD-type domain containing protein
Os08g0478000	481.052	188.369	773.734	4.10755	2.03828	6.51834e-05	0.000877077	Similar to mucin-2
Os07g0230700	254.147	144.467	363.828	2.51841	1.33251	6.61049e-05	0.000888675	Protein of unknown function DUF567 family protein
Os03g0656100	76.465	39.275	113.655	2.89383	1.53298	6.62871e-05	0.000890284	Similar to Hsp20/alpha crystallin family protein, expressed
Os10g0422075	1033.22	622.067	1444.38	2.3219	1.21531	6.63688e-05	0.000890961	Similar to Viral A-type inclusion protein repeat containing protein, expressed
Os09g0323000	184.499	112.232	256.766	2.28781	1.19397	6.65856e-05	0.000893451	Similar to UDP-galactose 4-epimerase-like protein
Os11g0557800	535.766	232.854	838.678	3.60173	1.84869	6.7149e-05	0.000899317	Conserved hypothetical protein
Os02g0302700	315.947	166.222	465.673	2.80151	1.4862	6.73638e-05	0.000901769	Similar to Nicotianamine aminotransferase A
Os11g0643800	348.851	68.0527	629.65	9.25239	3.20983	6.79796e-05	0.00090916	Similar to Sugar transporter family protein, expressed
Os12g0424700	30.5765	10.319	50.8341	4.92624	2.30049	6.85804e-05	0.000916764	Serine/threonine protein kinase domain containing protein
Os03g0203700	287.445	174.743	400.146	2.28991	1.19529	6.89442e-05	0.000920764	Similar to Calcium-transporting ATPase 2, plasma membrane-type (EC 3.6.3.8) (Ca(2+)-ATPase isoform 2)
Os09g0472100	38.1378	14.5173	61.7582	4.25411	2.08886	6.92051e-05	0.000923816	Similar to ABC transporter
Os06g0234600	66.3845	32.1509	100.618	3.12955	1.64596	6.94195e-05	0.000926243	Domain of unknown function DUF231, plant domain containing protein
Os09g0445700	16.2751	3.15157	29.3986	9.32825	3.22161	6.9668e-05	0.000929124	ATPase, AAA+ type, core domain containing protein
Os09g0438000	400.67	200.841	600.5	2.98992	1.58011	7.14617e-05	0.000948607	Similar to RbohAOsp (Fragment)
Os07g0648000	22.46	5.98634	38.9336	6.50375	2.70127	7.15266e-05	0.000949026	Armadillo-like helical domain containing protein
Os03g0221500	206.872	103.628	310.116	2.99259	1.58139	7.27368e-05	0.000963757	Glycoside hydrolase, family 17 protein
Os02g0213100	10.152	0.6659	19.638	29.4909	4.8822	7.28005e-05	0.00096391	Conserved hypothetical protein
Os09g0245500	223.835	139.958	307.711	2.19859	1.13658	7.28174e-05	0.00096391	Isopenicillin N synthase domain containing protein
Os03g0125900	228.127	143.82	312.433	2.17239	1.11928	7.3394e-05	0.00097064	Conserved hypothetical protein
Os12g0273700	46.8959	16.1864	77.6054	4.79447	2.26137	7.36793e-05	0.000973961	Conserved hypothetical protein
Os03g0212400	59.0198	28.0273	90.0122	3.21159	1.68329	7.41332e-05	0.000978146	Similar to SNAP25 homologous protein SNAP29
Os05g0159500	40.9599	16.4131	65.5068	3.99112	1.99679	7.51669e-05	0.000991327	Similar to Alpha-L-fucosidase 2
Os02g0809300	24.6174	7.04942	42.1853	5.98422	2.58116	7.55937e-05	0.000996494	Conserved hypothetical protein
Os11g0499600	152.276	53.092	251.46	4.73631	2.24376	7.62814e-05	0.00100361	Hydroxysteroid dehydrogenase, Cuticle formation, Lipid homeostasis, Submergence toleranc
Os04g0445300	10.0667	0.6659	19.4675	29.2349	4.86962	7.63099e-05	0.00100361	Pectinesterase inhibitor domain containing protein
Os01g0588900	513.298	329.671	696.926	2.114	1.07998	7.63669e-05	0.0010039	Cytokinin-activating enzyme, Bioactive cytokinin synthesi
Os03g0244950	453.298	302.108	604.488	2.0009	1.00065	7.64765e-05	0.00100488	Heat shock protein DnaJ, N-terminal domain containing protein
Os03g0739700	7.40845	0	14.8169	Inf	Inf	7.6544e-05	0.0010053	Uncharacterised protein family UPF0114 domain containing protein
Os01g0951100	161.864	96.9221	226.807	2.34009	1.22656	7.7051e-05	0.00101103	Arf GTPase activating protein family protein
Os05g0525200	13.7465	1.93267	25.5603	13.2254	3.72524	7.74073e-05	0.00101477	Hypothetical protein
Os10g0577600	232.186	146.319	318.052	2.17369	1.12014	7.85282e-05	0.0010271	H3K9 demethylase, Floral organ developmen
Os01g0213400	131.028	75.5833	186.473	2.46713	1.30283	7.85684e-05	0.00102716	Zinc finger, RING/FYVE/PHD-type domain containing protein
Os02g0142060	188.588	115.188	261.988	2.27443	1.18551	7.96262e-05	0.00103813	Conserved hypothetical protein
Os03g0149800	263.732	167.486	359.979	2.14931	1.10387	7.99273e-05	0.00104158	Similar to RING-H2 finger protein ATL1D
Os11g0111900	41.9737	17.0747	66.8728	3.91649	1.96956	8.11353e-05	0.00105587	BTB domain containing protein
Os01g0591000	725.491	442.133	1008.85	2.28178	1.19016	8.12609e-05	0.00105702	Aldehyde/histidinol dehydrogenase domain containing protein
Os01g0616300	38.8257	15.1027	62.5487	4.14155	2.05017	8.20189e-05	0.00106542	Thioredoxin, core domain containing protein
Os01g0674100	499.112	307.184	691.04	2.2496	1.16967	8.20841e-05	0.00106578	Similar to ATP binding protein
Os01g0720300	323.94	210.782	437.097	2.07369	1.0522	8.28967e-05	0.00107389	NADH-ubiquinone oxidoreductase 20 kDa subunit, mitochondrial precursor (EC 1.6.5.3) (EC 1.6.99.3) (Complex I-20KD) (CI-20KD)
Os02g0158500	20.8716	5.24591	36.4973	6.95729	2.79853	8.31359e-05	0.00107565	Uncharacterized plant-specific domain 01627 containing protein
Os04g0685300	2457.76	1509.73	3405.8	2.2559	1.1737	8.39426e-05	0.00108464	Harpin-induced 1 domain containing protein
Os10g0162300	23.1547	5.0089	41.3004	8.2454	3.04359	8.5611e-05	0.00110353	Hypothetical conserved gene
Os01g0644900	462.604	125.97	799.239	6.34467	2.66554	8.62466e-05	0.00111122	Conserved hypothetical protein
Os07g0429700	7083.08	295.489	13870.7	46.9414	5.55279	8.79942e-05	0.00113081	Similar to Thionin-like peptide
Os03g0692000	14.4416	2.38377	26.4994	11.1166	3.47464	8.812e-05	0.00113081	Glycosyl transferase, family 14 protein
Os08g0535700	357.403	237.828	476.978	2.00556	1.004	8.81238e-05	0.00113081	Similar to glycerophosphodiester phosphodiesterase
Os06g0641066	63.3046	30.9135	95.6958	3.0956	1.63022	8.91431e-05	0.00114286	Hypothetical protein
Os02g0681200	1339.01	618.101	2059.92	3.33267	1.73668	8.94651e-05	0.00114647	Zinc finger, RING/FYVE/PHD-type domain containing protein
Os04g0271700	7.32231	0	14.6446	Inf	Inf	8.95757e-05	0.00114737	UDP-glucuronosyl/UDP-glucosyltransferase family protein
Os05g0530400	80.5787	32.1862	128.971	4.00703	2.00253	9.02574e-05	0.00115559	Heat stress transcription factor Spl7 (Heat shock transcription factor) (Heat shock factor RHSF10)
Os03g0809000	10.5337	0	21.0674	Inf	Inf	9.06362e-05	0.00115887	Plant disease resistance response protein family protein
Os11g0286800	36.9066	8.96148	64.8516	7.23671	2.85533	9.07546e-05	0.00115964	Squalene cyclase domain containing protein
Os11g0600500	7.30329	0	14.6066	Inf	Inf	9.07774e-05	0.00115964	Calcium-binding EF-hand domain containing protein
Os05g0519000	261.899	167.979	355.819	2.11823	1.08286	9.13002e-05	0.0011658	VQ domain containing protein
Os06g0638500	260.624	166.268	354.981	2.13499	1.09423	9.1686e-05	0.0011702	Tyrosine protein kinase domain containing protein
Os08g0543900	363.44	239.496	487.383	2.03503	1.02505	9.21836e-05	0.00117602	Similar to Transcription factor RF2b
Os05g0497200	77.4054	23.5893	131.222	5.56276	2.4758	9.25426e-05	0.00117953	AP2/ERF (APETALA2/ethylene-responsive factor) protein, Regulation of spikelet meristem determinancy and floral organ identit
Os11g0670100	56.9849	26.4908	87.4791	3.30224	1.72345	9.25824e-05	0.00117953	Serine-threonine/tyrosine-protein kinase domain containing protein
Os02g0822900	282.635	164.137	401.133	2.44389	1.28918	9.30015e-05	0.00118381	Hypothetical conserved gene
Os08g0508500	152.531	91.8836	213.178	2.32009	1.21418	9.34788e-05	0.00118935	Similar to predicted protein
Os10g0545500	23.5497	2.69016	44.4092	16.508	4.0451	9.37049e-05	0.0011917	Similar to xyloglucan endotransglucosylase/hydrolase protein 32
Os09g0564400	432.326	2.41629	862.236	356.843	8.47915	9.37813e-05	0.00119214	Hypothetical conserved gene
Os08g0490100	372.149	246.481	497.816	2.0197	1.01414	9.38754e-05	0.00119254	Similar to PBF protein
Os04g0588200	59.2228	28.3106	90.135	3.18379	1.67075	9.38968e-05	0.00119254	Similar to emb2411 (embryo defective 2411); ATP binding / ATP-dependent DNA helicase/ DNA binding
Os11g0664000	33.7059	1.63223	65.7795	40.3003	5.33272	9.458e-05	0.00119908	Serine/threonine protein kinase domain containing protein
Os01g0842400	37.6554	8.19368	67.117	8.19132	3.0341	9.49756e-05	0.00120249	Similar to Laccase (EC 1.10.3.2)
Os06g0694800	44.7711	19.0546	70.4876	3.69924	1.88723	9.55227e-05	0.00120888	Protein of unknown function DUF1517 domain containing protein
Os05g0440800	251.818	161.387	342.248	2.12067	1.08452	9.5698e-05	0.00121002	Serine/threonine protein kinase domain containing protein
Os12g0472800	154.379	11.8392	296.919	25.0794	4.64843	9.59566e-05	0.00121276	B repeat unit of collagen binding surface protein (cna) containing protein
Os10g0568900	129.152	76.6004	181.703	2.37209	1.24616	9.64938e-05	0.00121846	Similar to Catalytic/ hydrolase
Os12g0258700	677.515	144.11	1210.92	8.40272	3.07086	9.68082e-05	0.00122135	Cupredoxin domain containing protein
Os11g0671950	52.1528	23.893	80.4125	3.36552	1.75083	9.70511e-05	0.00122387	Similar to Protein kinase domain containing protein, expressed
Os02g0247100	34.4675	5.14836	63.7866	12.3897	3.63107	9.74015e-05	0.00122726	Similar to bZIP transcription factor family protein
Os01g0865100	1702.65	938.068	2467.22	2.63011	1.39512	9.74056e-05	0.00122726	Similar to Uricase (Fragment)
Os01g0771000	17.1906	3.54864	30.8325	8.68853	3.11911	9.84762e-05	0.0012402	Protein of unknown function DUF567 family protein
Os06g0641866	130.7	76.0541	185.346	2.43703	1.28513	9.86324e-05	0.00124162	Hypothetical protein
Os10g0486100	321.851	155.186	488.515	3.14792	1.6544	9.94521e-05	0.00125138	Cytochrome P450-like protein (CYP86B1)
Os08g0253800	291.192	104.827	477.556	4.55565	2.18766	9.97922e-05	0.00125456	Similar to Cellulose synthase-like family C3 protein (Fragment)
Os01g0666000	57.59	20.0971	95.083	4.73118	2.2422	9.99209e-05	0.00125507	Similar to Lipid phosphate phosphatase 2 (EC 3.1.3.-) (AtLPP2) (Phosphatidic acid phosphatase 2) (AtPAP2) (Prenyl diphosphate phosphatase)
Os03g0743800	21.7722	5.75094	37.7934	6.57169	2.71627	9.99653e-05	0.00125507	Similar to predicted protein
Os05g0520300	32.6841	11.9291	53.4392	4.47975	2.16342	0.000100101	0.00125622	Similar to GATA transcription factor 3 (AtGATA-3)
Os01g0241000	91.7514	49.8824	133.62	2.67871	1.42154	0.000100767	0.00126357	Conserved hypothetical protein
Os02g0529700	193.073	120.111	266.035	2.21491	1.14725	0.000100775	0.00126357	Similar to Acidic ribosomal protein P2a-4 (Fragment)
Os01g0330100	54.1554	25.0718	83.2391	3.32003	1.7312	0.000101186	0.00126808	Similar to Alpha-L-fucosidase 2
Os12g0108100	229.205	146.144	312.266	2.13671	1.09539	0.000101371	0.00126885	Similar to Ser Thr specific protein kinase-like protein
Os01g0756200	80.6924	12.4973	148.888	11.9136	3.57453	0.000101374	0.00126885	Similar to VirE2-interacting protein VIP1
Os03g0691400	250.049	159.769	340.329	2.13013	1.09094	0.000102471	0.00127976	Thioesterase superfamily domain containing protein
Os04g0499100	37.8173	14.8075	60.8271	4.10787	2.03839	0.000102783	0.00128254	Biopterin transport-related protein BT1 family protein
Os03g0733900	43.278	18.0394	68.5166	3.79816	1.9253	0.000103062	0.00128546	Conserved hypothetical protein
Os06g0595800	395.975	192.409	599.541	3.11596	1.63968	0.000103126	0.0012857	Transferase family protein
Os02g0650300	6504.93	3510.93	9498.93	2.70553	1.43591	0.000104157	0.00129798	Iron-phytosiderophore transporter, Iron homeostasi
Os06g0664100	181.734	112.111	251.356	2.24202	1.1648	0.000105148	0.00130975	Similar to Xaa-Pro aminopeptidase 1
Os09g0502950	35.6226	13.5288	57.7165	4.2662	2.09295	0.000105698	0.00131545	Hypothetical gene
Os01g0896200	139.757	73.2723	206.242	2.81474	1.493	0.000106071	0.00131953	Similar to SF16 protein
Os05g0427400	1251.99	716.473	1787.5	2.49487	1.31896	0.000106394	0.00132297	Similar to Phenylalanine ammonia-lyase
Os04g0201800	10.6934	0.982591	20.4043	20.7658	4.37613	0.000106505	0.00132359	Similar to H0512B01.7 protein
Os03g0335500	174.618	107.804	241.432	2.23955	1.16321	0.000107305	0.00133081	Protein kinase, core domain containing protein
Os11g0649400	72.5556	37.8645	107.247	2.83238	1.50202	0.00010833	0.00134235	Similar to Plant integral membrane protein TIGR01569 containing protein, expressed
Os05g0480400	203.858	121.412	286.303	2.35812	1.23764	0.000108479	0.00134361	Serine/threonine protein kinase domain containing protein
Os03g0133300	198.369	124.5	272.237	2.18665	1.12872	0.000108888	0.00134751	Similar to F7F22.5
Os12g0528100	17.8984	3.94662	31.8501	8.07022	3.01261	0.000109007	0.0013484	Armadillo-like helical domain containing protein
Os05g0218400	296.708	192.698	400.719	2.07952	1.05625	0.000109418	0.00135289	Similar to Somatic embryogenesis receptor kinase- like protein
Os03g0119966	94.8904	49.3392	140.442	2.84645	1.50917	0.000109663	0.00135533	NAC-domain protein, Resistance to rice dwarf virus, Regulator of jasmonate (JA) signalin
Os11g0182200	291.325	189.357	393.293	2.077	1.0545	0.000110453	0.00136332	Transferase family protein
Os02g0312600	178.686	104.321	253.051	2.42571	1.2784	0.000110592	0.00136444	Rac-like GTP-binding protein 7
Os03g0210700	141.559	84.8781	198.241	2.33559	1.22379	0.000111271	0.00137163	Conserved hypothetical protein
Os10g0516400	161.438	98.1858	224.691	2.28843	1.19436	0.000111356	0.00137209	Conserved hypothetical protein
Os09g0468300	170.445	79.4213	261.469	3.29218	1.71904	0.000111504	0.00137273	Hypothetical conserved gene
Os02g0661900	204.549	128.637	280.461	2.18026	1.1245	0.000114471	0.00140622	Similar to OSIGBa0143N19.13 protein
Os07g0619500	85.1165	45.8201	124.413	2.71525	1.44108	0.000115919	0.00142321	Protein of unknown function DUF1645 family protein
Os10g0445900	149.897	90.5417	209.253	2.31112	1.20859	0.000116057	0.00142321	Conserved hypothetical protein
Os03g0642300	34.6561	12.879	56.4332	4.38179	2.13152	0.000116761	0.00143003	Protein kinase-like domain containing protein
Os04g0227500	448.759	256.355	641.163	2.50108	1.32255	0.000116875	0.00143082	DSBA oxidoreductase family protein
Os02g0178700	18.256	1.58346	34.9286	22.0584	4.46326	0.000117077	0.00143206	Helix-loop-helix DNA-binding domain containing protein
Os02g0753500	56.0106	26.6098	85.4114	3.20978	1.68247	0.00011769	0.00143833	Tetratricopeptide-like helical domain containing protein
Os06g0210000	14.0549	0	28.1097	Inf	Inf	0.000118668	0.00144841	Protein of unknown function DUF6 domain containing protein
Os11g0245100	383.105	255.276	510.934	2.0015	1.00108	0.000119538	0.00145778	Similar to Glutathione S-transferase 2
Os06g0708200	62.1094	30.5882	93.6305	3.061	1.614	0.000120128	0.00146373	a member of the TopoVIB-like protein family, Promotion of meiotic DNA double-strand break (DSB) formatio
Os03g0301600	23.0372	6.7918	39.2827	5.78383	2.53203	0.000121058	0.00147442	Conserved hypothetical protein
Os04g0137500	271.637	177.207	366.068	2.06577	1.04668	0.000122913	0.0014951	Similar to Vacuolar ATP synthase subunit F (EC 3.6.3.14) (V-ATPase F subunit) (Vacuolar proton pump F subunit) (V-ATPase 14 kDa subunit)
Os03g0106400	127.185	74.5238	179.846	2.41326	1.27098	0.000123999	0.00150574	Similar to Branched-chain-amino-acid aminotransferase 5, chloroplast precursor (EC 2.6.1.42) (Atbcat-5)
Os03g0301550	25.3029	8.01575	42.5901	5.31329	2.40961	0.000125737	0.0015262	Hypothetical gene
Os07g0462200	42.5747	18.1473	67.0022	3.69214	1.88446	0.000125833	0.00152671	Protein of unknown function DUF1218 family protein
Os01g0973000	108.971	62.4196	155.521	2.49155	1.31704	0.000125924	0.00152716	HAD-superfamily hydrolase, subfamily IA, variant 3 domain containing protein
Os12g0289600	90.7369	49.8158	131.658	2.64289	1.40212	0.000126063	0.0015282	Conserved hypothetical protein
Os07g0618000	135.061	80.3422	189.78	2.36215	1.2401	0.000126426	0.00153161	Conserved hypothetical protein
Os08g0531100	96.3497	39.5103	153.189	3.87719	1.95501	0.000126763	0.00153342	MAP65/ASE1 family protein
Os09g0560000	142.937	85.9921	199.882	2.32443	1.21688	0.000126928	0.00153477	Armadillo-like helical domain containing protein
Os04g0530100	30.5641	10.8283	50.3	4.64523	2.21575	0.000127101	0.00153621	Similar to Beta-expansin 1 precursor (AtEXPB1) (At- EXPB1) (Ath-ExpBeta-1.5)
Os02g0637000	85.1859	12.612	157.76	12.5087	3.64486	0.000129197	0.00156022	Similar to OSIGBa0135K14.7 protein
Os02g0726700	43.0142	15.4675	70.561	4.56189	2.18963	0.000129577	0.00156414	Helix-loop-helix DNA-binding domain containing protein
Os02g0131050	972.311	556.211	1388.41	2.49619	1.31973	0.00012968	0.00156473	Hypothetical gene
Os03g0234900	21.4002	0.649642	42.1508	64.8831	6.01977	0.000129845	0.00156605	Similar to Peroxidase (EC 1.11.1.7)
Os12g0488900	93.5606	34.6608	152.46	4.39864	2.13706	0.000130849	0.00157682	Armadillo-like helical domain containing protein
Os03g0434400	155.548	94.7378	216.358	2.28375	1.19141	0.000135798	0.00162682	Similar to Phenazine biosynthesis-like protein, expressed
Os11g0484300	354.698	216.757	492.64	2.27278	1.18446	0.000135839	0.00162682	Similar to Mcm2-prov protein
Os12g0640200	17.4451	3.91926	30.9709	7.90222	2.98226	0.000135901	0.00162682	Similar to Cytochrome P450 family protein, expressed
Os10g0521900	101.488	47.0415	155.935	3.31483	1.72893	0.000136011	0.00162734	Similar to Membrane protein
Os01g0670600	85.6929	24.5324	146.853	5.98611	2.58162	0.000136986	0.00163763	Protein kinase, catalytic domain domain containing protein
Os07g0634900	60.3869	29.5079	91.2659	3.09294	1.62898	0.000137875	0.00164687	Hypothetical conserved gene
Os05g0235800	168.238	93.4074	243.068	2.60223	1.37975	0.000138298	0.00165124	DNA-dependent ATPase MCM domain containing protein
Os09g0341500	48.4742	21.7115	75.2369	3.46531	1.79298	0.000138359	0.00165127	F-box domain, cyclin-like domain containing protein
Os07g0646800	66.0793	9.14215	123.016	13.456	3.75017	0.000138825	0.00165544	Similar to Avr9/Cf-9 rapidly elicited protein 231
Os08g0285600	52.256	24.6446	79.8674	3.24077	1.69634	0.000140305	0.00167169	Similar to phytosulfokine receptor
Os10g0420200	19.7355	2.2331	37.238	16.6755	4.05965	0.000141207	0.00168174	IQ calmodulin-binding region domain containing protein
Os09g0549300	150.434	59.8788	240.989	4.02461	2.00885	0.000141724	0.00168614	Flavin-containing monooxygenase FMO family protein
Os01g0170300	595.009	349.618	840.401	2.40377	1.2653	0.000141754	0.00168614	Serine/threonine protein kinase-related domain containing protein
Os01g0544450	188.967	96.5306	281.403	2.91517	1.54358	0.000142384	0.00169293	Similar to DNA replication licensing factor mcm4
Os03g0168300	27.5445	9.28847	45.8006	4.9309	2.30185	0.000143034	0.00169853	Protein of unknown function DUF1997 domain containing protein
Os04g0462300	56.0904	27.4145	84.7663	3.09202	1.62855	0.000143253	0.00170042	Conserved hypothetical protein
Os06g0529900	330.362	130.205	530.52	4.07451	2.02663	0.000144891	0.00171558	Hypothetical conserved gene
Os02g0175400	398.743	132.112	665.375	5.03645	2.33241	0.000145858	0.00172559	Similar to Vacuolar H(+)-ATPase subunit A (Fragment)
Os02g0134000	105.567	60.0019	151.131	2.51877	1.33272	0.000146669	0.00173447	Similar to bifunctional coenzyme A synthase
Os05g0130600	82.4272	26.4901	138.364	5.22324	2.38495	0.000147182	0.00173909	Conserved hypothetical protein
Os07g0549100	6.87815	0	13.7563	Inf	Inf	0.000148654	0.00175503	Conserved hypothetical protein
Os10g0344000	158.365	98.1415	218.588	2.22727	1.15528	0.000148822	0.00175629	Similar to transparent testa 12 protein
Os08g0173300	45.7433	18.5377	72.9489	3.93517	1.97643	0.000148919	0.0017567	Small peptides, Anti-herbivore defense response, Response to wounding and oral secretio
Os08g0331000	244.557	157.585	331.529	2.10381	1.07301	0.000149101	0.0017574	Conserved hypothetical protein
Os02g0205200	138.213	8.09613	268.33	33.1429	5.05063	0.000149618	0.00176227	Similar to Unidentified precursor
Os01g0782200	535.883	319.471	752.295	2.35482	1.23561	0.000149639	0.00176227	Diacylglycerol kinase, catalytic region domain containing protein
Os11g0305400	18.089	4.27877	31.8993	7.45525	2.89826	0.000150492	0.00177049	Similar to O-methyltransferase family protein
Os11g0133700	196.783	124.591	268.975	2.15887	1.11027	0.000150807	0.00177148	Similar to Glucosamine-fructose-6-phosphate aminotransferase, isomerizing family protein, expressed
Os03g0277700	943.724	510.37	1377.08	2.6982	1.432	0.000151064	0.00177319	Protein of unknown function DUF26 domain containing protein
Os03g0821100	267.155	176.198	358.112	2.03243	1.02321	0.000151535	0.00177653	Similar to Non-cell-autonomous heat shock cognate protein 70
Os05g0320800	133.885	80.3311	187.439	2.33333	1.22239	0.000152515	0.00178582	Hypothetical protein
Os05g0527000	26.5552	6.03511	47.0753	7.80024	2.96352	0.000153562	0.00179587	UDP-glucuronosyl/UDP-glucosyltransferase family protein
Os10g0422800	24.0272	7.25906	40.7953	5.61992	2.49055	0.000153919	0.00179885	Protein of unknown function DUF1677, plant domain containing protein
Os05g0142600	71.5417	12.8269	130.256	10.1549	3.34411	0.000154226	0.00180141	Conserved hypothetical protein
Os01g0249800	105.286	46.3516	164.221	3.54294	1.82495	0.000155819	0.00181778	Heavy metal-associated domain, HMA domain containing protein
Os08g0196700	170.141	107.122	233.16	2.17658	1.12206	0.000156219	0.00182096	HAP2 subunit of HAP complex, Nuclear Factor Y (NF- YA) transcription factor, Drought stress toleranc
Os02g0684500	316.04	166.16	465.92	2.80404	1.4875	0.000156529	0.00182252	Similar to Histone H4
Os04g0129200	39.2195	15.9937	62.4453	3.90436	1.96509	0.000156932	0.00182628	Similar to OSIGBa0131J24.2 protein
Os12g0569200	1112.23	442.724	1781.74	4.02449	2.00881	0.000157761	0.00183368	Conserved hypothetical protein
Os01g0243700	234.107	150.846	317.368	2.10392	1.07308	0.000158359	0.00183988	Similar to Beta-1,3-glucanase-like protein
Os03g0270000	205.982	118.575	293.389	2.4743	1.30702	0.00015927	0.00184971	Protein of unknown function DUF296 domain containing protein
Os08g0230200	333.37	222.234	444.506	2.00017	1.00012	0.000160092	0.00185801	Similar to cysteine-type endopeptidase/ ubiquitin thiolesterase
Os05g0343400	2311.69	1539.12	3084.26	2.00391	1.00282	0.000160115	0.00185801	WRKY transcription factor, Disease resistance, Defense respons
Os12g0566000	232.561	149.875	315.247	2.1034	1.07273	0.00016035	0.00185998	Similar to Boron transporter
Os01g0925300	224.211	144.393	304.028	2.10557	1.07421	0.000160782	0.00186347	Zinc finger, DHHC-type domain containing protein
Os04g0368800	26.8592	8.81081	44.9077	5.09688	2.34962	0.000161036	0.00186566	Similar to H0607F01.6 protein
Os05g0484800	67.5099	34.7796	100.24	2.88215	1.52715	0.000161254	0.00186735	Protein of unknown function DUF567 family protein
Os01g0626100	311.272	202.481	420.062	2.07458	1.05282	0.000161313	0.00186735	Armadillo-like helical domain containing protein
Os07g0571200	103.999	58.616	149.381	2.54847	1.34963	0.00016221	0.00187545	Hypothetical protein
Os03g0110600	257.405	168.315	346.494	2.05861	1.04167	0.000162657	0.00187985	Similar to LysM domain containing protein, expressed
Os12g0511900	145.698	88.3946	203.001	2.29653	1.19946	0.000163071	0.0018834	Similar to NB-ARC domain containing protein, expressed
Os11g0507200	1064.2	616.434	1511.96	2.45275	1.2944	0.000163095	0.0018834	Similar to transferase
Os01g0164300	28.8815	1.90015	55.8628	29.3991	4.8777	0.000163515	0.00188748	Pollen Ole e 1 allergen/extensin domain containing protein
Os02g0667500	91.2085	36.9116	145.505	3.94199	1.97892	0.000163718	0.00188906	Similar to tetracycline transporter protein
Os03g0673400	194.013	121.086	266.94	2.20455	1.14049	0.000164499	0.00189655	Conserved hypothetical protein
Os06g0153200	101.876	57.9373	145.814	2.51675	1.33156	0.000165413	0.00190553	Similar to cDNA clone:J023129O11, full insert sequence
Os05g0472500	175.265	80.269	270.26	3.36693	1.75144	0.00016581	0.00190933	Hypothetical genes
Os02g0740600	203.866	53.9161	353.815	6.56233	2.71421	0.00016712	0.00192363	Conserved hypothetical protein
Os04g0518400	85.1552	47.4776	122.833	2.58717	1.37138	0.000168484	0.00193621	Similar to Phenylalanine ammonia-lyase (Fragment)
Os05g0588225	39.8049	15.4999	64.1098	4.13614	2.04829	0.000169231	0.00194401	Hypothetical protein
Os07g0674800	44.2561	9.45369	79.0585	8.36271	3.06397	0.000171403	0.00196579	Similar to AP2 domain transcription factor EREBP
Os05g0210500	69.6896	33.5939	105.785	3.14894	1.65487	0.000173608	0.00198947	Timeless protein domain containing protein
Os04g0544200	27.9917	9.65474	46.3287	4.79855	2.2626	0.000174775	0.00200044	Cyclin-related 2 domain containing protein
Os09g0548200	80.2087	35.9112	124.506	3.46706	1.79371	0.000175828	0.00201006	Peptidoglycan-binding Lysin subgroup domain containing protein
Os01g0206300	32.6239	12.4939	52.754	4.22239	2.07806	0.000176022	0.00201147	Similar to CBL-interacting protein kinase 18
Os12g0137200	123.244	43.5847	202.903	4.65538	2.2189	0.000176899	0.00202069	Similar to Saccharopine dehydrogenase family protein, expressed
Os02g0705400	179.579	114.14	245.017	2.14663	1.10207	0.000179258	0.00204632	Similar to Pathogen induced protein 2-4
Os04g0410400	86.8962	14.6141	159.178	10.8921	3.44521	0.000180278	0.002056	Root cap family protein
Os05g0160800	45.1246	17.3632	72.8859	4.19773	2.06961	0.000181235	0.00206443	Similar to DNA polymerase epsilon subunit 2
Os02g0188400	33.4946	13.171	53.8183	4.08613	2.03074	0.000183007	0.00208212	Hypothetical protein
Os01g0215500	19.4832	0.6659	38.3005	57.517	5.84592	0.000184486	0.00209559	Similar to esterase
Os02g0228900	133.676	80.6641	186.688	2.31439	1.21063	0.000184858	0.00209815	Similar to Auxin-responsive protein IAA18 (Indoleacetic acid-induced protein 18)
Os01g0963000	97.6654	1.37977	193.951	140.568	7.13512	0.000185553	0.00210428	Similar to Peroxidase BP 1 precursor
Os05g0573900	26.1978	7.22059	45.1751	6.25642	2.64534	0.000185658	0.00210428	Similar to predicted protein
Os07g0679400	11.5486	1.35836	21.7388	16.0037	4.00034	0.000186069	0.00210686	Conserved hypothetical protein
Os12g0437800	992.587	377.239	1607.93	4.26237	2.09166	0.000186648	0.00211174	Similar to MPI
Os04g0652600	81.5046	44.6957	118.314	2.64709	1.40441	0.000187387	0.00211812	Similar to OSIGBa0113E10.15 protein
Os02g0758200	67.9698	35.5261	100.414	2.82647	1.499	0.000188642	0.00212838	Conserved hypothetical protein
Os01g0851300	30.6778	9.94327	51.4124	5.17057	2.37032	0.000190982	0.00215393	Reticulon family protein
Os04g0654600	105.852	48.6472	163.057	3.35182	1.74495	0.00019264	0.00217	Protein kinase, core domain containing protein
Os11g0437600	6.64864	0	13.2973	Inf	Inf	0.000192711	0.00217	Protein of unknown function DUF506, plant family protein
Os11g0154500	91.8882	18.5761	165.2	8.89314	3.15269	0.000193544	0.00217851	Blast disease-responsive transcription factor, Disease resistanc
Os12g0592900	79.8152	43.6284	116.002	2.65886	1.41081	0.000194057	0.00218343	Conserved hypothetical protein
Os01g0949500	557.717	217.129	898.304	4.13719	2.04865	0.000196475	0.00220889	Similar to Calmodulin (CaM)
Os08g0246700	561.687	334.791	788.584	2.35545	1.236	0.000197092	0.00221408	Hypothetical gene
Os01g0616366	33.6801	13.0186	54.3417	4.17416	2.06149	0.000197462	0.00221649	Hypothetical protein
Os03g0322200	252.905	107.896	397.913	3.68793	1.88281	0.000197671	0.00221796	Similar to serine-rich protein-related
Os10g0554800	299.276	84.5628	513.989	6.07819	2.60364	0.000198011	0.0022209	Plant lipid transfer protein and hydrophobic protein, helical domain containing protein
Os06g0589700	9.17248	0.649642	17.6953	27.2386	4.76758	0.000198189	0.00222203	Similar to Poly(A)-binding protein (Fragment)
Os05g0542800	115.463	68.6095	162.316	2.36579	1.24232	0.000200344	0.00224354	Pectin lyase fold/virulence factor domain containing protein
Os06g0219500	157.926	98.9719	216.88	2.19133	1.13181	0.000200814	0.00224792	Similar to 26.2 kDa heat shock protein, mitochondrial
Os04g0634900	45.3068	20.3863	70.2272	3.44482	1.78443	0.00020107	0.00224901	Similar to H0315F07.9 protein
Os10g0418100	88.9806	49.8174	128.144	2.57227	1.36304	0.000202986	0.00226955	Calcium-transporting ATPase, Salinity stress toleranc
Os01g0198900	50.3817	18.7644	81.999	4.36993	2.12761	0.000204969	0.00228994	Polyketide cyclase/dehydrase domain containing protein
Os04g0555700	10.1033	0.316692	19.8899	62.8053	5.97281	0.000206813	0.00230601	Similar to Actin-depolymerizing factor (ADF)
Os04g0619000	1049.11	551.662	1546.55	2.80344	1.4872	0.000207717	0.00231429	Similar to L1332.9 protein
Os08g0405700	172.231	90.2854	254.176	2.81525	1.49326	0.000208355	0.00231919	Similar to Copper chaperone homolog CCH
Os02g0261000	42.0609	10.1152	74.0066	7.31635	2.87112	0.000209951	0.00233216	Conserved hypothetical protein
Os08g0104900	198.308	127.93	268.685	2.10025	1.07056	0.000209976	0.00233216	Protein of unknown function DUF6, transmembrane domain containing protein
Os04g0521700	42.8911	19.082	66.7001	3.49545	1.80548	0.000210261	0.00233366	Similar to OSIGBa0131L05.9 protein
Os02g0506600	125.797	75.8905	175.704	2.31523	1.21115	0.000210971	0.00234047	Heat shock protein DnaJ, cysteine-rich domain domain containing protein
Os02g0201300	126.371	75.3519	177.39	2.35415	1.23521	0.000211351	0.00234377	Conserved hypothetical protein
Os03g0428700	27.3428	0.316692	54.3688	171.677	7.42356	0.000211468	0.00234393	Similar to Expansin-A31
Os12g0263050	208.043	132.523	283.562	2.13971	1.09742	0.00021153	0.00234393	Similar to Glutathione synthase
Os02g0748800	102.845	60.1451	145.545	2.41989	1.27494	0.000212107	0.0023485	Thioredoxin fold domain containing protein
Os12g0158600	131.587	80.0546	183.12	2.28744	1.19373	0.00021756	0.00240142	TB2/DP1 and HVA22 related protein family protein
Os03g0209500	160.192	77.5398	242.845	3.13187	1.64702	0.00021827	0.0024074	Zinc finger, DHHC-type domain containing protein
Os03g0192800	180.229	113.699	246.759	2.17029	1.11788	0.000222558	0.00245089	Similar to Ubiquitin-specific protease 26
Os02g0143200	70.0622	36.8585	103.266	2.80169	1.48629	0.000224253	0.00246765	Armadillo-type fold domain containing protein
Os11g0641300	52.7894	25.9003	79.6785	3.07635	1.62122	0.000224505	0.00246947	Conserved hypothetical protein
Os07g0256700	42.1884	18.3672	66.0097	3.59389	1.84555	0.000224785	0.0024716	Protein of unknown function DUF231, plant domain containing protein
Os04g0613200	143.209	83.7853	202.632	2.41847	1.27409	0.00022556	0.00247821	Pectin lyase fold/virulence factor domain containing protein
Os03g0572250	16.3027	3.5649	29.0406	8.14625	3.02614	0.000229994	0.00251968	Conserved hypothetical protein
Os02g0743800	31.8496	12.2791	51.42	4.18762	2.06613	0.000230042	0.00251968	Hypothetical conserved gene
Os02g0742700	6.51166	0	13.0233	Inf	Inf	0.000233927	0.00256026	Conserved hypothetical protein
Os12g0105800	123.897	73.8543	173.941	2.35519	1.23584	0.000234367	0.00256409	Tyrosine protein kinase domain containing protein
Os12g0127650	69.0889	36.9162	101.262	2.74302	1.45576	0.0002349	0.00256894	Similar to Ulp1 protease family, C-terminal catalytic domain containing protein, expressed
Os04g0540900	133.032	81.0808	184.984	2.28147	1.18996	0.000235428	0.00257372	Receptor-like cytoplasmic kinase, Salt tolerance, Oxidative stress toleranc
Os03g0192300	10.0038	0.966334	19.0413	19.7047	4.30047	0.000236717	0.00258484	Hypothetical conserved gene
Os10g0555300	29.6079	10.824	48.3918	4.4708	2.16053	0.00023792	0.00259499	Zinc finger, C2H2-like domain containing protein
Os06g0125000	177.158	102.638	251.678	2.45209	1.29401	0.000240176	0.00261161	Similar to NBS-LRR disease resistance protein homologue
Os11g0209900	159.379	100.621	218.137	2.16791	1.11631	0.000240369	0.0026127	Similar to NifS-like protein
Os07g0624600	54.187	26.3675	82.0065	3.11014	1.63698	0.000241175	0.00262047	Similar to Trehalose-6-phosphate phosphatase
Os02g0189400	35.8501	14.6783	57.0219	3.88477	1.95783	0.000241728	0.00262447	Defence response, Rin4 domain containing protein
Os06g0707733	20.0081	5.7767	34.2395	5.92717	2.56734	0.00024298	0.00263585	Disease resistance protein domain containing protein
Os06g0220600	14.0076	2.67905	25.3361	9.4571	3.2414	0.000243053	0.00263585	RNA recognition motif domain domain containing protein
Os04g0223300	78.988	36.5735	121.402	3.31941	1.73093	0.000243263	0.00263712	Similar to Peroxisome type ascorbate peroxidase
Os03g0678800	169.579	69.2017	269.957	3.90102	1.96385	0.000243988	0.00264398	Glycosyl transferase, family 8 protein
Os10g0565150	175.361	68.9501	281.772	4.08661	2.0309	0.000244127	0.00264448	Hypothetical gene
Os01g0121500	34.0183	10.539	57.4975	5.4557	2.44776	0.000244635	0.00264796	Conserved hypothetical protein
Os08g0158200	44.2916	19.9669	68.6162	3.43649	1.78094	0.00024828	0.00267827	FAD linked oxidase, N-terminal domain containing protein
Os09g0320201	38.5788	16.6443	60.5134	3.63569	1.86223	0.000248507	0.0026797	Hypothetical protein
Os10g0508700	38.2882	12.9665	63.6099	4.90572	2.29447	0.000250665	0.0026999	Pectinesterase inhibitor domain containing protein
Os06g0251100	25.587	8.65429	42.5198	4.91315	2.29665	0.000251096	0.00270353	Membrane attack complex component/perforin (MACPF) domain domain containing protein
Os03g0369600	86.8592	10.6622	163.056	15.2929	3.93479	0.000251766	0.00270972	Similar to Class III peroxidase 48
Os05g0436100	135.614	31.4876	239.741	7.61381	2.92862	0.000252237	0.00271274	Similar to predicted protein
Os01g0935800	15.8292	2.93152	28.7269	9.79932	3.29268	0.000252374	0.00271319	Similar to BRASSINOSTEROID INSENSITIVE 1-associated receptor kinase 1
Os11g0128400	31.6612	12.2081	51.1143	4.18692	2.06589	0.000252563	0.00271419	CDC45-like protein family protein
Os03g0817100	106.44	62.5056	150.374	2.40576	1.2665	0.000254165	0.00273038	Uncharacterised protein family UPF0497, trans- membrane plant domain containing protein
Os11g0587300	208.129	109.589	306.669	2.79836	1.48458	0.000258039	0.00276648	Conserved hypothetical protein
Os12g0152750	178.075	79.8739	276.275	3.4589	1.79031	0.000258405	0.00276655	Hypothetical gene
Os06g0227250	123.332	74.2231	172.44	2.32327	1.21616	0.000262369	0.00280687	Hypothetical conserved gene
Os01g0571166	35.3705	13.2299	57.5111	4.34704	2.12003	0.000262835	0.00281024	Similar to gibberellin responsive1
Os06g0590700	24.1161	7.82146	40.4107	5.16665	2.36923	0.000264698	0.00282755	UDP-glucuronosyl/UDP-glucosyltransferase family protein
Os01g0559750	543.396	343.363	743.428	2.16514	1.11446	0.000265568	0.00283578	Hypothetical gene
Os04g0359700	41.7014	18.4108	64.992	3.5301	1.81971	0.000266256	0.00284046	Hypothetical conserved gene
Os09g0328600	10.7834	0.633384	20.9335	33.0502	5.04659	0.000269025	0.00286411	Hypothetical conserved gene
Os11g0586200	6.4276	0	12.8552	Inf	Inf	0.000273538	0.00290491	Similar to Calmodulin
Os10g0544200	79.3611	16.6213	142.101	8.54935	3.09581	0.000273664	0.00290491	Basic helix-loop-helix dimerisation region bHLH domain containing protein
Os01g0821900	174.275	111.452	237.097	2.12735	1.08905	0.000273673	0.00290491	Protein kinase, core domain containing protein
Os03g0306700	1470.68	777.663	2163.7	2.78231	1.47628	0.000273874	0.00290596	Conserved hypothetical protein
Os03g0727800	31.531	12.2577	50.8043	4.1447	2.05127	0.000274789	0.00291242	Cyclin-like F-box domain containing protein
Os03g0298700	330.127	215.402	444.852	2.06522	1.0463	0.000275343	0.00291408	Hypothetical conserved gene
Os11g0241200	29.8356	11.0978	48.5734	4.37684	2.12989	0.000275354	0.00291408	Protein of unknown function DUF538 family protein
Os12g0190400	9.87705	0.982591	18.7715	19.1041	4.25581	0.000276105	0.00291877	Similar to NifS-like protein
Os03g0415351	6.40805	0	12.8161	Inf	Inf	0.000277363	0.00292989	Conserved hypothetical protein
Os03g0782400	127.098	66.3541	187.842	2.83091	1.50126	0.0002776	0.00293131	Conserved hypothetical protein
Os03g0209800	35.0228	14.2863	55.7592	3.903	1.96458	0.000279781	0.00294945	RhoGAP domain containing protein
Os03g0301800	262.332	173.155	351.51	2.03003	1.0215	0.000279835	0.00294945	Similar to Kinesin-like polypeptides 9 (Fragment)
Os12g0614851	95.7819	44.1709	147.393	3.33688	1.7385	0.000281326	0.00296337	Serine/threonine protein kinase domain containing protein
Os12g0107700	35.7995	12.8696	58.7294	4.56341	2.19011	0.000282891	0.00297835	Similar to Leucine Rich Repeat family protein, expressed
Os04g0469300	21.3418	6.07873	36.6048	6.02178	2.59019	0.000284277	0.00299135	Similar to ATFP4
Os04g0512900	228.638	145.3	311.975	2.14711	1.10239	0.000284962	0.00299684	NB-ARC domain containing protein
Os06g0255200	590.293	284.192	896.394	3.15418	1.65727	0.000286235	0.00300419	Conserved hypothetical protein
Os06g0612951	30.7585	6.3518	55.1653	8.68497	3.11852	0.000286998	0.00300961	Hypothetical protein
Os12g0628400	135.214	72.1159	198.313	2.74992	1.45939	0.000287055	0.00300961	Fatty acid 2-hydroxylase, Resistance to rice blast fungus infectio
Os05g0552100	73.702	40.5846	106.819	2.63202	1.39617	0.000287127	0.00300961	Conserved hypothetical protein
Os02g0141500	108.944	64.8276	153.059	2.36102	1.23941	0.000287705	0.00301363	Conserved hypothetical protein
Os01g0670100	123.66	72.1245	175.196	2.42907	1.28041	0.000287722	0.00301363	Serine/threonine protein kinase-related domain containing protein
Os09g0353700	16.5428	1.59972	31.4859	19.6822	4.29882	0.000289114	0.00302598	Similar to Leucoanthocyanidin dioxygenase
Os12g0455000	1274.5	671.659	1877.33	2.79507	1.48289	0.000290277	0.00303704	Proteinase inhibitor I1, Kazal domain containing protein
Os02g0209300	47.2767	22.3928	72.1605	3.22249	1.68817	0.000290851	0.00304081	Hypothetical conserved gene
Os01g0627967	496.045	86.282	905.808	10.4982	3.39207	0.000293138	0.00306135	Hypothetical protein
Os03g0760500	79.5796	38.7425	120.417	3.10813	1.63605	0.000293412	0.0030631	Cytochrome P450 family protein
Os05g0571600	57.092	29.2564	84.9276	2.90287	1.53748	0.000297652	0.00309941	Conserved hypothetical protein
Os01g0740350	19.2249	5.19633	33.2535	6.39942	2.67794	0.00029813	0.00310325	Hypothetical gene
Os07g0567400	42.9122	19.5528	66.2716	3.38937	1.76102	0.000300073	0.00312007	Similar to Cytochrome c6
Os02g0503900	53.3845	11.5267	95.2423	8.26274	3.04662	0.000301038	0.00312895	Cytochrome P450 family protein
Os11g0227800	98.9647	41.6613	156.268	3.75091	1.90724	0.000302449	0.00314133	NB-ARC domain containing protein
Os12g0609900	17.2926	4.45681	30.1285	6.76011	2.75705	0.000304619	0.00316271	Similar to F-box domain containing protein, expressed
[truncated: 1,867 more rows]

## Sheet: Sheet4
ZH11-7d vs ZH11-ck Down-regulated DEGs
id	baseMean	baseMean_ZH11ck	baseMean_ZH117d	foldChange(ZH117d/ZH11ck)(ZH117d/ZH11ck)	log2FoldChange	pval	padj	Description
Os12g0139400	1573.49	2741.36	405.63	0.147967	-2.75665	1.9648e-23	8.11547e-21	A-type response regulator, Cytokinin signalin
Os11g0293800	283.462	496.772	70.1521	0.141216	-2.82403	4.15012e-22	1.40808e-19	Similar to ZCN17
Os02g0259900	913.947	1740.53	87.3681	0.0501964	-4.31627	6.0296e-22	2.02169e-19	Conserved hypothetical protein
Os01g0136100	321.418	638.541	4.29532	0.00672678	-7.21587	1.08064e-20	3.20816e-18	16.9 kDa class I heat shock protein 1
Os04g0411400	318.558	556.174	80.9424	0.145534	-2.78057	5.42755e-20	1.47319e-17	Similar to Terminal flower 1-like protein
Os01g0256500	136125	236921	35330.2	0.149122	-2.74543	6.17367e-20	1.6599e-17	Similar to ZnI
Os05g0339300	167.272	295.51	39.034	0.13209	-2.92041	9.41409e-19	2.16372e-16	Conserved hypothetical protein
Os11g0143300	1005.15	1663.72	346.585	0.208319	-2.26313	5.01437e-18	1.07451e-15	A-type response regulator, Cytokinin signalin
Os03g0218500	463.142	761.887	164.398	0.215777	-2.21238	2.82759e-16	4.52732e-14	Similar to 70kD heat shock protein
Os01g0149800	16100.1	25098.5	7101.71	0.282954	-1.82136	4.90244e-16	7.47164e-14	Metallothionein-like protein type 2
Os11g0669200	390.885	648.749	133.021	0.205043	-2.286	2.0463e-15	2.91597e-13	Similar to Protein kinase domain containing protein, expressed
Os07g0196300	1076.56	1675.99	477.13	0.284687	-1.81255	1.67815e-14	2.0439e-12	Cyclin-like F-box domain containing protein
Os03g0245800	26.9795	53.6419	0.317213	0.00591354	-7.40176	7.45117e-14	7.86512e-12	Similar to Heat shock protein 26
Os08g0529000	56.8533	108.814	4.89273	0.0449643	-4.47508	7.75724e-14	8.09821e-12	Auxin efflux carrier, Auxin homeostasis, transport and distributio
Os06g0110000	245.775	399.651	91.8983	0.229947	-2.12063	2.11782e-13	1.99201e-11	Similar to DWARF3 (Fragment)
Os05g0488600	146.461	248.714	44.2079	0.177746	-2.49211	4.79076e-13	4.24027e-11	Similar to Phosphate starvation regulator protein (Regulatory protein of P- starvation acclimation response Psr1)
Os04g0191400	4325.81	6537.58	2114.04	0.323368	-1.62875	4.96369e-13	4.37973e-11	Conserved hypothetical protein
Os04g0676800	241.967	405.929	78.0047	0.192164	-2.37959	6.38571e-13	5.54856e-11	Conserved hypothetical protein
Os04g0107900	30.0586	58.8484	1.26885	0.0215614	-5.53541	6.8304e-13	5.91342e-11	Similar to Heat shock protein 82
Os03g0750100	4435.2	6672.88	2197.53	0.329322	-1.60243	7.94717e-13	6.76103e-11	Similar to TPR Domain containing protein, expressed
Os02g0139500	656.607	1015.58	297.631	0.293064	-1.77071	8.85591e-13	7.48942e-11	Similar to Beta-amyrin synthase
Os02g0824500	170.283	285.582	54.9841	0.192533	-2.37682	1.07509e-12	8.95904e-11	Similar to Remorin
Os04g0518800	605.921	945.273	266.57	0.282004	-1.82621	4.07494e-12	3.12193e-10	Cytokinin synthesis enzyme, Cytokinin-activating enzyme, Regulation of awn length and grain productio
Os04g0390800	93.3264	161.346	25.3071	0.15685	-2.67254	5.82326e-12	4.39055e-10	NAD(P)-binding domain containing protein
Os04g0593500	29.6392	58.9263	0.352147	0.00597607	-7.38659	7.95536e-12	5.90697e-10	Similar to OSIGBa0142I02-OSIGBa0101B20.21 protein
Os05g0560200	2114.77	3314.14	915.4	0.27621	-1.85616	7.95887e-12	5.90697e-10	Similar to tumor-related protein-like
Os02g0128000	377.246	723.011	31.4804	0.0435407	-4.52149	1.16079e-11	8.3753e-10	Similar to Cytosolic class I small heat shock protein 6 (Fragment)
Os10g0425400	130.946	217.039	44.8531	0.206659	-2.27467	1.78266e-11	1.22719e-09	BTB/POZ-like domain containing protein
Os09g0497100	445.398	684.75	206.046	0.300907	-1.73261	2.43252e-11	1.62358e-09	Similar to Pumilio RBD (Fragment)
Os04g0412500	227.93	377.548	78.3124	0.207423	-2.26935	3.87683e-11	2.51113e-09	Similar to OSIGBa0134P10.2 protein
Os03g0826900	1742.8	3079.82	405.78	0.131754	-2.92408	4.01791e-11	2.59074e-09	Conserved hypothetical protein
Os04g0462400	1414.99	2091.63	738.352	0.353002	-1.50225	4.9926e-11	3.16902e-09	Similar to lysine/histidine transporter
Os01g0813100	411.396	629.423	193.368	0.307214	-1.70268	6.00795e-11	3.76322e-09	bZIP transcription factor, Modulation of the floral transition, Floral represso
Os08g0105700	96.8875	163.681	30.0943	0.18386	-2.44332	8.66697e-11	5.28927e-09	Similar to Bx2-like protein
Os05g0468900	1159.77	1720.45	599.086	0.348214	-1.52195	1.02453e-10	6.09685e-09	Zinc finger, RING/FYVE/PHD-type domain containing protein
Os02g0585650	398.059	759.669	36.4489	0.04798	-4.38142	1.05447e-10	6.26094e-09	Hypothetical gene
Os02g0798200	1471.24	2160.89	781.586	0.361696	-1.46715	1.52252e-10	8.73073e-09	Zinc finger, RING/FYVE/PHD-type domain containing protein
Os05g0349200	1106.89	1635.15	578.634	0.353871	-1.4987	1.56494e-10	8.93801e-09	Similar to AMP deaminase 1 (EC 3.5.4.6) (Myoadenylate deaminase) (AMP deaminase isoform M)
Os01g0169800	625.598	933.524	317.672	0.340293	-1.55515	1.62267e-10	9.21238e-09	Tryptophan aminotransferase, Indole-3-acetic acid (IAA) biosynthesi
Os01g0915000	953.105	1432.59	473.618	0.330602	-1.59683	1.988e-10	1.11312e-08	Protein of unknown function DUF506, plant family protein
Os03g0109300	333.839	510.021	157.657	0.309118	-1.69377	4.50236e-10	2.37624e-08	Similar to Lysine decarboxylase-like protein
Os04g0687900	5689.22	8233.4	3145.04	0.381985	-1.38841	4.91654e-10	2.57103e-08	Similar to T24D18.17 protein (Tubby-like protein TULP8)
Os03g0277300	173.46	274.442	72.4778	0.264091	-1.92089	7.75279e-10	3.86961e-08	Heat shock protein 70
Os09g0109600	138.355	222.809	53.9015	0.241918	-2.04741	7.91761e-10	3.93122e-08	Small peptide, Drought toleranc
Os11g0654800	91.0527	158.385	23.7203	0.149763	-2.73924	8.61916e-10	4.22799e-08	Conserved hypothetical protein
Os02g0223700	1059.18	1779.22	339.147	0.190616	-2.39126	9.68503e-10	4.7103e-08	Protein of unknown function DUF3511 domain containing protein
Os01g0546700	245.242	376.729	113.756	0.301956	-1.72759	1.20696e-09	5.73304e-08	Hypothetical conserved gene
Os01g0117900	371.797	565.405	178.189	0.315154	-1.66587	1.27003e-09	5.99268e-08	Similar to nodulin-like protein
Os11g0677500	382.863	585.934	179.792	0.306848	-1.70441	1.73816e-09	7.92603e-08	Similar to Ribonucleases P/MRP protein subunit POP1 containing protein, expressed
Os01g0783200	1569.02	2356.23	781.806	0.331805	-1.59159	1.83303e-09	8.33194e-08	Similar to Diacylglycerol kinase
Os10g0540800	227.982	350.895	105.07	0.299433	-1.73969	1.83793e-09	8.33484e-08	Conserved hypothetical protein
Os02g0469300	568.253	859.896	276.61	0.321678	-1.63631	2.81923e-09	1.23085e-07	Similar to OSIGBa0148D14.7 protein
Os01g0886350	106.973	173.783	40.1631	0.231111	-2.11334	3.29392e-09	1.41083e-07	Conserved hypothetical protein
Os04g0535000	1449.29	2090.27	808.313	0.386702	-1.37071	3.91603e-09	1.66329e-07	Hypothetical protein
Os11g0173550	185.412	285.495	85.3302	0.298885	-1.74234	5.47811e-09	2.25942e-07	Hypothetical conserved gene
Os01g0902000	831.883	1256.34	407.43	0.3243	-1.6246	7.16765e-09	2.90168e-07	Hypothetical protein
Os06g0614400	959.3	1457.91	460.688	0.315992	-1.66204	7.74674e-09	3.11399e-07	Conserved hypothetical protein
Os06g0246500	202.184	323.482	80.886	0.250048	-1.99972	1.01136e-08	3.94307e-07	Similar to Pyruvate dehydrogenase E1 alpha subunit (EC 1.2.4.1)
Os02g0588700	2184.77	3106.99	1262.56	0.406361	-1.29917	1.13631e-08	4.38224e-07	Conserved hypothetical protein
Os04g0108101	14.2383	28.4766	0	0	-Inf	1.14679e-08	4.41072e-07	Hypothetical protein
Os11g0485200	829.054	1207.39	450.718	0.373299	-1.4216	1.36754e-08	5.1486e-07	ATPase, P-type, K/Mg/Cd/Cu/Zn/Na/Ca/Na/H- transporter family protein
Os01g0104900	2564.67	3626.49	1502.85	0.414408	-1.27088	1.37877e-08	5.18404e-07	Transferase family protein
Os04g0673300	476.545	694.405	258.685	0.372527	-1.42458	1.39936e-08	5.24069e-07	A-type response regulator, Cytokinin signalin
Os02g0129700	1611.11	2327.08	895.142	0.384662	-1.37834	1.63621e-08	6.0248e-07	Hypothetical protein
Os11g0309000	66.6947	115.234	18.1551	0.157549	-2.66613	1.75078e-08	6.40529e-07	Synaptojanin, N-terminal domain containing protein
Os07g0418700	3451.68	5694.88	1208.47	0.212202	-2.23649	1.77634e-08	6.48216e-07	Proline-rich glycoprotein, ABA-dependent inhibition of root growt
Os11g0562100	1114.6	1593.09	636.112	0.399294	-1.32448	1.88634e-08	6.81376e-07	Squalene cyclase domain containing protein
Os11g0149400	2280.86	3629.17	932.551	0.25696	-1.96038	1.9382e-08	6.99224e-07	Similar to Phytosulfokines 2 precursor
Os06g0238700	200.893	305.715	96.0701	0.314247	-1.67003	1.99101e-08	7.1646e-07	WD40 repeat domain containing protein
Os07g0108400	478.622	747.809	209.434	0.280063	-1.83617	2.03787e-08	7.30557e-07	Similar to Pollen-specific C2 domain containing protein
Os06g0676000	2748.16	3870.17	1626.14	0.420172	-1.25095	2.80107e-08	9.66472e-07	Integral membrane protein, Metal ion transpor
Os06g0195900	4195.89	5889.23	2502.54	0.424936	-1.23468	2.97316e-08	1.01938e-06	NOG, C-terminal domain containing protein
Os03g0158900	306.011	451.22	160.803	0.356373	-1.48854	3.09333e-08	1.05329e-06	Similar to Pentatricopeptide (PPR) repeat- containing protein
Os05g0162600	299.586	444.005	155.167	0.349472	-1.51675	3.38395e-08	1.14404e-06	Similar to Splicing factor RSZ33
Os02g0237100	1226.42	1734.56	718.276	0.414096	-1.27196	3.4749e-08	1.16802e-06	Similar to Spermine synthase
Os09g0412700	545.949	990.523	101.376	0.102346	-3.28848	3.85642e-08	1.28098e-06	Conserved hypothetical protein
Os02g0798800	238.147	356.166	120.128	0.33728	-1.56798	3.8612e-08	1.28107e-06	Leucine-rich repeat, cysteine-containing subtype containing protein
Os01g0566900	12353.9	17213	7494.71	0.435409	-1.19956	4.966e-08	1.60284e-06	Similar to 3'-5' exonuclease domain-containing protein-like
Os03g0197100	958.455	1517.46	399.445	0.263232	-1.92559	5.48691e-08	1.75704e-06	Similar to Sugar transporter protein
Os06g0606700	338.788	508.598	168.977	0.332241	-1.5897	6.25901e-08	1.98643e-06	Tetratricopeptide-like helical domain containing protein
Os09g0482100	33760.6	46879.2	20642	0.440324	-1.18336	6.29175e-08	1.9946e-06	Similar to Heat shock protein 82
Os01g0253300	18139.7	25244.8	11034.6	0.437104	-1.19395	6.72835e-08	2.11795e-06	Importin alpha-1a subunit
Os08g0197500	469.807	676.099	263.514	0.389757	-1.35935	7.2469e-08	2.26714e-06	Cyclin-like F-box domain containing protein
Os01g0971100	1123.35	1579.81	666.884	0.422129	-1.24424	7.35149e-08	2.29231e-06	Drought induced 19 family protein
Os06g0636600	195.57	327.67	63.4704	0.193702	-2.36809	8.0823e-08	2.50921e-06	Protein kinase, core domain containing protein
Os07g0289600	554.25	791.951	316.549	0.399707	-1.32298	9.17367e-08	2.83261e-06	Conserved hypothetical protein
Os07g0100800	263.775	403.79	123.76	0.306495	-1.70606	9.41002e-08	2.89305e-06	Similar to Amino acid permease
Os11g0591000	465.659	670.837	260.481	0.388293	-1.36478	9.79761e-08	2.98964e-06	Similar to NB-ARC domain containing protein
Os09g0443400	86.1316	147.809	24.4546	0.165448	-2.59555	9.90872e-08	3.02031e-06	Hypothetical conserved gene
Os08g0175300	872.707	1232.15	513.262	0.416557	-1.26341	9.95025e-08	3.02972e-06	PolI-like DNA polymerase
Os05g0228400	949.458	1338.17	560.751	0.419045	-1.25482	1.01283e-07	3.07735e-06	Basic helix-loop-helix dimerisation region bHLH domain containing protein
Os06g0320200	352.622	682.186	23.0571	0.0337988	-4.88688	1.02783e-07	3.11962e-06	Similar to OSIGBa0135C13.7 protein
Os12g0459100	95.5224	151.932	39.1129	0.257437	-1.95771	1.04167e-07	3.15489e-06	Similar to Transferase family protein
Os02g0584900	538.48	859.545	217.415	0.252942	-1.98312	1.10133e-07	3.32147e-06	Conserved hypothetical protein
Os12g0255850	208.031	394.878	21.1833	0.0536452	-4.22041	1.21109e-07	3.62182e-06	Conserved hypothetical protein
Os11g0181200	31.4439	56.8712	6.01665	0.105794	-3.24067	1.21745e-07	3.63324e-06	Hypothetical protein
Os12g0580700	413.963	596.954	230.971	0.386916	-1.36991	1.27816e-07	3.79454e-06	Similar to RING-H2 finger protein ATL2N
Os10g0198600	602.012	856.795	347.229	0.405264	-1.30306	1.3016e-07	3.86011e-06	Intron-encoded nuclease 2 domain containing protein
Os03g0626100	28.9914	54.7778	3.20499	0.0585089	-4.0952	1.31598e-07	3.8987e-06	Zinc finger, C6HC-type domain containing protein
Os05g0357850	279.35	408.009	150.691	0.369332	-1.43701	1.4088e-07	4.15841e-06	Conserved hypothetical protein
Os12g0425800	4953.56	6858.03	3049.09	0.444602	-1.16941	1.43265e-07	4.21367e-06	Hypothetical protein
Os11g0152500	142.683	257.454	27.9111	0.108412	-3.2054	1.45449e-07	4.2735e-06	Putative phosphatidylethanolamine-binding protein, Rice TFL1/CEN homolog, Control of inflorescence architecture, Repression of flowerin
Os09g0453700	425.916	611.158	240.674	0.3938	-1.34446	1.53049e-07	4.46002e-06	Peptidase S9A, prolyl oligopeptidase family protein
Os02g0678200	735.158	1218.93	251.382	0.206231	-2.27767	1.56534e-07	4.55691e-06	SPX-MFS protein, Pi homeostasi
Os04g0625300	350.248	507.402	193.093	0.380552	-1.39384	1.57857e-07	4.58606e-06	Similar to OSIGBa0148A10.3 protein
Os02g0710800	335.09	486.347	183.833	0.377988	-1.40359	1.60267e-07	4.65134e-06	Similar to ATP binding / ATP-dependent DNA helicase/ ATP-dependent helicase/ helicase/ nucleic acid binding
Os06g0345200	804.577	1135.85	473.304	0.416696	-1.26293	1.63251e-07	4.7235e-06	Similar to Nicotianamine aminotransferase
Os04g0573900	1425.01	1981.32	868.697	0.438444	-1.18954	1.89454e-07	5.39943e-06	Similar to cDNA clone:001-036-C03, full insert sequence
Os12g0623500	8301.14	11437	5165.29	0.45163	-1.14679	1.91399e-07	5.44942e-06	Similar to Cationic amino acid transporter-like protein
Os02g0149900	19.7244	37.4417	2.00704	0.0536044	-4.2215	2.23976e-07	6.30141e-06	Putative homeobox-leucine zipper protein HOX26
Os04g0347900	303.668	440.195	167.141	0.379698	-1.39707	2.29306e-07	6.44499e-06	Similar to OSIGBa0130K07.5 protein
Os04g0690600	68.2828	111.324	25.242	0.226744	-2.14086	2.34373e-07	6.57445e-06	Similar to Auxin response factor 13
Os02g0317500	483.966	690.377	277.555	0.402034	-1.31461	2.71357e-07	7.50835e-06	Cyclin-like F-box domain containing protein
Os02g0775600	60.6221	99.7728	21.4714	0.215203	-2.21623	2.71618e-07	7.50835e-06	Zinc finger, C2H2-like domain containing protein
Os06g0491800	1037.4	1448.85	625.954	0.432035	-1.21078	2.89814e-07	7.94202e-06	HAT dimerisation domain containing protein
Os07g0685300	184.326	291.489	77.1637	0.264723	-1.91745	3.14638e-07	8.53204e-06	Similar to Phosphate starvation regulator protein (Regulatory protein of P- starvation acclimation response Psr1)
Os02g0259850	248.969	464.529	33.4085	0.0719191	-3.79748	3.35462e-07	9.05366e-06	Hypothetical gene
Os01g0337700	293.006	423.641	162.371	0.383276	-1.38354	3.37748e-07	9.10673e-06	Conserved hypothetical protein
Os03g0852000	744.891	1042.22	447.559	0.429427	-1.21951	3.71545e-07	9.93342e-06	Similar to Pentatricopeptide (PPR) repeat- containing protein
Os01g0324400	508.193	718.858	297.528	0.41389	-1.27268	3.85602e-07	1.02982e-05	Hypothetical conserved gene
Os02g0176300	1200.81	1827.93	573.693	0.313849	-1.67186	3.85912e-07	1.02982e-05	Hypothetical protein
Os07g0418600	6315.56	9641.9	2989.22	0.310024	-1.68955	3.92256e-07	1.04577e-05	Proline-rich glycoprotein, ABA-dependent inhibition of root growt
Os12g0618400	1411.09	2097.77	724.409	0.345323	-1.53398	4.00226e-07	1.06276e-05	Conserved hypothetical protein
Os07g0647600	362.177	518.048	206.306	0.398238	-1.3283	4.03428e-07	1.06955e-05	Myb/SANT-like domain domain containing protein
Os06g0697000	209.701	307.696	111.707	0.363043	-1.46179	4.5373e-07	1.18745e-05	Similar to Xyloglucan endo- transglucosylase/hydrolase 1
Os05g0533900	968.853	1348.32	589.383	0.437124	-1.19389	4.58229e-07	1.19702e-05	Similar to CLP protease regulatory subunit CLPX precursor
Os03g0794900	23967.9	36032.2	11903.6	0.330359	-1.59789	4.59937e-07	1.19819e-05	Frigida-like family protein
Os11g0454000	25.8594	47.2522	4.46656	0.094526	-3.40314	4.63201e-07	1.20339e-05	Dehydrin RAB 16C
Os12g0283100	198.557	292.971	104.143	0.35547	-1.4922	4.64928e-07	1.20678e-05	Nucleotidyltransferase domain containing protein
Os02g0686800	83.0582	131.268	34.8482	0.265474	-1.91336	4.73894e-07	1.22864e-05	Protein of unknown function DUF581 family protein
Os06g0538400	472.173	746.914	197.432	0.264331	-1.91958	4.7627e-07	1.23285e-05	Conserved hypothetical protein
Os03g0760000	243.8	436.004	51.5951	0.118336	-3.07904	4.87693e-07	1.26013e-05	Cytochrome P450 family protein
Os10g0414700	108.205	167.068	49.3424	0.295344	-1.75953	4.92246e-07	1.26853e-05	K Homology domain containing protein
Os01g0571300	88.0852	139.328	36.8426	0.264431	-1.91904	4.94277e-07	1.27138e-05	Similar to Heat shock transcription factor 31 (Fragment)
Os04g0459700	873.977	1231.2	516.758	0.41972	-1.2525	5.06362e-07	1.29778e-05	Similar to H0219H12.3 protein
Os07g0511500	390.99	556.054	225.926	0.406302	-1.29938	5.2211e-07	1.33335e-05	Zinc finger, RING/FYVE/PHD-type domain containing protein
Os03g0586600	1446.37	2051.97	840.759	0.409732	-1.28725	6.09874e-07	1.52871e-05	Similar to DNA-DIRECTED RNA POLYMERASES I, II, AND III 15 KD POLYPEPTIDE(RPABC6)
Os04g0479700	412.267	583.205	241.329	0.413798	-1.273	6.23261e-07	1.55952e-05	Similar to Phosphomethylpyrimidine kinase/thiamin- phosphate pyrophosphorylase
Os02g0755600	1226.33	1696.64	756.022	0.4456	-1.16618	6.39134e-07	1.59364e-05	UDP-glucuronosyl/UDP-glucosyltransferase domain containing protein
Os08g0138900	17.6092	34.2678	0.9506	0.0277403	-5.17187	6.47971e-07	1.61145e-05	Conserved hypothetical protein
Os03g0216300	395.872	560.414	231.33	0.412785	-1.27654	7.12264e-07	1.7545e-05	Pentatricopeptide repeat domain containing protein
Os01g0265200	569.964	798.091	341.837	0.428318	-1.22324	7.30605e-07	1.79348e-05	Mitochondrial carrier protein, Early leaf developmen
Os06g0244100	581.55	815.567	347.532	0.426124	-1.23066	7.40254e-07	1.81404e-05	Tetratricopeptide-like helical domain containing protein
Os04g0174900	223.708	392.873	54.5437	0.138833	-2.84858	7.68263e-07	1.87783e-05	Similar to Acyl-protein thioesterase 2
Os07g0529600	23502.2	33066	13938.5	0.421537	-1.24627	7.69652e-07	1.87961e-05	Similar to Thiazole biosynthetic enzyme 1-1, chloroplast precursor
Os02g0215900	420.668	611.998	229.337	0.374734	-1.41606	8.05508e-07	1.95712e-05	Protein kinase, catalytic domain domain containing protein
Os08g0234100	50.1531	83.7988	16.5075	0.196989	-2.34381	8.20896e-07	1.99111e-05	Conserved hypothetical protein
Os11g0700500	10104.7	13759	6450.32	0.468807	-1.09293	8.51603e-07	2.0539e-05	Similar to Snapdragon myb protein 305 homolog
Os01g0194600	1635.22	2292.88	977.569	0.42635	-1.22989	8.54894e-07	2.05955e-05	Thioredoxin fold domain containing protein
Os03g0209600	604.554	844.414	364.694	0.43189	-1.21126	8.87433e-07	2.12715e-05	Similar to MEtRS (EC 6.1.1.10)
Os12g0556200	917.746	1261.91	573.585	0.454539	-1.13753	9.08791e-07	2.17287e-05	Calmodulin binding protein-like family protein
Os12g0110300	838.44	1161.26	515.617	0.444014	-1.17132	9.50981e-07	2.25883e-05	Similar to cDNA, clone: J065191E12, full insert sequence
Os12g0148600	149.205	222.408	76.0023	0.341724	-1.5491	9.72318e-07	2.30541e-05	Conserved hypothetical protein
Os01g0950900	293.015	419.791	166.239	0.396004	-1.33641	9.81841e-07	2.32027e-05	Protein of unknown function DUF221 domain containing protein
Os08g0171700	2238.35	3707.97	768.735	0.20732	-2.27007	9.96541e-07	2.34722e-05	Conserved hypothetical protein
Os08g0527800	31.5082	55.4134	7.60303	0.137206	-2.86559	1.07538e-06	2.5101e-05	Similar to Ubiquitin carboxyl-terminal hydrolase
Os04g0507950	620.163	1065.02	175.302	0.164599	-2.60297	1.0989e-06	2.55872e-05	Hypothetical conserved gene
Os01g0188400	557.637	807.663	307.612	0.380867	-1.39264	1.11172e-06	2.58434e-05	NADP-dependent malic enzyme, chloroplast precursor (EC 1.1.1.40) (NADP-ME)
Os01g0641800	389.452	570.953	207.951	0.364217	-1.45713	1.13192e-06	2.61848e-05	Similar to Carbonic anhydrase
Os06g0294000	153.164	258.287	48.0418	0.186002	-2.42661	1.20838e-06	2.77508e-05	Conserved hypothetical protein
Os01g0939700	1002.12	1408.37	595.872	0.423095	-1.24095	1.28208e-06	2.91615e-05	Similar to Esterase D (EC 3.1.1.1)
Os10g0400200	177.504	261.395	93.6133	0.35813	-1.48145	1.29004e-06	2.9319e-05	Glutelin type II precursor
Os02g0161900	133763	180752	86774.8	0.480077	-1.05866	1.32278e-06	2.99915e-05	Similar to polyubiquitin containing 7 ubiquitin monomers
Os04g0105100	795.798	1095.19	496.41	0.453265	-1.14157	1.34891e-06	3.05353e-05	Zinc finger, RING/FYVE/PHD-type domain containing protein
Os12g0485400	2640.73	3591.85	1689.61	0.470401	-1.08804	1.36765e-06	3.08859e-05	Similar to Cyclin T1 (Fragment)
Os09g0479900	361.005	523.44	198.57	0.379355	-1.39838	1.45448e-06	3.26655e-05	Similar to Subtilisin-like protease
Os12g0617400	40.5222	73.6818	7.36265	0.0999249	-3.32301	1.47665e-06	3.30593e-05	Viviparous-14
Os06g0682633	289.584	412.458	166.711	0.404189	-1.3069	1.49938e-06	3.35155e-05	Hypothetical conserved gene
Os05g0472000	317.15	500.221	134.08	0.268041	-1.89947	1.54084e-06	3.42811e-05	Similar to LSH6 (LIGHT SENSITIVE HYPOCOTYLS 6)
Os10g0567500	371.041	522.046	220.036	0.421487	-1.24644	1.5585e-06	3.45659e-05	RNA-directed DNA polymerase (reverse transcriptase) domain containing protein
Os10g0540300	3267.72	4430.5	2104.93	0.4751	-1.0737	1.58194e-06	3.50585e-05	Protein of unknown function DUF3615 domain containing protein
Os02g0578000	126.453	189.574	63.3316	0.334072	-1.58177	1.61616e-06	3.57892e-05	Hypothetical protein
Os03g0607700	1846.18	2517.64	1174.72	0.466597	-1.09975	1.71864e-06	3.79112e-05	Zinc finger, C2H2-like domain containing protein
Os08g0233300	399.786	562.13	237.443	0.422398	-1.24332	1.82985e-06	4.01468e-05	Similar to cDNA clone:J013061K19, full insert sequence
Os10g0470100	319.296	559.572	79.0191	0.141214	-2.82405	1.83572e-06	4.02138e-05	Conserved hypothetical protein
Os07g0683600	2048.95	2773.05	1324.85	0.477758	-1.06565	1.84981e-06	4.04913e-05	Similar to Osr40c1 protein
Os11g0582300	440.695	618.233	263.158	0.425661	-1.23222	1.91204e-06	4.17572e-05	Similar to root hair defective 3 GTP-binding (RHD3) family protein
Os12g0626100	930.814	1275.13	586.5	0.459954	-1.12044	1.9629e-06	4.27369e-05	Similar to HEAT-like
Os07g0185200	5935.24	8331.65	3538.83	0.424746	-1.23533	2.11315e-06	4.57636e-05	Similar to Membrane related protein-like
Os02g0602900	322.661	457.075	188.247	0.41185	-1.27981	2.15914e-06	4.6724e-05	Conserved hypothetical protein
Os01g0887400	130.718	194.986	66.4504	0.340795	-1.55302	2.25274e-06	4.85651e-05	Similar to predicted protein
Os07g0239200	114.917	173.174	56.6611	0.327192	-1.61179	2.33537e-06	5.02704e-05	Conserved hypothetical protein
Os02g0136150	188.579	322.436	54.7219	0.169714	-2.55882	2.3898e-06	5.12485e-05	Hypothetical gene
Os05g0245700	219.603	338.802	100.404	0.29635	-1.75463	2.39799e-06	5.13469e-05	Hypothetical protein
Os11g0104300	756.428	1036.17	476.688	0.46005	-1.12014	2.41754e-06	5.17266e-05	Substrate of the SCF<sup>D3</sup> ubiquitination complex, Repressor of strigolactone (SL) signallin
Os08g0171800	97.2176	162.534	31.9011	0.196273	-2.34907	2.50362e-06	5.33283e-05	Protein of unknown function DUF617, plant family protein
Os04g0478000	4265.99	5728.97	2803	0.489269	-1.0313	2.57239e-06	5.47522e-05	Protein of unknown function DUF3778 domain containing protein
Os08g0191900	386.151	540.93	231.372	0.42773	-1.22523	2.67257e-06	5.65046e-05	Pentatricopeptide repeat domain containing protein
Os09g0453300	359.639	504.492	214.787	0.425748	-1.23193	2.70352e-06	5.70743e-05	Annexin family protein
Os05g0517500	2060.07	2789.43	1330.71	0.477054	-1.06778	2.73701e-06	5.76106e-05	Similar to Gamma-glutamyl hydrolase precursor (EC 3.4.19.9) (Gamma-Glu-X carboxypeptidase) (Conjugase) (GH)
Os09g0560100	49.4133	81.1631	17.6635	0.21763	-2.20005	2.7888e-06	5.86573e-05	Hypothetical conserved gene
Os05g0380850	37.7077	64.155	11.2605	0.17552	-2.51029	3.06857e-06	6.39753e-05	Hypothetical protein
Os09g0306232	93.5964	143.699	43.494	0.302674	-1.72416	3.07236e-06	6.40075e-05	Hypothetical gene
Os07g0203300	1506.57	2041.33	971.804	0.476063	-1.07078	3.10836e-06	6.46175e-05	Nucleic acid-binding, OB-fold domain containing protein
Os06g0140200	440.814	612.32	269.308	0.439815	-1.18503	3.17179e-06	6.57904e-05	Leucine-rich repeat, plant specific containing protein
Os02g0530600	178.843	259.566	98.121	0.37802	-1.40347	3.24246e-06	6.71098e-05	Poly(ADP-ribose) polymerase, regulatory region domain containing protein
Os01g0661500	1518.88	2226.45	811.315	0.364399	-1.45641	3.29946e-06	6.81244e-05	Mov34/MPN/PAD-1 family protein
Os07g0191700	1283.37	1750.99	815.754	0.465881	-1.10197	3.36715e-06	6.94384e-05	Similar to AT.I.24-9 protein (Fragment)
Os05g0588100	197.319	288.397	106.241	0.368384	-1.44072	3.57361e-06	7.32718e-05	Similar to Biostress-resistance-related protein (Fragment)
Os05g0114700	160215	214322	106108	0.495089	-1.01424	3.59026e-06	7.35603e-05	Myb-type HTH DNA-binding domain domain containing protein
Os01g0915200	11.3011	22.285	0.317213	0.0142344	-6.13447	3.66204e-06	7.49233e-05	Similar to cysteine proteinase inhibitor B
Os01g0369900	129.634	194.391	64.8768	0.333743	-1.58319	3.70606e-06	7.5661e-05	Similar to 12-oxo-phytodienoic acid reductase6
Os06g0234200	246.159	350.157	142.162	0.405994	-1.30047	3.86649e-06	7.87669e-05	Similar to Rac-like GTP-binding protein 4
Os04g0508000	40.9133	68.451	13.3755	0.195402	-2.35548	3.88385e-06	7.90076e-05	Protein of unknown function DUF231, plant domain containing protein
Os06g0708600	6888.9	9211.39	4566.41	0.495735	-1.01236	3.92348e-06	7.97569e-05	Zinc finger, C2H2-like domain containing protein
Os01g0955000	1026.95	1392.77	661.128	0.474685	-1.07496	3.97708e-06	8.06738e-05	Phosphoesterase family protein
Os01g0363300	261.839	370.267	153.412	0.414329	-1.27115	4.01286e-06	8.12263e-05	Uncharacterised protein family UPF0497, trans- membrane plant subgroup domain containing protein
Os01g0952500	1084.19	1469.1	699.28	0.475991	-1.07099	4.33727e-06	8.69896e-05	A-type response regulator, Cytokinin signalin
Os05g0456000	192.236	280.589	103.884	0.370235	-1.43349	4.36878e-06	8.74983e-05	Mitochondrial glycoprotein family protein
Os12g0581700	4938.47	6623.56	3253.39	0.491185	-1.02566	4.56284e-06	9.13209e-05	Conserved hypothetical protein
Os11g0474100	944.311	1282.96	605.665	0.472084	-1.08288	4.56979e-06	9.13958e-05	Conserved hypothetical protein
Os01g0633400	181.065	281.114	81.0163	0.288197	-1.79487	4.60338e-06	9.19559e-05	Cystathionine beta-synthase, core domain containing protein
Os03g0125300	6080.93	8127.18	4034.68	0.496443	-1.0103	4.75133e-06	9.44961e-05	D111/G-patch domain containing protein
Os03g0741700	106.938	161.046	52.8304	0.328045	-1.60804	4.7977e-06	9.52853e-05	Hypothetical conserved gene
Os09g0352400	1201.33	1624.5	778.156	0.479013	-1.06186	4.90108e-06	9.69916e-05	Similar to Bystin
Os01g0846000	435.576	603.52	267.632	0.443452	-1.17315	5.32392e-06	0.000104287	Nucleic acid-binding, OB-fold domain containing protein
Os03g0308850	200.014	302.462	97.5656	0.322571	-1.63231	5.32415e-06	0.000104287	Similar to Fip1 motif family protein, expressed
Os03g0213500	607.809	832.688	382.929	0.459871	-1.1207	5.35033e-06	0.000104585	Conserved hypothetical protein
Os04g0290400	285.324	424.212	146.436	0.345194	-1.53452	5.51037e-06	0.000107272	Conserved hypothetical protein
Os06g0167000	7461.52	9970.44	4952.61	0.496729	-1.00947	5.52025e-06	0.000107391	Similar to predicted protein
Os03g0388900	261.614	386.702	136.526	0.353052	-1.50205	5.64041e-06	0.000109355	Peptidase C14, caspase catalytic domain containing protein
Os02g0682700	66.7337	114.257	19.2105	0.168134	-2.57232	5.66959e-06	0.000109771	Similar to protein binding protein
Os01g0192550	18.8399	34.7951	2.88465	0.0829041	-3.59241	5.72416e-06	0.000110677	Conserved hypothetical protein
Os08g0465800	2058.5	2916.61	1200.39	0.411569	-1.28079	5.76391e-06	0.00011137	Similar to Glutamate decarboxylase
Os07g0490400	286.274	401.693	170.855	0.425338	-1.23332	5.91064e-06	0.000113974	Peptidyl-prolyl cis-trans isomerase, FKBP-type domain containing protein
Os03g0674300	227.693	323.369	132.018	0.408258	-1.29245	5.96888e-06	0.000114941	Similar to PGPS/D5 (Fragment)
Os06g0681300	350.966	489.024	212.908	0.435373	-1.19968	6.01701e-06	0.000115653	Hypothetical conserved gene
Os04g0352400	354.605	658.862	50.3495	0.0764189	-3.70993	6.0245e-06	0.000115653	Peptidyl-prolyl cis-trans isomerase, FKBP-type domain containing protein
Os03g0718800	1965.27	2916.54	1014	0.347673	-1.5242	6.06084e-06	0.000116241	Similar to Physical impedance induced protein
Os05g0269100	1761.61	2367.48	1155.74	0.488175	-1.03453	6.27667e-06	0.000119816	Cyclin-like F-box domain containing protein
Os11g0202600	255.214	360.834	149.593	0.414575	-1.27029	6.51705e-06	0.000123907	Similar to OSIGBa0126J24.2 protein
Os08g0113000	631.78	1025.69	237.874	0.231917	-2.10832	6.60406e-06	0.000125227	Similar to Peroxidase 47 precursor (EC 1.11.1.7) (Atperox P47) (ATP32)
Os05g0243100	229.2	324.821	133.58	0.411241	-1.28194	6.7074e-06	0.000127102	Similar to 50S ribosomal protein L13
Os04g0684500	503.071	691.371	314.771	0.455285	-1.13516	6.73536e-06	0.000127547	Pentatricopeptide repeat protein, Chloroplast development under cold stres
Os02g0538900	524.367	841.554	207.18	0.246188	-2.02217	6.794e-06	0.000128231	Basic-leucine zipper (bZIP) transcription factor domain containing protein
Os12g0603700	1306.43	1747.73	865.125	0.494999	-1.0145	6.79929e-06	0.000128246	Similar to CBL-interacting protein kinase 4
Os04g0517500	1662.34	2759.12	565.558	0.204978	-2.28646	6.83071e-06	0.000128753	Similar to Phosphoenolpyruvate carboxylase kinase
Os02g0232000	83.2461	127.848	38.6445	0.30227	-1.72609	6.86629e-06	0.000129253	Similar to Heat shock transcription factor 29 (Fragment)
Os02g0652000	176.49	264.767	88.213	0.333173	-1.58566	6.98218e-06	0.000131002	PREG-like protein
Os12g0239900	704.243	1099.05	309.436	0.281549	-1.82854	7.14051e-06	0.000133663	Similar to PDR-like ABC transporter
Os11g0235200	742.968	1037.11	448.827	0.432768	-1.20834	7.27235e-06	0.000135731	Peptide transporter (PTR) family transporter, Proton oligopeptide tansporter (POT), Panicle elongatio
Os02g0828500	128.836	189.242	68.4305	0.361604	-1.46752	7.53618e-06	0.000140472	Tetratricopeptide-like helical domain containing protein
Os06g0180666	305.773	460.289	151.258	0.328615	-1.60553	7.96519e-06	0.000147312	Hypothetical gene
Os10g0166300	275.551	439.535	111.567	0.25383	-1.97806	8.17006e-06	0.000150905	Hypothetical gene
Os10g0198100	149.119	216.472	81.7665	0.377724	-1.4046	8.53587e-06	0.000156445	Conserved hypothetical protein
Os03g0130300	264.699	453.544	75.8547	0.167249	-2.57993	8.87127e-06	0.000161967	Similar to Cp-thionin
Os05g0299600	92.6754	139.977	45.3733	0.324147	-1.62528	9.12017e-06	0.000165874	Conserved hypothetical protein
Os09g0456200	1441.03	1961.49	920.57	0.469321	-1.09135	9.13562e-06	0.000166049	Similar to BZIP transcription factor ABI5
Os03g0223301	2159.92	2950.82	1369.02	0.463946	-1.10797	9.19826e-06	0.000166868	Hypothetical gene
Os03g0794300	384.197	529.539	238.854	0.451061	-1.14861	9.24127e-06	0.000167357	Acyl-CoA N-acyltransferase domain containing protein
Os05g0373900	116.078	171.595	60.5618	0.352935	-1.50252	9.24278e-06	0.000167357	Similar to Eukaryotic peptide chain release factor subunit 1 (eRF1) (Eukaryotic release factor 1) (TB3-1) (Cl1 protein)
Os04g0550600	94.0581	150.059	38.0574	0.253616	-1.97928	9.36313e-06	0.000169106	Carotenoid cleavage dioxygenase, Negative regulation of the outgrowth of axillary buds, Strigolactones biosynthesi
Os03g0757200	40.8704	71.251	10.4898	0.147223	-2.76393	9.53866e-06	0.000171733	UDP-glucuronosyl/UDP-glucosyltransferase family protein
Os02g0152700	909.162	1226.51	591.814	0.482518	-1.05134	9.76668e-06	0.000175615	Similar to DNA-directed RNA polymerase
Os11g0592500	878.428	1185.09	571.77	0.482471	-1.05149	9.83187e-06	0.000176478	Similar to NB-ARC domain containing protein, expressed
Os02g0804300	608.16	826.566	389.753	0.471533	-1.08457	9.83941e-06	0.000176478	Methyltransferase type 11 domain containing protein
Os02g0468200	317.107	441.063	193.151	0.437921	-1.19126	1.00201e-05	0.000179043	Protein of unknown function DUF652 family protein
Os01g0617800	240.641	338.724	142.559	0.420871	-1.24855	1.01134e-05	0.000180483	Conserved hypothetical protein
Os04g0306400	4838.25	6451.94	3224.55	0.49978	-1.00063	1.0429e-05	0.000185535	Ribose 5-phosphate isomerase family protein
Os01g0733200	564.214	866.82	261.608	0.301802	-1.72832	1.06032e-05	0.000188311	Similar to Heat shock transcription factor 29 (Fragment)
Os05g0168800	634.945	859.037	410.852	0.47827	-1.0641	1.07364e-05	0.000190409	KIP1-like domain containing protein
Os06g0271900	546.748	744.539	348.958	0.46869	-1.09329	1.11071e-05	0.000196008	Hypothetical protein
Os01g0904700	1404.91	1877.77	932.052	0.496362	-1.01054	1.13634e-05	0.000200159	B-type response regulator, Cytokinin signalin
Os04g0466700	667.239	902.264	432.215	0.479034	-1.0618	1.13776e-05	0.000200286	Armadillo-type fold domain containing protein
Os05g0114800	181.364	258.662	104.067	0.402327	-1.31356	1.18383e-05	0.000207625	Hypothetical gene
Os02g0292600	148.457	214.628	82.2867	0.383392	-1.38311	1.20103e-05	0.000210254	Lipase, GDSL domain containing protein
Os12g0141400	194.924	277.078	112.769	0.406994	-1.29692	1.20857e-05	0.000211444	Conserved hypothetical protein
Os03g0347900	298.527	533.596	63.4579	0.118925	-3.07188	1.22085e-05	0.00021307	Terpenoid synthase domain containing protein
Os06g0105500	626.412	848.748	404.075	0.476084	-1.07071	1.2294e-05	0.000214167	Protein arginine N-methyltransferase domain containing protein
Os06g0671700	221.445	318.992	123.897	0.388403	-1.36438	1.26343e-05	0.00021956	Similar to toprim domain-containing protein
Os05g0364600	920.984	1427.02	414.949	0.29078	-1.782	1.33547e-05	0.000230787	Similar to pre-mRNA-splicing factor SF2
Os05g0227800	225.611	374.529	76.6929	0.204772	-2.28791	1.34796e-05	0.000232689	Homeodomain-like containing protein
Os03g0764800	3143.36	4256.04	2030.68	0.477129	-1.06755	1.39982e-05	0.000240766	Serine/threonine protein kinase, Abscisic acid (ABA)-activated protein kinase, Hyperosmotic stress response, ABA signal transductio
Os01g0237500	155.755	232.389	79.1221	0.340473	-1.55439	1.40067e-05	0.000240766	NmrA-like family protein
Os02g0771200	825.635	1146.03	505.24	0.440861	-1.1816	1.42034e-05	0.000243822	Protein of unknown function DUF573 domain containing protein
Os03g0591700	356.131	489.318	222.943	0.455619	-1.1341	1.44405e-05	0.000246736	Conserved hypothetical protein
Os06g0727300	129.198	191.724	66.6708	0.347743	-1.52391	1.45167e-05	0.000247889	Similar to glycosyltransferase, family GT8
Os06g0116400	90.1604	135.512	44.8088	0.330663	-1.59657	1.52522e-05	0.000258588	Nickel/cobalt transporter, high-affinity domain containing protein
Os02g0702300	28.8674	53.2649	4.46999	0.0839201	-3.57484	1.54529e-05	0.000261369	Conserved hypothetical protein
Os06g0687450	488.452	662.608	314.295	0.474331	-1.07603	1.61421e-05	0.000270579	Similar to dehydration-responsive protein-related
Os01g0934900	46.5713	79.5886	13.554	0.170301	-2.55385	1.69045e-05	0.000281741	Probable esterase PIR7A
Os02g0531600	2246.08	4139.64	352.517	0.0851565	-3.55374	1.73673e-05	0.000288611	TFL1/CEN ortholog, Phosphatidylethanolamine-binding protein, PEBP family protein, Control of the phase transition of meristem, Control of flowering tim
Os10g0155800	207.042	292.224	121.861	0.417013	-1.26184	1.73846e-05	0.00028873	Protein kinase, core domain containing protein
Os01g0904300	303.394	419.488	187.3	0.446496	-1.16328	1.77516e-05	0.00029431	Protein of unknown function DUF971 family protein
Os10g0483500	489.399	661.003	317.796	0.480779	-1.05655	1.81062e-05	0.00029932	FAD linked oxidase, N-terminal domain containing protein
Os10g0485600	237.816	331.776	143.855	0.433589	-1.2056	1.82756e-05	0.000301595	Dicer-like protein, Phased small RNA biogenesi
Os02g0163500	178.436	273.44	83.4318	0.305119	-1.71256	1.84508e-05	0.000303661	Conserved hypothetical protein
Os02g0142875	49.2139	82.1349	16.293	0.198368	-2.33375	1.87674e-05	0.000307883	Hypothetical protein
Os09g0360900	420.19	572.798	267.582	0.46715	-1.09804	1.90444e-05	0.000311756	Conserved hypothetical protein
Os01g0866133	7109.76	10262.4	3957.07	0.385588	-1.37487	1.96906e-05	0.000320675	Hypothetical gene
Os10g0456900	907.692	1230.11	585.274	0.47579	-1.0716	2.00047e-05	0.000324493	Similar to Midasin
Os01g0302500	147.659	217.648	77.6697	0.356859	-1.48657	2.02604e-05	0.000328001	Knotted1-type homeobox protein OSH6
Os06g0471100	170.846	243	98.6918	0.406138	-1.29996	2.08129e-05	0.000335691	Conserved hypothetical protein
Os07g0615000	339.223	493.397	185.049	0.375052	-1.41484	2.08519e-05	0.000336131	Similar to PPR repeat domain containing protein
Os04g0370600	287.075	396.636	177.514	0.44755	-1.15988	2.10661e-05	0.000338626	Leucine-rich repeat, cysteine-containing subtype domain containing protein
Os05g0526900	93.5643	139.071	48.0581	0.345566	-1.53297	2.11238e-05	0.000339362	UDP-glucuronosyl/UDP-glucosyltransferase family protein
Os04g0465100	425.057	614.077	236.037	0.384377	-1.37941	2.25421e-05	0.000359715	Haem peroxidase, plant/fungal/bacterial family protein
Os04g0404900	393.687	537.056	250.318	0.466094	-1.10131	2.32359e-05	0.00036975	Similar to H0502B11.6 protein
Os12g0622850	144.158	211.316	77.0004	0.364385	-1.45646	2.41837e-05	0.000382908	Hypothetical gene
Os03g0646200	193.013	270.16	115.866	0.42888	-1.22135	2.48955e-05	0.000393306	Peptidase C12, ubiquitin carboxyl-terminal hydrolase 1 domain containing protein
Os12g0612500	145.536	208.568	82.5043	0.395575	-1.33798	2.52241e-05	0.000397175	Methyltransferase small domain containing protein
Os06g0223700	192.072	301.821	82.3231	0.272755	-1.87432	2.55405e-05	0.000400678	Protein of unknown function DUF581 family protein
Os11g0310100	333.767	456.085	211.449	0.463617	-1.109	2.55438e-05	0.000400678	Hypothetical conserved gene
Os03g0370500	586.675	786.783	386.566	0.491324	-1.02525	2.57201e-05	0.000402759	Similar to H/ACA ribonucleoprotein complex subunit 4 (EC 5.4.99.-) (Nucleolar protein NAP57 homolog) (Nopp- 140 associated protein of 57 kDa homolog) (AtNAP57)
Os05g0562000	271.77	375.777	167.764	0.446445	-1.16345	2.57832e-05	0.000403526	Conserved hypothetical protein
Os01g0198000	235.584	364.588	106.58	0.29233	-1.77433	2.60242e-05	0.000406183	RNA-dependent RNA polymerase, eukaryotic-type domain containing protein
Os07g0502900	32.9199	54.9556	10.8841	0.198053	-2.33604	2.66016e-05	0.000412987	UDP-glucuronosyl/UDP-glucosyltransferase family protein
Os06g0679100	337.595	462.079	213.112	0.461202	-1.11653	2.73886e-05	0.000422847	Similar to Anaphase-promoting complex subunit 8- like protein
Os12g0245000	385.888	524.298	247.479	0.472019	-1.08308	2.77236e-05	0.000427325	Conserved hypothetical protein
Os04g0599700	255.831	354.347	157.314	0.443954	-1.17152	2.82204e-05	0.000434277	Cobalamin (vitamin B12) biosynthesis CobW-like domain containing protein
Os01g0930800	93.8794	139.281	48.4783	0.348062	-1.52258	2.82621e-05	0.000434685	Glycoside hydrolase, family 1 protein
Os01g0667800	265.465	367.205	163.724	0.445865	-1.16532	2.86211e-05	0.000439494	Similar to U2 snRNP auxiliary factor, small subunit
Os07g0578800	377.013	512.743	241.283	0.470573	-1.08751	2.89271e-05	0.000443716	Pentatricopeptide repeat domain containing protein
Os05g0381400	29.2805	49.613	8.94799	0.180356	-2.47108	2.9183e-05	0.000447159	AWPM-19-like protein, Stress tolerance through ABA- dependent pathewa
Os04g0314500	119.928	174.419	65.4376	0.375175	-1.41436	2.95985e-05	0.000452068	Hypothetical protein
Os01g0768700	617.628	841.646	393.609	0.467666	-1.09645	3.0149e-05	0.000459	Conserved hypothetical protein
Os05g0488100	167.497	236.669	98.3244	0.415452	-1.26725	3.05228e-05	0.000463699	Conserved hypothetical protein
Os08g0420700	1206.61	1882.93	530.294	0.281632	-1.82812	3.14398e-05	0.000475854	Conserved hypothetical protein
Os09g0364500	210.433	293.677	127.188	0.433087	-1.20727	3.23477e-05	0.000488299	GTP-binding protein, HSR1-related domain containing protein
Os05g0112750	331.598	452.477	210.719	0.465702	-1.10252	3.25906e-05	0.000490407	Phosphatidylinositol transfer protein-like, N- terminal domain containing protein
Os01g0593500	177.272	249.111	105.433	0.423236	-1.24047	3.3385e-05	0.000500248	Ribosomal protein L25 family protein
Os06g0224500	385.815	523.309	248.321	0.474521	-1.07546	3.34722e-05	0.000501292	Mitochodrial transcription termination factor- related family protein
Os01g0339500	201.502	282.405	120.6	0.427046	-1.22754	3.36808e-05	0.000502908	Similar to No apical meristem protein
Os01g0731100	81.0545	122.183	39.9265	0.326778	-1.61362	3.4309e-05	0.000510332	Similar to Pathogen-related protein
Os11g0109900	325.52	445.475	205.566	0.461454	-1.11574	3.43481e-05	0.000510387	Double-stranded RNA-binding-like domain containing protein
Os05g0489600	55711.1	77774.6	33647.6	0.432629	-1.2088	3.47193e-05	0.00051456	Similar to ADP-ribosylation factor 1
Os12g0620000	485.655	653.191	318.119	0.487022	-1.03794	3.49763e-05	0.0005181	Similar to Leucine Rich Repeat family protein
Os01g0701700	126.068	218.138	33.997	0.155851	-2.68176	3.72005e-05	0.000547914	SAM dependent carboxyl methyltransferase family protein
Os05g0543800	303.797	416.336	191.259	0.459386	-1.12222	3.76642e-05	0.000553885	Protein of unknown function DUF3615 domain containing protein
Os11g0149300	112.689	163.575	61.8032	0.377829	-1.40419	3.84707e-05	0.000563709	Hypothetical protein
Os03g0611700	229.431	329.798	129.065	0.391345	-1.35349	3.97608e-05	0.000579337	Primosome PriB/single-strand DNA-binding domain containing protein
Os08g0482300	228.224	315.247	141.202	0.447907	-1.15873	3.98998e-05	0.000581065	Pistil-specific extensin-like protein domain containing protein
Os06g0618300	479.072	644.575	313.568	0.486473	-1.03957	3.99486e-05	0.000581478	Conserved hypothetical protein
Os06g0650700	27.7365	47.9389	7.5342	0.157163	-2.66967	4.01142e-05	0.000583293	Conserved hypothetical protein
Os11g0636600	296.765	405.989	187.54	0.461935	-1.11424	4.01608e-05	0.000583672	Conserved hypothetical protein
Os12g0584200	580.358	776.755	383.961	0.494314	-1.0165	4.04552e-05	0.000586796	Similar to cDNA clone:J013075O22, full insert sequence
Os06g0717200	1327.72	2005.12	650.313	0.324326	-1.62448	4.11216e-05	0.000594604	Serine/threonine protein kinase domain containing protein
Os01g0738500	266.038	365.408	166.668	0.456116	-1.13253	4.28449e-05	0.000616084	Phospholipase C, phosphatidylinositol-specific, Y domain domain containing protein
Os01g0854000	904.699	1325.6	483.8	0.364968	-1.45416	4.37915e-05	0.000626221	Similar to AER
Os04g0507000	475.98	637.747	314.213	0.492693	-1.02124	4.4187e-05	0.000631559	Similar to DNA mismatch repair protein
Os11g0666000	94.1445	144.088	44.2013	0.306766	-1.70479	4.49074e-05	0.000640892	Hypothetical gene
Os03g0159600	16.9017	32.0786	1.72476	0.0537668	-4.21714	4.66497e-05	0.000662966	Similar to Rab28 protein
Os06g0140300	84.926	125.564	44.2878	0.35271	-1.50344	4.68087e-05	0.00066398	Leucine-rich repeat, N-terminal domain containing protein
Os01g0633100	1241.77	1705.54	777.987	0.456152	-1.13241	4.68513e-05	0.00066398	ADP-glucose pyrophosphorylase large subunit, Controll of starch biosynthesis in endosperm developmen
Os02g0482200	111.316	161.621	61.0118	0.377499	-1.40546	4.69382e-05	0.000664529	Hypothetical genes
Os01g0823700	125.397	178.889	71.9055	0.401956	-1.31489	4.82074e-05	0.00067898	Protein of unknown function DUF641, plant domain containing protein
Os04g0467800	347.169	470.913	223.425	0.47445	-1.07567	4.82433e-05	0.00067898	Similar to OSIGBa0128P10.4 protein
Os01g0900900	116.835	191.893	41.7764	0.217706	-2.19954	4.85645e-05	0.000682153	Ovarian tumour, otubain domain containing protein
Os03g0720400	79.4819	119.059	39.9053	0.335174	-1.57702	4.8797e-05	0.000684245	Cyclin-like F-box domain containing protein
Os03g0712600	132.94	189.578	76.3013	0.40248	-1.31301	4.97162e-05	0.000695588	Similar to F-box domain containing protein, expressed
Os01g0705300	162.897	229.163	96.6297	0.421663	-1.24584	5.02017e-05	0.000701004	Similar to PDE225/PTAC7
Os07g0130100	189.996	263.947	116.045	0.439653	-1.18556	5.07325e-05	0.000707375	Similar to Resistance protein candidate (Fragment)
Os08g0467500	129.955	209.125	50.7853	0.242847	-2.04188	5.12355e-05	0.00071404	TB2/DP1 and HVA22 related protein family protein
Os02g0190100	31.1582	51.9674	10.349	0.199144	-2.32812	5.15756e-05	0.000718078	Hypothetical conserved gene
Os02g0631200	2997.43	4063.57	1931.3	0.475272	-1.07318	5.45565e-05	0.000751833	Homeodomain-like containing protein
Os04g0520000	489.588	654.316	324.86	0.496487	-1.01017	5.45804e-05	0.000751833	S1, RNA binding domain containing protein
Os10g0532150	400.72	540.088	261.352	0.483907	-1.0472	5.47749e-05	0.000754147	Similar to Amine oxidase, flavin-containing family protein, expressed
Os03g0784300	237.602	339.001	136.202	0.401773	-1.31555	5.55375e-05	0.00076207	Similar to predicted protein
Os07g0137200	14.734	27.2158	2.25231	0.0827574	-3.59497	5.58298e-05	0.000765344	Conserved hypothetical protein
Os04g0684800	873.969	1421.98	325.962	0.229232	-2.12512	5.60759e-05	0.000768348	Similar to CROC-1-like protein (Fragment)
Os12g0538100	363.436	490.294	236.578	0.482522	-1.05133	5.73997e-05	0.000784976	rRNA processing domain containing protein
Os12g0168400	1158	1577.4	738.608	0.468245	-1.09466	5.9305e-05	0.00080716	Similar to GFA2
Os03g0803900	332.438	448.643	216.234	0.481973	-1.05298	5.96005e-05	0.000810794	Similar to predicted protein
Os08g0195400	3580.52	5741.18	1419.86	0.247311	-2.0156	6.27171e-05	0.000849138	Protein of unknown function DUF3778 domain containing protein
Os11g0133500	196.69	273.659	119.721	0.437482	-1.1927	6.31436e-05	0.000854102	Serine/threonine protein kinase-related domain containing protein
Os03g0389100	134.24	215.026	53.4545	0.248596	-2.00812	6.52114e-05	0.000877077	Peptidase C14, caspase catalytic domain containing protein
Os02g0163300	75.7549	122.492	29.0181	0.236898	-2.07766	6.69127e-05	0.000897399	Conserved hypothetical protein
Os02g0232100	247.129	339.275	154.984	0.456808	-1.13034	6.69428e-05	0.000897399	Zinc finger, RING/FYVE/PHD-type domain containing protein
Os08g0345400	260.96	356.531	165.388	0.46388	-1.10818	6.77599e-05	0.000906647	Conserved hypothetical protein
Os04g0675400	357.218	533.576	180.86	0.338957	-1.56082	6.99731e-05	0.000932321	Similar to Chaperone protein dnaJ
Os01g0731800	205.184	283.862	126.507	0.445664	-1.16597	7.0077e-05	0.000932832	Zinc finger, RING/FYVE/PHD-type domain containing protein
Os12g0567300	4765.27	6636.36	2894.17	0.436108	-1.19724	7.02453e-05	0.0009342	Myb transcription factor domain containing protein
Os06g0536800	287.921	391.225	184.617	0.471895	-1.08346	7.06941e-05	0.000939293	Hypothetical protein
Os02g0586000	2771.81	4933.15	610.467	0.123748	-3.01452	7.09097e-05	0.000941717	Quinonprotein alcohol dehydrogenase-like domain containing protein
Os01g0780900	7259.8	11036.1	3483.53	0.315649	-1.66361	7.18055e-05	0.000952284	Hypothetical conserved gene
Os07g0597400	452.812	627.974	277.651	0.442138	-1.17743	7.33521e-05	0.000970536	Conserved hypothetical protein
Os04g0503100	182.693	253.939	111.446	0.438869	-1.18814	7.58948e-05	0.000999752	Conserved hypothetical protein
Os02g0465900	11484.5	15617.5	7351.49	0.47072	-1.08706	7.5911e-05	0.000999752	ChaC-like protein family protein
Os12g0594600	203.97	282.06	125.879	0.446286	-1.16396	7.62399e-05	0.00100361	BTB/POZ fold domain containing protein
Os07g0579000	214.232	294.326	134.138	0.455745	-1.1337	7.82077e-05	0.00102385	Conserved hypothetical protein
Os08g0557800	2608.96	3697.59	1520.33	0.411166	-1.28221	7.90507e-05	0.00103299	Similar to Fatty acyl coA reductase
Os12g0615900	292.003	395.521	188.484	0.476545	-1.06932	7.95273e-05	0.00103779	WD40/YVTN repeat-like domain containing protein
Os04g0571200	188.023	261.758	114.289	0.436619	-1.19555	8.08981e-05	0.00105326	Similar to OSIGBa0111L12.9 protein
Os01g0715000	224.007	316.446	131.569	0.41577	-1.26614	8.1957e-05	0.0010651	Conserved hypothetical protein
Os01g0548000	49.731	81.4766	17.9855	0.220744	-2.17955	8.28933e-05	0.00107389	Conserved hypothetical protein
Os05g0171200	22.1082	38.3721	5.84437	0.152308	-2.71494	8.29682e-05	0.00107433	Embryo-specific 3 family protein
Os08g0150200	68.9669	103.577	34.3571	0.331706	-1.59202	8.53297e-05	0.0011009	F-box domain, cyclin-like domain containing protein
Os08g0265000	200.572	276.882	124.261	0.448789	-1.15589	8.55105e-05	0.00110274	Hypothetical gene
Os10g0364900	1224.57	1700.93	748.211	0.439884	-1.18481	8.66647e-05	0.00111611	Conserved hypothetical protein
Os01g0868000	119.81	190.174	49.4462	0.260004	-1.94339	8.69321e-05	0.00111854	AP2/ERF transcription factor, Abiotic stress response, Salt stress respons
Os12g0610950	132.814	187.775	77.8527	0.414607	-1.27018	8.80831e-05	0.00113081	Conserved hypothetical protein
Os06g0659200	228.824	313.578	144.069	0.459436	-1.12207	9.24867e-05	0.00117936	Intron maturase, type II family protein
Os07g0230400	524.715	706.414	343.015	0.485573	-1.04224	9.29837e-05	0.00118381	Conserved hypothetical protein
Os06g0612200	811.581	1240.15	383.011	0.308842	-1.69506	9.49101e-05	0.00120219	RNA polymerase Rpb1, domain 5 containing protein
Os10g0394200	295.992	404.917	187.066	0.461986	-1.11408	9.99522e-05	0.00125507	Similar to subtilase family protein
Os01g0616600	230.821	313.676	147.966	0.471715	-1.08401	0.000101583	0.00126987	Pentatricopeptide repeat domain containing protein
Os04g0373000	47.5099	73.9026	21.1172	0.285744	-1.80721	0.000108659	0.00134526	Similar to OSIGBa0140A01.9 protein
Os07g0137000	101.204	167.671	34.7376	0.207177	-2.27107	0.000110171	0.00136102	Myb transcription factor domain containing protein
Os05g0370300	38.2433	61.2099	15.2767	0.249578	-2.00244	0.000111233	0.00137163	Similar to src2-like protein
Os01g0276900	24.4585	41.5277	7.38927	0.177936	-2.49057	0.000111416	0.00137223	Conserved hypothetical protein
Os03g0563100	244.561	332.288	156.834	0.471983	-1.08319	0.00011248	0.00138415	D-arabinono-1,4-lactone oxidase domain containing protein
Os03g0570200	140.503	215.513	65.4936	0.303897	-1.71835	0.000113392	0.00139476	Conserved hypothetical protein
Os06g0697200	27.6112	46.0334	9.1891	0.199618	-2.32469	0.000113613	0.00139688	DEAD-box protein abstrakt
Os03g0347500	67.893	118.923	16.8634	0.141802	-2.81805	0.000114193	0.00140341	Similar to Senescence-associated protein (SAG29)
Os06g0586300	379.888	507.959	251.817	0.495743	-1.01234	0.00011608	0.00142321	Hypothetical protein
Os07g0602600	270.105	364.724	175.486	0.481148	-1.05545	0.000116947	0.00143108	Similar to RNA binding protein
Os04g0548300	628.191	883.861	372.521	0.42147	-1.2465	0.000119891	0.00146146	Armadillo-type fold domain containing protein
Os12g0160500	237.899	324.152	151.645	0.467821	-1.09597	0.000122989	0.00149538	Similar to Associated with HOX family protein, expressed
Os03g0845700	316.145	423.818	208.471	0.49189	-1.02359	0.000130029	0.00156761	Similar to RPB17 (Fragment)
Os01g0170800	307.391	412.325	202.457	0.491013	-1.02617	0.000132951	0.00159878	Pentatricopeptide repeat domain containing protein
Os08g0215300	674.248	993.911	354.584	0.356756	-1.48699	0.000133043	0.00159921	Conserved hypothetical protein
Os11g0239500	1482.34	2313.33	651.36	0.281569	-1.82844	0.000133279	0.00160137	Alpha/beta hydrolase fold-3 domain containing protein
Os01g0247600	128.03	195.337	60.723	0.310863	-1.68565	0.000134779	0.00161872	Conserved hypothetical protein
Os12g0632900	810.214	1266.47	353.96	0.279486	-1.83915	0.000135094	0.00162027	Serine/threonine protein kinase-related domain containing protein
Os05g0518600	818.2	1097.05	539.35	0.491636	-1.02434	0.000135116	0.00162027	Similar to SL-TPS/P
Os03g0815900	7357.51	10208	4506.98	0.441513	-1.17947	0.000135136	0.00162027	Similar to DNA-directed RNA polymerase
Os07g0611600	177.569	244.65	110.488	0.451619	-1.14682	0.000135911	0.00162682	DNA-directed RNA polymerase III, subunit Rpc31 domain containing protein
Os06g0329300	322.925	468.486	177.364	0.378591	-1.40129	0.000136872	0.00163695	Conserved hypothetical protein
Os02g0297200	170.96	258.562	83.3577	0.322389	-1.63312	0.000139358	0.0016611	Protein of unknown function DUF594 family protein
Os10g0414500	295.491	416.3	174.683	0.41961	-1.25288	0.000141638	0.00168614	Similar to Tetrapyrrole methylase family protein
Os04g0572600	307.14	425.39	188.89	0.44404	-1.17124	0.000142719	0.0016955	Similar to DNA-directed RNA polymerase
Os09g0403300	2067.92	3217.46	918.385	0.285438	-1.80875	0.000144548	0.00171223	Similar to cytochrome P450
Os08g0475100	304.175	474.861	133.489	0.281113	-1.83078	0.000145667	0.00172405	Alpha/beta hydrolase fold-3 domain containing protein
Os01g0327900	217.39	295.747	139.033	0.470108	-1.08893	0.000147332	0.00174014	Hypothetical conserved gene
Os04g0686600	272.328	366.86	177.796	0.484644	-1.045	0.00015305	0.00179134	Similar to H0723C07.12 protein
Os07g0213300	78.1411	115.007	41.2756	0.358897	-1.47836	0.00015337	0.00179435	Pentatricopeptide repeat domain containing protein
Os11g0137250	121.094	173.76	68.4277	0.393805	-1.34445	0.000155811	0.00181778	Hypothetical gene
Os03g0799900	109.544	155.798	63.2897	0.406228	-1.29964	0.000155985	0.00181898	Similar to sec12-like protein 1
Os11g0576900	211.579	287.394	135.764	0.472396	-1.08193	0.000157557	0.00183206	Similar to HAT family dimerisation domain containing protein, expressed
Os03g0126600	143.923	207.978	79.8681	0.384022	-1.38074	0.000161483	0.00186809	Conserved hypothetical protein
Os08g0512700	355.135	485.275	224.995	0.463644	-1.10891	0.000164567	0.00189655	Similar to 3-hydroxy-3-methylglutaryl coenzyme A reductase (EC 1.1.1.34) (Fragment)
Os05g0237100	307.197	410.976	203.419	0.494965	-1.0146	0.000167576	0.0019281	Cyclin, C-terminal domain containing protein
Os09g0292900	29.6042	51.4999	7.70856	0.149681	-2.74004	0.000167961	0.00193125	Galactose oxidase, central domain containing protein
Os05g0554000	4363.9	5921.82	2805.98	0.473837	-1.07754	0.000170507	0.00195788	Similar to cDNA clone:001-123-D07, full insert sequence
Os06g0131700	61.8199	91.8526	31.7871	0.346067	-1.53088	0.00017095	0.00196218	Similar to NAM protein
Os04g0244800	920.986	1235.68	606.289	0.490651	-1.02723	0.000171141	0.00196357	Heavy metal transport/detoxification protein domain containing protein
Os02g0293300	31.4163	51.1818	11.6507	0.227633	-2.13522	0.00017302	0.00198354	Homolog of Arabidopsis FACTOR OF DNA METHYLATION 1, Regulation of floral organ specification and meristem determinatio
Os01g0106500	341.428	474.164	208.692	0.440128	-1.18401	0.000180831	0.00206147	Conserved hypothetical protein
Os01g0565800	30.858	50.4946	11.2214	0.22223	-2.16988	0.000181413	0.00206563	Protein of unknown function DUF538 family protein
Os05g0180700	231.525	312.595	150.456	0.481312	-1.05496	0.000182836	0.002081	Conserved hypothetical protein
Os02g0282500	75.4061	122.608	28.2038	0.230032	-2.1201	0.000184018	0.00209195	Disease resistance protein domain containing protein
Os11g0619500	98.0184	139.817	56.2197	0.402095	-1.31439	0.00018418	0.00209296	Peptidase C19, ubiquitin carboxyl-terminal hydrolase 2 domain containing protein
Os11g0426400	1028.42	1503.77	553.065	0.367786	-1.44306	0.000185068	0.00209969	Cupredoxin domain containing protein
Os03g0261800	84.7573	132.553	36.9611	0.278839	-1.84249	0.000185767	0.00210428	Protein of unknown function DUF3049 domain containing protein
Os11g0655000	216.865	293.296	140.435	0.478815	-1.06246	0.000186483	0.00211071	Conserved hypothetical protein
Os07g0696000	179.881	246.453	113.31	0.459763	-1.12104	0.000187435	0.00211812	Conserved hypothetical protein
Os07g0170800	165.087	247.465	82.7091	0.334225	-1.58111	0.000187843	0.00212188	Similar to F-box domain containing protein
Os04g0121100	103.456	186.112	20.8003	0.111762	-3.1615	0.000192253	0.00216655	Similar to OSIGBa0115D20.4 protein
Os02g0541325	3427.62	4792.31	2062.93	0.430466	-1.21603	0.000196638	0.00220985	Similar to Serine decarboxylase
Os08g0139000	2849.09	4492.45	1205.73	0.26839	-1.8976	0.000198854	0.0022286	Similar to nucleolin
Os01g0136200	10.0876	19.1188	1.05644	0.0552566	-4.17771	0.000205949	0.00229998	16.9 kDa class I heat shock protein 1
Os05g0150733	105.481	177.659	33.3027	0.187453	-2.4154	0.000206602	0.00230601	Similar to pro-resilin
Os02g0245900	12.7003	23.3926	2.00808	0.0858427	-3.54216	0.00020806	0.0023172	Conserved hypothetical protein
Os02g0107000	2137.99	3051.65	1224.34	0.401205	-1.31759	0.00021342	0.00236213	Sec63 domain domain containing protein
Os07g0292800	827.273	1184.19	470.355	0.397195	-1.33208	0.000214484	0.00237297	Ribosomal protein L24e domain containing protein
Os04g0118900	871.679	1172.95	570.41	0.486305	-1.04007	0.000215207	0.00237913	Similar to Arginine/serine-rich splicing factor 1 variant 2
Os05g0535500	165.426	227.547	103.305	0.453992	-1.13926	0.00021668	0.00239448	tRNAHis guanylyltransferase domain containing protein
Os12g0468300	26.4518	43.8585	9.0452	0.206236	-2.27763	0.000216819	0.00239509	Similar to NB-ARC domain containing protein, expressed
Os12g0231100	63.4569	94.6031	32.3106	0.341538	-1.54988	0.000217487	0.00240142	Conserved hypothetical protein
Os05g0470650	113.612	159.928	67.2951	0.420784	-1.24885	0.000218842	0.00241276	Hypothetical conserved gene
Os04g0330900	237.831	319.82	155.843	0.487285	-1.03716	0.000223893	0.00246464	Similar to OSIGBa0113K06.11 protein
Os02g0794400	211.274	285.774	136.774	0.478608	-1.06308	0.000229659	0.00251853	Similar to Translation initiation factor IF-3 (Fragment)
Os07g0598500	240.662	324.046	157.277	0.485355	-1.04289	0.000229672	0.00251853	Pentatricopeptide repeat domain containing protein
Os07g0591700	70.1461	116.002	24.2904	0.209396	-2.25569	0.000238171	0.00259674	Conserved hypothetical protein
Os05g0496400	85.4767	123.412	47.5416	0.385228	-1.37622	0.000238864	0.0026033	Peptidase C14, caspase catalytic domain containing protein
Os09g0380050	1244.82	1671.17	818.462	0.489754	-1.02987	0.000239826	0.00260979	Similar to catalytic/ ligase
Os01g0682200	419.347	560.325	278.369	0.496799	-1.00926	0.000239925	0.00260987	Similar to predicted protein
Os03g0561283	16.6044	30.9914	2.21737	0.0715479	-3.80495	0.000241682	0.00262447	Conserved hypothetical protein
Os11g0291500	52.8073	79.9613	25.6533	0.320822	-1.64016	0.000244411	0.00264654	Similar to Beta-D-xylosidase
Os08g0428300	171.897	247.686	96.1095	0.38803	-1.36576	0.000246971	0.00266717	Similar to RNA polymerase Rpb3/Rpb11 dimerisation domain containing protein, expressed
Os03g0160000	426.713	644.027	209.399	0.32514	-1.62087	0.000248125	0.00267761	Conserved hypothetical protein
Os11g0546900	1047.32	1450.16	644.484	0.444424	-1.16999	0.000252071	0.00271198	Similar to TaWIN1
Os11g0126800	304.814	500.238	109.39	0.218675	-2.19314	0.000254716	0.00273424	Nucleoside phosphatase GDA1/CD39 family protein
Os12g0109600	107.39	151.624	63.1569	0.416537	-1.26348	0.000260392	0.00278677	Protein of unknown function DUF1677, Oryza sativa family protein
Os05g0172500	168.358	229.484	107.232	0.467273	-1.09766	0.000266241	0.00284046	Cyclin-like F-box domain containing protein
Os05g0206200	85.1765	122.462	47.8913	0.391072	-1.3545	0.000266306	0.00284046	Similar to Myb-like DNA-binding domain containing protein
Os01g0846400	47.9425	85.6059	10.2791	0.120075	-3.05799	0.000268398	0.00285957	Conserved hypothetical protein
Os01g0552300	410.199	570.291	250.106	0.438559	-1.18916	0.000269871	0.00287204	Similar to Protein phosphatase-2C
Os08g0400200	72.5442	106.82	38.2681	0.358248	-1.48097	0.000279606	0.00294945	Similar to SET domain protein
Os01g0909100	384.522	557.12	211.924	0.380393	-1.39444	0.000279792	0.00294945	Hypothetical conserved gene
Os05g0411600	12285	18577.2	5992.77	0.322588	-1.63224	0.000284336	0.00299135	Similar to nucleic acid binding protein
Os05g0212400	43.6901	67.3204	20.0597	0.297974	-1.74674	0.000286294	0.00300419	Similar to Uncharacterized plant-specific domain TIGR01589 family protein
Os01g0947700	532.613	716.109	349.117	0.487519	-1.03647	0.000293074	0.00306135	Conserved hypothetical protein
Os07g0142100	46.7275	78.3185	15.1365	0.193269	-2.37132	0.00029519	0.0030794	Conserved hypothetical protein
Os03g0699200	6457.55	9036.78	3878.32	0.42917	-1.22038	0.000295923	0.00308479	BRCT domain containing protein
Os03g0769050	189.104	256.343	121.865	0.475397	-1.0728	0.000296725	0.00309201	Similar to EMB2756
Os06g0705500	205.604	277.936	133.272	0.479506	-1.06038	0.000296871	0.0030924	Ataxin-2, C-terminal domain containing protein
Os08g0166500	169.198	241.547	96.8491	0.400953	-1.31849	0.000301673	0.00313441	Conserved hypothetical protein
Os04g0498000	188.66	273.187	104.132	0.381177	-1.39147	0.000307651	0.00318722	Protein of unknown function DUF828, plant family protein
Os05g0535800	197.399	276.7	118.097	0.426805	-1.22835	0.00031044	0.00320833	Similar to F14O23.10 protein
Os05g0116500	42.3618	65.5006	19.223	0.293477	-1.76868	0.000311046	0.00321182	Conserved hypothetical protein
Os05g0177000	80.0339	115.256	44.8122	0.388807	-1.36287	0.000311265	0.00321182	Cyclin-like F-box domain containing protein
Os01g0188900	2293.23	3561.13	1025.32	0.28792	-1.79626	0.000319431	0.00328976	Similar to Ankyrin-like protein-like protein
Os02g0670700	209.205	281.559	136.851	0.486048	-1.04083	0.000322961	0.00332169	Pentatricopeptide repeat domain containing protein
Os03g0419200	39.2574	61.0934	17.4214	0.285159	-1.81016	0.000323112	0.00332204	Conserved hypothetical protein
Os03g0668900	213.237	285.924	140.55	0.491563	-1.02455	0.000327922	0.00336179	Similar to acidic leucine-rich nuclear phosphoprotein 32 family member A
Os02g0811101	75.9006	109.741	42.06	0.383266	-1.38358	0.000328369	0.00336516	Conserved hypothetical protein
Os03g0723400	26.6818	45.7691	7.5944	0.165928	-2.59137	0.000336137	0.00342996	Similar to UFG2
Os03g0297700	527.489	720.747	334.23	0.463728	-1.10865	0.000338162	0.00344816	Pentatricopeptide repeat domain containing protein
Os06g0601000	434.526	590.964	278.089	0.470567	-1.08753	0.000348473	0.00354063	Homeodomain-like containing protein
Os08g0152366	45.3239	69.2529	21.395	0.30894	-1.6946	0.000351782	0.00356536	Hypothetical protein
Os08g0498400	150.14	204.971	95.3095	0.46499	-1.10473	0.00035252	0.0035703	Similar to Caffeoyl-CoA 3-O-methyltransferase (Fragment)
Os02g0454300	71.7287	104.384	39.0731	0.374319	-1.41766	0.000357691	0.00361496	Conserved hypothetical protein
Os01g0151900	92.3791	130.942	53.8166	0.410997	-1.2828	0.000360929	0.00364511	Pentatricopeptide repeat domain containing protein
Os07g0494700	47.5903	72.6264	22.5542	0.31055	-1.6871	0.000363076	0.00366085	Hypothetical protein
Os02g0219800	783.186	1312.58	253.792	0.193354	-2.37069	0.000363787	0.00366617	Tetraspanin domain containing protein
Os06g0160700	196.94	264.126	129.753	0.491254	-1.02546	0.000378654	0.0037892	Starch synthase, Starch biosynthesi
Os03g0559900	149.641	204.799	94.4825	0.461342	-1.11609	0.000379862	0.00379995	Conserved hypothetical protein
Os05g0538900	151.233	212.595	89.8698	0.422727	-1.2422	0.000383401	0.00382596	Similar to oxidoreductase
Os04g0500200	125.896	174.68	77.1108	0.441439	-1.17971	0.000385829	0.00384883	Conserved hypothetical protein
Os02g0526600	102.463	143.867	61.0595	0.424418	-1.23644	0.000401959	0.0039818	Peptidase C12, ubiquitin carboxyl-terminal hydrolase 1 domain containing protein
Os04g0630600	179.966	244.266	115.666	0.473524	-1.07849	0.000404171	0.00399683	Similar to H0323C08.16 protein
Os03g0784500	967.171	1313.98	620.361	0.472123	-1.08276	0.000405553	0.00400495	Conserved hypothetical protein
Os09g0482680	165.444	225.342	105.547	0.468388	-1.09422	0.000406365	0.00401157	Similar to Ribonuclease Z, chloroplast precursor (EC 3.1.26.11) (RNase Z) (tRNase Z) (tRNA 3 endonuclease) (Zinc phosphodiesterase CPZ)
Os05g0176400	130.106	179.514	80.6993	0.449544	-1.15347	0.000406911	0.00401557	Zinc finger, CCCH-type domain containing protein
Os03g0100500	320.666	444.804	196.528	0.441832	-1.17843	0.000407883	0.0040196	Similar to TAR RNA loop binding protein (TAR (HIV) RNA binding protein 1)
Os06g0307900	49.4187	74.4527	24.3848	0.32752	-1.61034	0.000408779	0.00402703	Hypothetical conserved gene
Os04g0387000	163.775	256.849	70.7009	0.275262	-1.86112	0.000414054	0.00407055	Hypothetical conserved gene
Os01g0221900	93.1764	143.409	42.9436	0.299448	-1.73962	0.000417356	0.0040993	Similar to peptidase C45, acyl-coenzyme A/6- aminopenicillanic acid acyl-transferase
Os04g0573000	17.8043	30.7858	4.82287	0.156659	-2.6743	0.000417409	0.0040993	SPX-MFS protein, Phosphate transporter, Pi homeostasi
Os12g0159700	30.8696	49.1396	12.5995	0.256403	-1.96352	0.000417629	0.00410004	Similar to protein binding protein
Os09g0419200	484.772	698.506	271.038	0.388026	-1.36578	0.000428069	0.00418094	NAD(P)-binding domain containing protein
Os02g0245800	127.623	240.993	14.2531	0.0591432	-4.07964	0.000429946	0.004191	Inward rectifying shaker-like potassium channel, Negative regulation of OsKAT2 channel activit
Os08g0466050	67.9328	100.207	35.6588	0.355852	-1.49065	0.000436581	0.00424515	Similar to DNA polymerase epsilon subunit 2
Os09g0267800	120.939	174.417	67.4615	0.386783	-1.3704	0.000437326	0.0042495	Hypothetical conserved gene
Os04g0596500	100.146	140.385	59.9076	0.426737	-1.22858	0.000439739	0.00426713	Non-protein coding transcript
Os04g0620600	87.3801	125.874	48.8865	0.388377	-1.36447	0.000441415	0.00428047	Similar to NOI protein
Os06g0101100	156.834	215.088	98.5807	0.458328	-1.12555	0.00044372	0.00429844	Nicotinamide N-methyltransferase, putative domain containing protein
Os05g0536101	91.7307	130.511	52.9504	0.405716	-1.30146	0.000444203	0.00430166	Hypothetical gene
Os03g0401300	184.431	267.98	100.882	0.376455	-1.40945	0.000446414	0.00432014	Sucrose synthase 2 (EC 2.4.1.13) (Sucrose-UDP glucosyltransferase 2)
Os03g0370600	52.103	82.0604	22.1457	0.26987	-1.88966	0.000454949	0.00439229	Similar to Hydrophobic protein LTI6A (Low temperature-induced protein 6A)
Os11g0556132	178.107	269.124	87.0913	0.323611	-1.62767	0.000457937	0.00441665	Hypothetical protein
Os01g0266100	50.1908	75.2831	25.0984	0.333387	-1.58473	0.00046122	0.0044408	Similar to RING finger family protein
Os03g0149300	4253.2	5895.75	2610.65	0.442802	-1.17527	0.000462345	0.00445013	Protein of unknown function DUF6, transmembrane domain containing protein
Os03g0602600	157.397	213.794	101	0.472418	-1.08186	0.000465948	0.00448027	PfkB family fructokinase, WLP2 paralog, Chloroplast biogenesis and plant growth, Protection of chloroplasts under heat stres
Os06g0309000	214.421	286.15	142.692	0.498663	-1.00386	0.000474803	0.00455159	Zinc finger, RING/FYVE/PHD-type domain containing protein
Os02g0324300	8473.39	11834.7	5112.04	0.431952	-1.21106	0.000499927	0.00474807	Protein of unknown function DUF572 family protein
Os01g0976200	251.499	433.632	69.3649	0.159962	-2.64419	0.000508877	0.0048071	11-S plant seed storage protein family protein
Os01g0962100	349.659	533.64	165.677	0.310466	-1.68749	0.000511346	0.00482561	Conserved hypothetical protein
Os11g0170000	53.1967	79.0458	27.3476	0.345972	-1.53127	0.000514142	0.00484398	Similar to Amidase family protein, expressed
Os02g0617700	391.592	572.644	210.54	0.367663	-1.44355	0.000516786	0.00485662	Nucleic acid-binding, OB-fold domain containing protein
Os11g0513500	96.3242	135.834	56.8141	0.418261	-1.25753	0.000518531	0.00486603	Conserved hypothetical protein
Os04g0323500	30.778	48.9588	12.5971	0.257301	-1.95847	0.000525203	0.00491731	Hypothetical protein
Os01g0937200	662.589	973.814	351.364	0.360812	-1.47068	0.000542811	0.00505725	Peptidase aspartic, catalytic domain containing protein
Os03g0580200	9.0716	17.1587	0.984494	0.0573758	-4.12341	0.000544608	0.00507067	Lipase, GDSL domain containing protein
Os11g0533400	18.2034	31.3346	5.07229	0.161875	-2.62705	0.000546648	0.00508635	Conserved hypothetical protein
Os10g0447900	21.7367	38.7214	4.75196	0.122722	-3.02654	0.000548268	0.00509643	Similar to Citrate transporter family protein
Os04g0200700	9.03594	17.1202	0.951639	0.0555856	-4.16914	0.000554168	0.00514289	Hypothetical protein
Os05g0482501	42.2561	64.7279	19.7844	0.305655	-1.71002	0.000555611	0.00515292	Hypothetical conserved gene
Os01g0190000	688.633	931.263	446.003	0.478922	-1.06214	0.000556756	0.00516018	Similar to oxidoreductase
Os07g0116600	344.212	497.254	191.17	0.384452	-1.37912	0.000564075	0.00520937	Similar to HLS1 (HOOKLESS 1); N-acetyltransferase
Os12g0290200	76.0852	108.771	43.3995	0.398998	-1.32555	0.00056524	0.00521845	Hypothetical protein
Os01g0906450	74.6044	114.753	34.4553	0.300255	-1.73574	0.00057315	0.00527779	Similar to OSIGBa0145C12.3 protein
Os03g0184300	1193.26	1640.61	745.915	0.454657	-1.13715	0.000583093	0.00535379	Conserved hypothetical protein
Os03g0299600	7206.82	9764.6	4649.05	0.476112	-1.07063	0.000591881	0.00542023	Wound-induced protein, Wun1 domain containing protein
Os01g0149200	9.09559	17.1707	1.02047	0.0594307	-4.07265	0.000592232	0.00542023	Hypothetical gene
Os05g0561500	1228.03	1665.76	790.3	0.474437	-1.07571	0.000596175	0.00545282	Similar to CMP-KDO synthetase (EC 2.7.7.38) (Fragment)
Os05g0594700	405.597	579.084	232.11	0.400823	-1.31896	0.000596888	0.00545584	Similar to Hv711N16.16 (Fragment)
Os07g0631900	254.797	387.585	122.009	0.314793	-1.66752	0.000597199	0.00545693	Nucleotide-binding, alpha-beta plait domain containing protein
Os01g0556650	101.894	201.853	1.93405	0.00958149	-6.70553	0.000597672	0.00545951	Hypothetical protein
Os03g0252900	193.257	310.792	75.7227	0.243644	-2.03715	0.000599117	0.00546919	Similar to MYB-like transcription factor DIVARICATA
Os09g0258600	6725.97	9302.99	4148.96	0.445981	-1.16495	0.000607667	0.00553838	Similar to 60S ribosomal protein L17-1
Os10g0165400	60.1075	87.908	32.3071	0.36751	-1.44414	0.000616857	0.00560803	Hypothetical gene
Os12g0233100	48.0988	71.7112	24.4864	0.341459	-1.55021	0.00062893	0.00569755	WW/Rsp5/WWP domain containing protein
Os03g0416500	928.329	1310.42	546.237	0.416841	-1.26243	0.000641001	0.00578667	6-phosphogluconolactonase domain containing protein
Os02g0105800	163.164	220.004	106.324	0.483281	-1.04907	0.000659931	0.00593501	Cyclin-like F-box domain containing protein
Os09g0294000	1122.14	1524.85	719.429	0.471805	-1.08374	0.000662281	0.00595426	Similar to Bifunctional aspartokinase/homoserine dehydrogenase 2, chloroplast precursor (AK-HD 2) (AK-HSDH 2) [Includes: Aspartokinase (EC 2.7.2.4); Homoserine dehydrogenase (EC 1.1.1.3)]
Os02g0804800	168.52	226.791	110.249	0.486124	-1.0406	0.000664975	0.00597283	Conserved hypothetical protein
Os03g0609500	1338.07	1797.99	878.153	0.488408	-1.03384	0.000672418	0.00602558	LATERAL ORGAN BOUNDARIES DOMAIN (LBD) protein, Transcriptional activator, Regulation of heading date and yiel
Os08g0446800	85.6168	139	32.2341	0.231901	-2.10842	0.000704218	0.00627194	Similar to GDU1
Os08g0140500	160.705	259.165	62.2451	0.240176	-2.05784	0.000704979	0.00627676	Similar to Tryptophan decarboxylase (EC 4.1.1.28)
Os07g0129700	120.981	165.214	76.7475	0.464533	-1.10615	0.000718017	0.00636533	KNOTTED-type homeodomain protein, KNOX protein, Shoot formation during embryogenesis, Control of seed shattering, Control of internode development, Repression of lignin biosynthesi
Os04g0603800	195.173	260.665	129.681	0.497502	-1.00723	0.000720724	0.00637908	Chromo domain containing protein
Os10g0540100	44.2338	66.6451	21.8225	0.327444	-1.61068	0.000723328	0.00639418	Pentatricopeptide repeat domain containing protein
Os07g0247100	129.592	176.861	82.3234	0.465469	-1.10324	0.000725028	0.00640325	Chloroplast-localised putative leucine carboxyl methyltransferase (LCMT), O-methyltransferase, Regulation of jasmonate (JA)- and brassinosteroid (BR)-mediated growth and defence responses, Leaf senescence, heading date and grain production via melatonin biosynthesi
Os04g0420700	84.6799	119.637	49.7226	0.415612	-1.26669	0.000738285	0.00650433	Hypothetical protein
Os03g0839200	141.304	210.639	71.9683	0.341667	-1.54934	0.000745661	0.00655703	Multi antimicrobial extrusion protein MatE family protein
Os04g0221300	1986.51	2858.17	1114.86	0.390059	-1.35823	0.000753341	0.00661232	Pentatricopeptide repeat domain containing protein
Os12g0498650	198.368	285.01	111.726	0.392009	-1.35104	0.000756675	0.00663955	Protein kinase, catalytic domain domain containing protein
Os01g0728000	37.4	57.7724	17.0277	0.294738	-1.76249	0.000767989	0.00671813	Conserved hypothetical protein
Os11g0552100	173.106	236.018	110.194	0.466888	-1.09885	0.000775875	0.00678087	Protein of unknown function DUF724 family protein
Os03g0774400	166.475	223.148	109.801	0.492053	-1.02312	0.000779784	0.00680877	Similar to predicted protein
Os03g0280400	69.8916	99.8883	39.8949	0.399395	-1.32411	0.000780346	0.0068116	Similar to plant-specific domain TIGR01589 family protein
Os07g0221300	166.369	223.308	109.429	0.490035	-1.02904	0.00078328	0.00682551	Hypothetical conserved gene
Os03g0350100	4346.9	6135.14	2558.65	0.417048	-1.26171	0.000791222	0.00687914	SAR DNA-binding protein-2
Os08g0112700	2369.31	3515.81	1222.82	0.347805	-1.52365	0.00079398	0.00689891	MADS-box transcription factor, Regulator of both biotic and abiotic stress response
Os04g0691900	19.5473	32.5466	6.54794	0.201187	-2.31339	0.000807502	0.00699721	Chaperonin Cpn60/TCP-1 family protein
Os08g0547300	68.8591	132.928	4.79033	0.036037	-4.79438	0.000820485	0.00708172	Similar to Cytochrome P450 78A1 (EC 1.14.-.-) (CYPLXXVIII)
Os03g0823100	563.536	771.659	355.413	0.460583	-1.11847	0.000820792	0.00708222	Major facilitator superfamily protein
Os02g0617800	1833.81	2494.25	1173.37	0.470431	-1.08794	0.000821858	0.00708927	Hypothetical gene
Os07g0537400	45.6305	68.9382	22.3227	0.323808	-1.62679	0.000827146	0.00713057	Similar to receptor-like serine-threonine protein kinase
Os01g0732700	141.948	205.263	78.6327	0.383083	-1.38427	0.00083394	0.00717337	Flavin monooxygenase-like enzyme , Auxin biosynthesi
Os11g0549635	215.912	301.289	130.535	0.433256	-1.20671	0.000840372	0.00722056	Similar to ABC1 family protein
Os11g0549695	87.6164	122.672	52.5612	0.428471	-1.22273	0.000843847	0.00724169	Maf-like protein family protein
Os10g0564800	1421.43	1968.91	873.94	0.44387	-1.17179	0.000850903	0.00728907	Calcineurin B-like protein, Calcium sensor protein, Reguration of potassium uptake by CBL1-CIPK23 comple
Os01g0834250	160.044	215.523	104.565	0.485167	-1.04345	0.00086425	0.00738456	Hypothetical gene
Os01g0203300	117.905	161.796	74.0147	0.457458	-1.12829	0.000874626	0.0074569	Conserved hypothetical protein
Os03g0282100	11.1042	20.3104	1.89808	0.0934537	-3.4196	0.000875532	0.00745969	Similar to ATPase, coupled to transmembrane movement of substances
Os06g0654900	921.162	1369.78	472.54	0.344974	-1.53544	0.000886945	0.00754115	Similar to CONSTANS-like protein CO6
Os01g0182900	573.561	812.498	334.623	0.411845	-1.27983	0.0008925	0.00757141	Conserved hypothetical protein
Os05g0563400	852.247	1161.71	542.785	0.46723	-1.0978	0.000894681	0.00758655	Similar to Auxin response factor 5
Os02g0230000	205.737	276.776	134.698	0.486668	-1.03899	0.000903201	0.0076497	Conserved hypothetical protein
Os03g0353000	275.804	419.635	131.974	0.314498	-1.66888	0.000904755	0.00765638	Conserved hypothetical protein
Os01g0841200	602.161	806.94	397.382	0.492455	-1.02194	0.000906983	0.00767033	Protein of unknown function DUF246, plant family protein
Os03g0410100	84.5309	125.929	43.1325	0.342513	-1.54577	0.000926842	0.00781636	Similar to cDNA clone:J033024M21, full insert sequence
Os02g0189700	80.4523	124.746	36.159	0.289861	-1.78656	0.000926993	0.00781636	Similar to Felis catus multi-drug resistance related (Fragment)
Os03g0208800	33.1501	51.5542	14.746	0.286029	-1.80577	0.000939316	0.00790263	Cyclin, C-terminal domain containing protein
Os12g0578000	42.2551	66.4235	18.0866	0.272291	-1.87678	0.000963683	0.00805897	Conserved hypothetical protein
Os06g0731950	449.792	610.016	289.567	0.474688	-1.07495	0.000965222	0.0080671	Conserved hypothetical protein
Os02g0696900	120.551	163.561	77.54	0.474073	-1.07682	0.00096681	0.00807801	Myb-like DNA-binding domain, SHAQKYF class domain containing protein
Os03g0823900	357.236	517.963	196.508	0.379387	-1.39826	0.000973524	0.00811507	Calmodulin binding protein-like domain containing protein
Os03g0367800	196.833	263.939	129.727	0.491505	-1.02472	0.00098972	0.00822362	Similar to Zinc finger HIT domain-containing protein 1
Os01g0871900	512.94	733.471	292.409	0.398664	-1.32675	0.00100451	0.00832224	Similar to POT family protein
Os03g0388000	141.052	197.45	84.6539	0.428736	-1.22184	0.00103176	0.0085257	Similar to Splicing factor SC35
Os11g0149200	23.0494	37.4383	8.66051	0.231328	-2.11199	0.00106021	0.00873802	Conserved hypothetical protein
Os10g0430700	136.077	201.153	71.001	0.35297	-1.50238	0.00106122	0.00874124	Conserved hypothetical protein
Os05g0587200	140.405	188.657	92.1538	0.488474	-1.03365	0.00107083	0.00880007	Conserved hypothetical protein
Os01g0803300	5840.24	8571.61	3108.87	0.362694	-1.46317	0.00107238	0.0088077	Protein of unknown function DUF6, transmembrane domain containing protein
Os02g0759500	124.412	168.748	80.0767	0.474534	-1.07542	0.00109878	0.0089865	Pentatricopeptide repeat domain containing protein
Os01g0883100	53.3281	80.0516	26.6045	0.332342	-1.58926	0.0010996	0.00898985	Similar to PISTILLATA-like MADS box protein
Os09g0317700	127.102	172.019	82.185	0.477767	-1.06562	0.00110333	0.00900328	Homeodomain-like containing protein
Os07g0525100	709.44	1043.36	375.521	0.359916	-1.47427	0.00110411	0.00900601	Putative integral membrane protein containing EamA- like transporter family domains, Regulation of intracellular auxin transpor
Os04g0228600	61.578	109.606	13.5498	0.123623	-3.01598	0.00112769	0.00915649	Similar to H0209A05.7 protein
Os05g0446550	226.965	324.311	129.618	0.399672	-1.32311	0.00112769	0.00915649	Similar to DNA glycosylase/lyase 701
Os05g0588800	131.515	182.651	80.3786	0.440065	-1.18421	0.001133	0.00918912	Similar to Yarrowia lipolytica chromosome D of strain CLIB99 of Yarrowia lipolytica
Os01g0621200	172.648	242.58	102.716	0.423433	-1.23979	0.00113966	0.00923789	Similar to proline transporter
Os04g0455700	543.324	731.615	355.034	0.485275	-1.04313	0.00115961	0.00937293	Similar to H0523F07.3 protein
Os02g0557800	2272.58	3358.71	1186.45	0.353245	-1.50126	0.00116343	0.00939316	A-type response regulator, Cytokinin signalin
Os10g0471700	548.123	768.024	328.221	0.427357	-1.22648	0.00118563	0.00954263	Similar to cDNA clone:J033067M05, full insert sequence
Os12g0582600	86.5659	127.764	45.3681	0.355094	-1.49373	0.00118676	0.00954527	TFIIS N-terminal domain containing protein
Os04g0465700	135.328	181.804	88.8516	0.488721	-1.03292	0.00119239	0.00956731	RNA-dependent RNA polymerase, eukaryotic-type domain containing protein
Os08g0517900	1098.29	1492.48	704.086	0.471754	-1.08389	0.0012027	0.00964189	Similar to 30S ribosomal protein S16
Os06g0162800	29.0243	54.3909	3.65778	0.0672498	-3.89433	0.00121169	0.00970308	MADS-box transcription factor, Control of spikelet morphogenesis, Regulation of floral meristem determinac
Os01g0307500	590.761	859.614	321.908	0.374479	-1.41704	0.00126407	0.0100491	Na<sup>+</sup> transporter, A member of HKT (high- affinity K<sup>+</sup> transporter)-type transporters, Regulation of K<sup>+</sup>/Na<sup>+</sup> homeostasis, Salt toleranc
Os07g0249800	30.1349	47.1863	13.0835	0.277273	-1.85062	0.00126611	0.0100597	Similar to IAA-amino acid hydrolase ILR1-like 8
Os01g0881800	234.995	349.421	120.569	0.345052	-1.53511	0.00127086	0.0100946	Conserved hypothetical protein
Os01g0141600	236.379	322.673	150.084	0.465128	-1.1043	0.00132745	0.0104564	Protein of unknown function DUF647 family protein
Os02g0761400	328.951	439.44	218.461	0.497135	-1.00829	0.00133655	0.0105071	Similar to ATPREP2
Os08g0268900	391.51	523.658	259.363	0.495291	-1.01365	0.00134497	0.0105626	Hypothetical conserved gene
Os03g0102200	126.068	169.843	82.293	0.484523	-1.04536	0.00135224	0.0106051	Similar to DNA-directed RNA polymerase II 14.5 kDa polypeptide (EC 2.7.7.6) (RPB9) (RPB14.5)
Os01g0612500	136.401	202.027	70.774	0.350319	-1.51326	0.00136	0.0106601	Phospholipase/carboxylesterase domain containing protein
Os03g0307333	82.9364	115.117	50.7559	0.440907	-1.18145	0.00138222	0.0107986	Hypothetical conserved gene
Os09g0482660	25.5111	46.2374	4.78481	0.103484	-3.27253	0.00140828	0.0109556	Similar to Subtilisin-type protease
Os06g0128700	296.745	399.844	193.645	0.484302	-1.04602	0.00142085	0.0110219	Ankyrin repeat domain containing protein
Os03g0661800	10.5309	19.0538	2.00808	0.10539	-3.24619	0.00142496	0.0110433	PDZ/DHR/GLGF domain containing protein
Os03g0837300	54.7793	79.2904	30.2682	0.381739	-1.38934	0.00142827	0.0110569	Similar to Nicotinate phosphoribosyltransferase- like protein
Os04g0120300	544.932	874.801	215.063	0.245842	-2.0242	0.00144221	0.011139	Similar to OSIGBa0115D20.4 protein
Os06g0714400	64.6735	92.3972	36.9498	0.399901	-1.32228	0.00144315	0.0111402	Conserved hypothetical protein
Os06g0295900	120.282	163.124	77.44	0.474732	-1.07481	0.00146051	0.0112377	Hypothetical conserved gene
Os10g0438300	53.3225	82.6784	23.9666	0.289877	-1.78649	0.00146301	0.0112478	Conserved hypothetical protein
Os03g0184550	560.72	766.444	354.996	0.463173	-1.11038	0.00146946	0.0112944	Similar to Dihydroflavonol-4-reductase
Os05g0541800	102.584	152.901	52.2658	0.341827	-1.54866	0.00148469	0.0113961	Similar to Ipomoelin
Os03g0283900	17.3569	29.1485	5.56521	0.190926	-2.38891	0.00150292	0.0114999	Similar to Serine/threonine-protein kinase PBS1 (EC 2.7.1.37) (AvrPphB susceptible protein 1)
Os02g0266900	76.5427	107.396	45.6895	0.425431	-1.233	0.00150351	0.0115003	Conserved hypothetical protein
Os11g0256400	585.292	810.776	359.808	0.443783	-1.17207	0.00153498	0.0116908	Zinc finger, SWIM-type domain containing protein
Os10g0529800	3843.85	5288.68	2399.01	0.453611	-1.14047	0.00154306	0.0117332	Similar to Tau class GST protein 4
Os07g0696100	192.067	265.309	118.825	0.447875	-1.15883	0.00155585	0.0117961	Conserved hypothetical protein
Os04g0218701	45.497	77.9727	13.0212	0.166997	-2.5821	0.00158215	0.0119701	Hypothetical conserved gene
Os11g0119900	56.6737	81.5639	31.7834	0.389674	-1.35966	0.00160594	0.0121083	Conserved hypothetical protein
Os02g0165200	811.797	1217.25	406.341	0.333818	-1.58286	0.00162715	0.0122261	Hypothetical protein
Os12g0554000	702.777	947.422	458.133	0.483558	-1.04824	0.00163186	0.0122558	Similar to Splicing factor, arginine/serine-rich 12
Os05g0466100	66.6938	93.6082	39.7793	0.424956	-1.23462	0.00164885	0.0123469	CCT domain containing protein
Os03g0293900	715.125	1076.05	354.204	0.329172	-1.60309	0.00166943	0.012478	Similar to Rubisco large subunit-binding protein subunit alpha (Fragment)
Os08g0197800	100.933	138.192	63.673	0.460758	-1.11792	0.00167192	0.0124933	Conserved hypothetical protein
Os03g0684300	116.934	157.537	76.3309	0.484527	-1.04535	0.00169746	0.012651	Nucleic acid binding, OB-fold, tRNA/helicase-type domain containing protein
Os01g0510600	117.182	168.971	65.3939	0.387014	-1.36954	0.00176207	0.0130346	Tetratricopeptide-like helical domain containing protein
Os07g0141500	136.651	182.564	90.7388	0.497025	-1.00861	0.00179755	0.0132276	Zinc finger, SWIM-type domain containing protein
Os05g0314700	15.9388	26.9848	4.89273	0.181314	-2.46344	0.00188034	0.0137234	Conserved hypothetical protein
[truncated: 640 more rows]

## Sheet: Sheet5
IR64-ck vs IR64-7d.Up-regulated DEGs ID exchange			IR64-ck vs IR64-7d.Down-regulated DEGs ID exchange			ZH11-ck vs ZH11-7d.Up-regulated DEGs ID exchange			ZH11-ck vs ZH11-7d.Down-regulated DEGs ID exchange
[truncated: 4,570 more rows]

[truncated: 5 more sheets: Sheet6, Sheet7, Sheet8, Sheet9, Sheet10]
