# Supplementary material for: Integrated transcriptome and metabolome analysis revealed that flavonoids enhanced the resistance of Oryza sativa against Meloidogyne graminicola
Source: Front Plant Sci. 2023 Mar 31;14:1137299. doi: 10.3389/fpls.2023.1137299 (PMC10102519; doi:10.3389/fpls.2023.1137299)
Supplement: Supplementary file 3 [file Table_3.xlsx]

## Sheet: Description
		Description
	Sheet1	IR64-7d vs IR64-ck.KEGG enrichment of up-regulated DEGs
	Sheet2	IR64-7d vs IR64-ck.KEGG enrichment of down-regulated DEGs
	Sheet3	ZH11-7d vs ZH11-ck.KEGG enrichment of up-regulated DEGs
	Sheet4	ZH11-7d vs ZH11-ck.KEGG enrichment of down-regulated DEGs
	Sheet5	Raw data of metabolome analysis
	Sheet6	Differentially accumulated metabolites (DAMs) between IR64-7d and ZH11-7d
	Sheet7	Identified metabolites
	Sheet8	KEGG enrichment of DAMs between IR64-7d and ZH11-7d
	Sheet9	various metabolites enriched in pentose phosphate pathway (ko00030)
	Sheet10	the KEGG pathways co-enriched in DEGs and DAMs

## Sheet: Sheet1
IR64-7d vs IR64-ck.KEGG enrichment of up-regulated DEGs
Term Name	MainClass	GeneHitsInSelectedSet	AllGenesInSelectedSet	GeneHitsInBackground	AllGenesInBackground	p-value	enrichFactor	GeneListInSelectedSets	corrected p-value(BH method)
03000 Transcription factors	A09180 Brite Hierarchies	32	136	664	14933	4.32987e-15	5.29164	[Os04t0610400-01, Os03t0183000-03, Os03t0183000-02, Os03t0183000-01, Os03t0183300-02, Os03t0183300-01, Os06t0712700-01, Os03t0341000-01, Os09t0287000-01, Os05t0497300-01, Os01t0797600-01, Os01t0141000-01, Os04t0669200-01, Os09t0286600-01, Os05t0429900-01, Os09t0522000-01, Os03t0720800-01, Os08t0408500-01, Os01t0693400-01, Os09t0379600-00, Os03t0315400-01, Os01t0874300-01, Os11t0700500-01, Os12t05…	3.11751e-13
00940 Phenylpropanoid biosynthesis	A09100 Metabolism	9	136	364	14933	0.00611468	2.71487	[Os03t0235000-01, Os04t0688100-01, Os01t0263000-00, Os07t0677300-01, Os03t0369000-01, Os04t0688100-02, Os02t0236800-01, Os04t0689000-01, Os02t0236800-02]	0.220128
B 09132 Signal transduction	A09130 Environmental Information Processing	13	136	720	14933	0.0142334	1.98253	[Os05t0539800-01, Os03t0310800-01, Os05t0539800-02, Os04t0537100-01, Os01t0699600-01, Os02t0805100-01, Os01t0699100-01, Os06t0562200-01, Os03t0181100-02, Os03t0181100-01, Os05t0545400-01, Os06t0166500-01, Os12t0626200-01]	0.341602
00520 Amino sugar and nucleotide sugar metabolism	A09100 Metabolism	6	136	225	14933	0.0170372	2.92804	[Os02t0791500-02, Os02t0745400-02, Os02t0791500-01, Os02t0745400-01, Os04t0608100-01, Os04t0608100-02]	0.30667
04016 MAPK signaling pathway - plant	A09130 Environmental Information Processing	7	136	316	14933	0.0256437	2.43231	[Os06t0562200-01, Os05t0545400-01, Os05t0539800-01, Os03t0310800-01, Os05t0539800-02, Os01t0699600-01, Os01t0699100-01]	0.369269
A09130 Environmental Information Processing	A09130 Environmental Information Processing	13	136	782	14933	0.0260973	1.82534	[Os05t0539800-01, Os03t0310800-01, Os05t0539800-02, Os04t0537100-01, Os01t0699600-01, Os02t0805100-01, Os01t0699100-01, Os06t0562200-01, Os03t0181100-02, Os03t0181100-01, Os05t0545400-01, Os06t0166500-01, Os12t0626200-01]	0.313168

## Sheet: Sheet2
IR64-7d vs IR64-ck.KEGG enrichment of down-regulated DEGs
Term Name	MainClass	GeneHitsInSelectedSet	AllGenesInSelectedSet	GeneHitsInBackground	AllGenesInBackground	p-value	enrichFactor	GeneListInSelectedSets	corrected p-value(BH method)
03110 Chaperones and folding catalysts	A09180 Brite Hierarchies	27	128	452	14933	1.33227e-15	6.96887	[Os02t0758000-01, Os03t0266300-01, Os12t0514500-01, Os12t0514500-02, Os08t0500700-01, Os12t0514500-03, Os05t0460000-01, Os03t0266300-03, Os03t0787300-01, Os05t0296800-02, Os02t0181900-01, Os04t0352400-01, Os03t0143400-01, Os05t0562300-01, Os04t0107900-03, Os04t0107900-02, Os05t0519700-03, Os04t0107900-01, Os05t0519700-02, Os03t0277300-01, Os04t0107900-04, Os02t0247200-01, Os01t0840100-01, Os10t04…	1.43885e-13
04141 Protein processing in endoplasmic reticulum	A09120 Genetic Information Processing	19	128	361	14933	2.38884e-10	6.14021	[Os04t0107900-03, Os04t0107900-02, Os04t0107900-01, Os03t0277300-01, Os02t0758000-01, Os04t0107900-04, Os03t0266300-01, Os12t0514500-01, Os12t0514500-02, Os08t0500700-01, Os12t0514500-03, Os05t0460000-01, Os03t0266300-03, Os03t0787300-01, Os05t0296800-02, Os08t0254500-03, Os08t0254500-01, Os08t0254500-02, Os01t0840100-01]	1.28998e-08
00904 Diterpenoid biosynthesis	A09100 Metabolism	7	128	92	14933	1.38026e-05	8.87661	[Os04t0178300-01, Os02t0569000-01, Os04t0178300-03, Os04t0178300-02, Os11t0474900-00, Os06t0569500-01, Os01t0561600-01]	0.000496893
B 09123 Folding, sorting and degradation	A09120 Genetic Information Processing	22	128	987	14933	3.13784e-05	2.60041	[Os04t0107900-03, Os04t0107900-02, Os04t0107900-01, Os03t0277300-01, Os02t0758000-01, Os04t0107900-04, Os03t0266300-01, Os12t0514500-01, Os12t0514500-02, Os08t0500700-01, Os12t0514500-03, Os05t0460000-01, Os03t0266300-03, Os03t0787300-01, Os05t0296800-02, Os08t0254500-03, Os08t0254500-01, Os08t0254500-02, Os01t0840100-01, Os10t0462900-02, Os03t0143400-01, Os10t0462900-01]	0.000847216
00400 Phenylalanine, tyrosine and tryptophan biosynthesis	A09100 Metabolism	6	128	76	14933	4.71884e-05	9.21032	[Os03t0264400-02, Os03t0264400-03, Os09t0255400-01, Os03t0126000-01, Os09t0255400-02, Os03t0264400-01]	0.00101927
03051 Proteasome	A09180 Brite Hierarchies	8	128	163	14933	8.00113e-05	5.72584	[Os04t0107900-03, Os04t0107900-02, Os04t0107900-01, Os03t0277300-01, Os04t0107900-04, Os01t0840100-01, Os08t0500700-01, Os05t0460000-01]	0.0014402
B 09183 Protein families: signaling and cellular processes	A09180 Brite Hierarchies	37	128	2385	14933	0.000153929	1.80988	[Os08t0500700-01, Os05t0460000-01, Os05t0537200-01, Os03t0223400-01, Os03t0143400-01, Os03t0709000-01, Os07t0258400-02, Os04t0107900-03, Os04t0401700-03, Os07t0258400-01, Os04t0107900-02, Os04t0107900-01, Os04t0401700-01, Os07t0258400-03, Os04t0401700-02, Os03t0277300-01, Os08t0140500-00, Os12t0476200-01, Os04t0107900-04, Os04t0652400-01, Os04t0652400-02, Os02t0314300-00, Os08t0140300-01, Os02t02…	0.00237491
04147 Exosome	A09180 Brite Hierarchies	19	128	949	14933	0.000454809	2.33574	[Os04t0107900-03, Os04t0107900-02, Os04t0107900-01, Os03t0277300-01, Os08t0140500-00, Os04t0107900-04, Os08t0500700-01, Os05t0460000-01, Os08t0140300-01, Os02t0247200-01, Os06t0158000-01, Os03t0223400-01, Os03t0100200-01, Os01t0840100-01, Os01t0533900-02, Os01t0533900-01, Os10t0462900-02, Os03t0143400-01, Os10t0462900-01]	0.00613992
04626 Plant-pathogen interaction	A09150 Organismal Systems	10	128	389	14933	0.00190166	2.99908	[Os04t0107900-03, Os04t0107900-02, Os04t0107900-01, Os01t0529800-01, Os11t0514500-01, Os04t0107900-04, Os12t0514500-01, Os12t0514500-02, Os08t0500700-01, Os12t0514500-03]	0.02282
B 09105 Amino acid metabolism	A09100 Metabolism	15	128	771	14933	0.00247957	2.26973	[Os03t0264400-02, Os03t0745000-01, Os03t0264400-03, Os03t0161900-02, Os08t0140500-00, Os03t0745000-02, Os03t0570100-01, Os08t0248800-01, Os03t0126000-01, Os03t0264400-01, Os08t0140300-01, Os02t0608600-01, Os03t0223400-01, Os09t0255400-01, Os09t0255400-02]	0.0267793
01009 Protein phosphatases and associated proteins	A09180 Brite Hierarchies	11	128	525	14933	0.0054741	2.44439	[Os04t0107900-03, Os04t0107900-02, Os04t0107900-01, Os03t0277300-01, Os04t0107900-04, Os02t0606900-01, Os02t0606900-02, Os01t0840100-01, Os06t0206700-01, Os08t0500700-01, Os05t0460000-01]	0.0454771
04016 MAPK signaling pathway - plant	A09130 Environmental Information Processing	8	128	316	14933	0.005871	2.95352	[Os06t0203800-01, Os05t0191700-00, Os06t0130100-01, Os06t0130100-02, Os11t0514500-01, Os06t0130100-03, Os02t0777400-01, Os05t0190300-03]	0.0452905
A09150 Organismal Systems	A09150 Organismal Systems	10	128	473	14933	0.00751916	2.46647	[Os04t0107900-03, Os04t0107900-02, Os04t0107900-01, Os01t0529800-01, Os11t0514500-01, Os04t0107900-04, Os12t0514500-01, Os12t0514500-02, Os08t0500700-01, Os12t0514500-03]	0.054138
B 09159 Environmental adaptation	A09150 Organismal Systems	10	128	473	14933	0.00751916	2.46647	[Os04t0107900-03, Os04t0107900-02, Os04t0107900-01, Os01t0529800-01, Os11t0514500-01, Os04t0107900-04, Os12t0514500-01, Os12t0514500-02, Os08t0500700-01, Os12t0514500-03]	0.054138
03029 Mitochondrial biogenesis	A09180 Brite Hierarchies	13	128	721	14933	0.00891771	2.10351	[Os04t0107900-03, Os04t0107900-02, Os04t0107900-01, Os03t0277300-01, Os04t0107900-04, Os08t0500700-01, Os05t0460000-01, Os03t0787300-01, Os05t0537200-01, Os01t0840100-01, Os10t0462900-02, Os03t0143400-01, Os10t0462900-01]	0.0566537
02000 Transporters	A09180 Brite Hierarchies	16	128	977	14933	0.00932869	1.91057	[Os07t0258400-02, Os04t0401700-03, Os07t0258400-01, Os04t0401700-01, Os07t0258400-03, Os04t0401700-02, Os12t0476200-01, Os04t0652400-01, Os04t0652400-02, Os02t0314300-00, Os01t0871600-01, Os04t0209200-01, Os01t0533900-02, Os08t0152000-01, Os01t0533900-01, Os03t0709000-01]	0.0559722
A09130 Environmental Information Processing	A09130 Environmental Information Processing	12	128	782	14933	0.0361107	1.79024	[Os06t0203800-01, Os05t0191700-00, Os02t0305950-00, Os06t0130100-01, Os06t0130100-02, Os11t0514500-01, Os06t0130100-03, Os04t0209200-01, Os01t0533900-02, Os01t0533900-01, Os02t0777400-01, Os05t0190300-03]	0.149998

## Sheet: Sheet3
ZH11-7d vs ZH11-ck.KEGG enrichment of up-regulated DEGs
Term Name	MainClass	GeneHitsInSelectedSet	AllGenesInSelectedSet	GeneHitsInBackground	AllGenesInBackground	p-value	enrichFactor	GeneListInSelectedSets	corrected p-value(BH method)
B 09110 Biosynthesis of other secondary metabolites	A09100 Metabolism	170	1823	623	14933	0	2.23523	[Os04t0688100-01, Os08t0158200-02, Os07t0689600-01, Os04t0359300-00, Os10t0323500-01, Os10t0430200-03, Os07t0104100-01, Os09t0323700-00, Os05t0162000-01, Os09t0399800-01, Os04t0688200-01, Os06t0521400-00, Os10t0430200-02, Os02t0161800-01, Os10t0430200-01, Os02t0240100-01, Os01t0930950-00, Os12t0111800-00, Os09t0400400-01, Os04t0688100-02, Os12t0112000-01, Os11t0112400-01, Os08t0327400-01, Os10t01…	0
A09100 Metabolism	A09100 Metabolism	700	1823	4306	14933	0	1.33163	[Os03t0248600-01, Os08t0130400-01, Os10t0517400-01, Os01t0949800-01, Os07t0689600-01, Os05t0420600-01, Os01t0642000-01, Os04t0674800-01, Os03t0248600-02, Os02t0714200-01, Os01t0693300-01, Os07t0104100-01, Os05t0144900-01, Os08t0557900-01, Os11t0242100-01, Os05t0568000-02, Os04t0680400-01, Os06t0152700-01, Os11t0242100-02, Os11t0284900-01, Os06t0521500-02, Os03t0118800-01, Os12t0183200-00, Os06t05…	0
00940 Phenylpropanoid biosynthesis	A09100 Metabolism	134	1823	364	14933	0	3.01553	[Os04t0688100-01, Os08t0158200-02, Os10t0323500-01, Os10t0430200-03, Os07t0104100-01, Os09t0323700-00, Os05t0162000-01, Os09t0399800-01, Os04t0688200-01, Os06t0521400-00, Os10t0430200-02, Os02t0161800-01, Os10t0430200-01, Os02t0240100-01, Os12t0111800-00, Os09t0400400-01, Os04t0688100-02, Os12t0112000-01, Os11t0112400-01, Os10t0109300-02, Os03t0749500-01, Os10t0109300-01, Os06t0521500-02, Os11t01…	0
00710 Carbon fixation in photosynthetic organisms	A09100 Metabolism	49	1823	147	14933	1.54453e-11	2.73048	[Os01t0760600-03, Os01t0110700-01, Os01t0760600-04, Os01t0110700-02, Os01t0760600-01, Os01t0760600-02, Os03t0183600-00, Os03t0255500-01, Os03t0255500-02, Os05t0496200-02, Os05t0496200-01, Os05t0496200-03, Os04t0486600-02, Os04t0486600-01, Os05t0186300-01, Os01t0208700-01, Os05t0402700-01, Os10t0390600-01, Os04t0459500-01, Os04t0459500-02, Os12t0292400-01, Os10t0478200-01, Os02t0698000-03, Os06t05…	7.91572e-10
B 09101 Carbohydrate metabolism	A09100 Metabolism	231	1823	1281	14933	1.63017e-10	1.47715	[Os03t0248600-01, Os04t0674800-01, Os03t0248600-02, Os02t0714200-01, Os05t0144900-01, Os03t0118800-01, Os06t0270900-01, Os06t0270900-02, Os12t0183200-00, Os11t0696200-01, Os06t0193200-01, Os01t0623600-01, Os10t0542900-01, Os04t0535600-02, Os04t0535600-01, Os02t0707000-00, Os10t0478200-01, Os07t0624600-01, Os04t0682300-03, Os04t0682300-02, Os12t0190000-02, Os04t0682300-01, Os07t0656200-01, Os12t01…	6.68371e-09
B 09183 Protein families: signaling and cellular processes	A09180 Brite Hierarchies	378	1823	2385	14933	5.37431e-09	1.29827	[Os03t0146100-05, Os03t0248600-01, Os07t0448800-01, Os01t0949800-01, Os03t0248600-02, Os09t0468000-01, Os03t0196000-00, Os08t0254600-01, Os04t0350100-01, Os09t0527600-01, Os03t0775200-01, Os02t0131800-01, Os12t0616000-01, Os03t0146100-01, Os02t0312600-01, Os02t0586400-01, Os02t0489800-00, Os03t0146100-03, Os01t0760000-01, Os03t0112101-00, Os09t0448200-01, Os09t0448200-02, Os03t0798300-01, Os03t07…	1.83622e-07
B 09106 Metabolism of other amino acids	A09100 Metabolism	85	1823	380	14933	1.45235e-08	1.8323	[Os11t0186200-01, Os10t0527400-01, Os01t0949800-01, Os10t0323500-01, Os01t0752200-01, Os01t0371500-01, Os09t0467200-01, Os05t0268500-04, Os02t0635200-01, Os05t0268500-03, Os05t0268500-02, Os05t0268500-01, Os01t0949700-01, Os11t0284900-01, Os03t0709000-01, Os04t0447800-01, Os03t0749500-01, Os03t0236200-01, Os02t0600400-01, Os01t0369700-01, Os01t0369700-03, Os01t0508000-02, Os01t0508000-01, Os06t02…	4.25332e-07
00010 Glycolysis / Gluconeogenesis	A09100 Metabolism	57	1823	226	14933	5.02704e-08	2.06598	[Os01t0658700-01, Os03t0248600-01, Os11t0186200-01, Os03t0712700-01, Os03t0712700-03, Os03t0248600-02, Os11t0216000-01, Os11t0216000-02, Os02t0714200-01, Os03t0255500-01, Os03t0255500-02, Os12t0145700-01, Os11t0586200-00, Os05t0496200-02, Os12t0135100-00, Os05t0496200-01, Os05t0496200-03, Os04t0486600-02, Os04t0486600-01, Os01t0658700-02, Os01t0847700-01, Os02t0739600-01, Os02t0176900-00, Os10t01…	1.28818e-06
01003 Glycosyltransferases	A09180 Brite Hierarchies	94	1823	448	14933	6.86745e-08	1.71874	[Os03t0837100-01, Os02t0192500-01, Os11t0599200-01, Os03t0837100-02, Os07t0412100-01, Os02t0192500-02, Os03t0306100-00, Os10t0578200-01, Os07t0412100-02, Os09t0422500-01, Os02t0744700-02, Os02t0744700-01, Os01t0880200-01, Os01t0176200-02, Os01t0880200-03, Os01t0176200-01, Os01t0880200-02, Os03t0837100-03, Os03t0287800-00, Os02t0242900-00, Os06t0152700-01, Os12t0555600-01, Os07t0424400-05, Os10t04…	1.56425e-06
00460 Cyanoamino acid metabolism	A09100 Metabolism	32	1823	101	14933	1.9335e-07	2.59531	[Os12t0640200-00, Os07t0656200-01, Os10t0323500-01, Os03t0212800-01, Os05t0268500-04, Os02t0635200-01, Os05t0268500-03, Os05t0268500-02, Os05t0268500-01, Os04t0650700-03, Os04t0650700-04, Os04t0650700-01, Os04t0650700-02, Os03t0749300-01, Os03t0749300-02, Os03t0749300-03, Os03t0749300-04, Os04t0457500-01, Os03t0703100-02, Os03t0749500-01, Os03t0703100-01, Os03t0703100-03, Os01t0508000-02, Os01t05…	3.96368e-06
00600 Sphingolipid metabolism	A09100 Metabolism	20	1823	52	14933	1.26094e-06	3.15055	[Os07t0679300-01, Os02t0639600-01, Os01t0782200-02, Os01t0782200-01, Os07t0444000-02, Os01t0166700-01, Os07t0444000-01, Os10t0473400-02, Os11t0242100-01, Os10t0473400-03, Os11t0516000-01, Os10t0189600-02, Os11t0242100-02, Os10t0189600-01, Os01t0624000-01, Os01t0624000-03, Os01t0624000-02, Os10t0473400-01, Os01t0624000-04, Os06t0226950-01]	2.34994e-05
B 09102 Energy metabolism	A09100 Metabolism	110	1823	585	14933	1.86121e-06	1.54027	[Os01t0110700-01, Os01t0110700-02, Os05t0420600-01, Os02t0190300-01, Os03t0255500-01, Os03t0255500-02, Os05t0186300-01, Os08t0200300-02, Os04t0543900-01, Os12t0183200-00, Os04t0543900-02, Os10t0390600-01, Os12t0189400-01, Os03t0390400-01, Os07t0558400-01, Os10t0478200-01, Os01t0720300-00, Os04t0551200-01, Os08t0104600-02, Os05t0560000-01, Os03t0202001-01, Os01t0639900-01, Os03t0189400-01, Os05t04…	3.17956e-05
00250 Alanine, aspartate and glutamate metabolism	A09100 Metabolism	27	1823	87	14933	2.67726e-06	2.54217	[Os03t0171900-01, Os06t0548000-01, Os03t0171900-02, Os01t0760600-03, Os01t0760600-04, Os01t0760600-01, Os12t0131150-00, Os01t0760600-02, Os03t0183600-00, Os04t0650700-03, Os03t0223400-01, Os04t0650700-04, Os04t0650700-01, Os04t0650700-02, Os02t0735200-01, Os02t0735200-02, Os02t0735200-03, Os04t0447800-01, Os03t0236200-01, Os04t0543900-01, Os03t0712800-02, Os04t0543900-02, Os01t0682001-01, Os03t02…	4.22184e-05
00500 Starch and sucrose metabolism	A09100 Metabolism	62	1823	285	14933	3.42202e-06	1.782	[Os02t0733300-01, Os03t0712700-01, Os07t0412100-01, Os03t0712700-03, Os07t0412100-02, Os02t0744700-02, Os04t0674800-01, Os02t0744700-01, Os07t0421300-01, Os10t0323500-01, Os05t0144900-01, Os11t0586200-00, Os06t0247900-01, Os03t0749500-01, Os03t0221500-02, Os03t0221500-03, Os10t0553300-01, Os01t0508000-02, Os01t0508000-01, Os05t0366600-01, Os01t0897600-01, Os03t0221500-01, Os03t0703000-01, Os03t07…	5.01081e-05
B 09191 Unclassified: metabolism	A09190 Not Included in Pathway or Brite	106	1823	574	14933	6.63494e-06	1.51271	[Os06t0590301-01, Os01t0925300-01, Os01t0842500-01, Os01t0827300-01, Os10t0554300-00, Os12t0108000-01, Os06t0244000-01, Os03t0845000-01, Os08t0237800-00, Os04t0600200-01, Os02t0823700-00, Os09t0338500-01, Os07t0480800-01, Os06t0472000-01, Os01t0239700-02, Os01t0239700-01, Os01t0239700-03, Os04t0604800-00, Os05t0100600-02, Os05t0100600-01, Os03t0685300-01, Os01t0850800-00, Os01t0634500-00, Os07t04…	9.06775e-05
00591 Linoleic acid metabolism	A09100 Metabolism	14	1823	32	14933	8.57235e-06	3.58376	[Os11t0575600-01, Os04t0447100-02, Os04t0447100-01, Os03t0738600-01, Os03t0700700-04, Os03t0700700-03, Os03t0700700-02, Os03t0700700-01, Os03t0699700-01, Os08t0509100-01, Os08t0509100-02, Os05t0304600-02, Os08t0508800-01, Os05t0304600-01]	0.000109833
A09190 Not Included in Pathway or Brite	A09190 Not Included in Pathway or Brite	128	1823	737	14933	1.7806e-05	1.42267	[Os07t0659600-00, Os06t0590301-01, Os01t0925300-01, Os01t0842500-01, Os01t0827300-01, Os05t0382600-03, Os05t0382600-02, Os10t0554300-00, Os12t0108000-01, Os06t0244000-01, Os03t0845000-01, Os08t0237800-00, Os04t0600200-01, Os02t0823700-00, Os09t0338500-01, Os07t0480800-01, Os06t0472000-01, Os01t0239700-02, Os01t0239700-01, Os02t0285800-02, Os01t0239700-03, Os04t0604800-00, Os05t0100600-02, Os02t02…	0.000214719
00620 Pyruvate metabolism	A09100 Metabolism	41	1823	174	14933	2.15963e-05	1.93017	[Os10t0478200-01, Os11t0186200-01, Os01t0110700-01, Os01t0110700-02, Os04t0551200-01, Os11t0216000-01, Os11t0216000-02, Os03t0255500-01, Os03t0255500-02, Os03t0189400-01, Os05t0405000-01, Os05t0405000-02, Os12t0145700-01, Os08t0191700-02, Os08t0191700-01, Os08t0191700-04, Os08t0191700-03, Os06t0104900-01, Os01t0847700-01, Os05t0186300-01, Os01t0208700-01, Os02t0739600-01, Os10t0159800-01, Os08t03…	0.000245958
00480 Glutathione metabolism	A09100 Metabolism	38	1823	160	14933	3.5342e-05	1.94547	[Os10t0527400-01, Os01t0949800-01, Os01t0371500-01, Os09t0467200-01, Os10t0527601-00, Os06t0127900-01, Os03t0283000-00, Os04t0223300-00, Os01t0949700-01, Os11t0284900-01, Os10t0543800-00, Os09t0543400-00, Os03t0709000-01, Os04t0457500-01, Os10t0529500-01, Os02t0600400-01, Os01t0369700-01, Os03t0135100-01, Os01t0369700-03, Os09t0367700-01, Os02t0813500-01, Os11t0588300-01, Os03t0595600-00, Os02t08…	0.000381322
99980 Enzymes with EC numbers	A09190 Not Included in Pathway or Brite	91	1823	507	14933	8.77807e-05	1.47026	[Os06t0590301-01, Os04t0631200-02, Os01t0925300-01, Os01t0842500-01, Os02t0318100-00, Os12t0259800-00, Os06t0335900-02, Os01t0850550-00, Os01t0827300-01, Os06t0335975-00, Os11t0499600-02, Os11t0499600-01, Os02t0491400-01, Os09t0103800-00, Os01t0939100-01, Os11t0539200-01, Os10t0554300-00, Os07t0605800-01, Os12t0108000-01, Os06t0244000-01, Os03t0845000-01, Os08t0240500-00, Os06t0696400-01, Os08t02…	0.000899752
02000 Transporters	A09180 Brite Hierarchies	158	1823	977	14933	9.58548e-05	1.32472	[Os03t0146100-05, Os10t0527400-01, Os04t0642000-01, Os07t0448800-01, Os04t0642000-02, Os01t0949800-01, Os09t0468000-01, Os03t0196000-00, Os01t0371500-01, Os02t0190300-01, Os03t0826300-00, Os03t0775200-01, Os02t0131800-01, Os01t0949700-01, Os01t0112400-01, Os03t0146100-01, Os04t0459000-01, Os03t0146100-03, Os01t0972200-00, Os09t0448200-01, Os09t0448200-02, Os09t0454600-00, Os06t0153200-02, Os11t05…	0.000935726
B 09103 Lipid metabolism	A09100 Metabolism	119	1823	705	14933	0.000123208	1.38267	[Os05t0358700-01, Os08t0200100-01, Os01t0693300-01, Os11t0242100-01, Os05t0568000-02, Os11t0242100-02, Os11t0284900-01, Os08t0327400-01, Os06t0244000-01, Os04t0634700-01, Os02t0120200-01, Os01t0166700-01, Os06t0270900-01, Os06t0270900-02, Os11t0507200-00, Os05t0462400-01, Os10t0473400-02, Os10t0473400-03, Os06t0158000-01, Os02t0590400-02, Os02t0590400-01, Os08t0414200-01, Os02t0590400-03, Os10t04…	0.00114807
04626 Plant-pathogen interaction	A09150 Organismal Systems	72	1823	389	14933	0.000181378	1.51615	[Os03t0812400-01, Os08t0453700-00, Os07t0125500-01, Os11t0224900-00, Os04t0514600-00, Os08t0254600-01, Os05t0312600-01, Os05t0343400-01, Os12t0246700-01, Os05t0568000-02, Os11t0586200-00, Os06t0716700-03, Os06t0716700-02, Os10t0191300-01, Os06t0716700-01, Os10t0358200-00, Os03t0789000-00, Os01t0360200-01, Os01t0360200-03, Os10t0162854-01, Os09t0474300-01, Os01t0505600-01, Os09t0438000-02, Os03t07…	0.00161663
00910 Nitrogen metabolism	A09100 Metabolism	17	1823	56	14933	0.000248705	2.48669	[Os01t0704100-02, Os02t0112600-01, Os08t0470200-02, Os08t0470200-01, Os04t0543900-01, Os01t0639900-01, Os03t0712800-02, Os02t0112100-01, Os04t0543900-02, Os01t0704100-01, Os01t0682001-01, Os03t0794500-01, Os02t0635200-01, Os03t0223400-01, Os02t0735200-01, Os02t0735200-02, Os02t0735200-03]	0.00212436
00520 Amino sugar and nucleotide sugar metabolism	A09100 Metabolism	46	1823	225	14933	0.000277537	1.67469	[Os11t0124900-01, Os03t0712700-01, Os03t0278000-03, Os03t0712700-03, Os12t0131150-00, Os04t0682300-03, Os04t0682300-02, Os04t0682300-01, Os11t0701200-01, Os06t0726100-01, Os04t0530700-01, Os11t0600900-01, Os11t0586200-00, Os06t0712500-01, Os04t0640700-01, Os12t0555600-01, Os11t0702200-01, Os04t0640700-02, Os05t0580000-01, Os07t0686900-01, Os06t0227250-00, Os09t0480400-01, Os02t0605900-01, Os03t01…	0.0022758
00270 Cysteine and methionine metabolism	A09100 Metabolism	41	1823	195	14933	0.000316703	1.7223	[Os10t0478200-01, Os03t0171900-01, Os06t0548000-01, Os03t0307200-01, Os03t0196600-01, Os03t0171900-02, Os01t0760600-03, Os03t0161900-02, Os01t0760600-04, Os04t0551200-01, Os03t0106400-01, Os01t0760600-01, Os07t0689600-01, Os11t0552000-01, Os01t0760600-02, Os10t0419400-01, Os03t0185000-00, Os06t0104900-01, Os05t0149300-00, Os04t0345800-00, Os04t0578000-01, Os02t0302700-01, Os02t0222100-01, Os06t01…	0.00249708
04812 Cytoskeleton proteins	A09180 Brite Hierarchies	53	1823	274	14933	0.000420855	1.58448	[Os02t0720200-01, Os05t0397900-01, Os01t0514600-01, Os12t0616000-01, Os03t0719000-01, Os03t0686300-00, Os02t0489800-00, Os01t0760000-01, Os01t0625200-02, Os01t0625200-01, Os06t0152100-01, Os04t0642100-01, Os10t0498900-01, Os04t0375900-01, Os01t0744000-02, Os01t0744000-01, Os08t0531100-01, Os01t0757400-02, Os05t0409400-01, Os01t0757400-01, Os01t0605500-00, Os08t0558400-01, Os01t0685900-02, Os08t05…	0.00319538
00944 Flavone and flavonol biosynthesis	A09100 Metabolism	5	1823	7	14933	0.000457644	5.85103	[Os10t0317900-02, Os07t0148200-01, Os10t0317900-01, Os10t0320100-01, Os03t0367101-00]	0.00335061
00220 Arginine biosynthesis	A09100 Metabolism	17	1823	59	14933	0.000492723	2.36025	[Os03t0279400-01, Os06t0548000-01, Os01t0760600-03, Os01t0760600-04, Os01t0760600-01, Os01t0760600-02, Os03t0279400-02, Os04t0543900-01, Os03t0183600-00, Os03t0712800-02, Os04t0543900-02, Os03t0794500-01, Os10t0390600-01, Os03t0223400-01, Os02t0735200-01, Os02t0735200-02, Os02t0735200-03]	0.00348304
B 09181 Protein families: metabolism	A09180 Brite Hierarchies	423	1823	3023	14933	0.000515734	1.14621	[Os02t0102000-00, Os01t0629600-01, Os04t0350100-01, Os01t0636400-01, Os06t0152700-01, Os02t0230100-01, Os02t0165100-01, Os01t0926700-00, Os07t0503900-01, Os04t0412800-01, Os02t0135200-00, Os07t0678300-01, Os10t0512800-01, Os05t0440800-01, Os05t0149500-01, Os10t0390600-01, Os12t0189400-01, Os04t0540900-01, Os12t0486900-01, Os12t0433500-01, Os07t0252400-02, Os10t0326900-00, Os07t0252400-01, Os10t04…	0.00352418
04147 Exosome	A09180 Brite Hierarchies	149	1823	949	14933	0.00059038	1.28612	[Os03t0248600-01, Os10t0481500-00, Os02t0803600-01, Os01t0265100-01, Os04t0642000-01, Os04t0642000-02, Os01t0728150-00, Os03t0248600-02, Os02t0190300-01, Os12t0566300-01, Os04t0350100-01, Os09t0527600-01, Os04t0459000-01, Os02t0312600-01, Os02t0586400-01, Os03t0112101-00, Os06t0160100-00, Os03t0277000-01, Os09t0454600-00, Os01t0166700-01, Os04t0543900-01, Os01t0631900-00, Os11t0696200-01, Os02t07…	0.00390413
A09150 Organismal Systems	A09150 Organismal Systems	79	1823	473	14933	0.0021853	1.36813	[Os03t0812400-01, Os08t0453700-00, Os07t0125500-01, Os11t0224900-00, Os04t0514600-00, Os08t0254600-01, Os05t0312600-01, Os05t0343400-01, Os12t0246700-01, Os05t0568000-02, Os11t0586200-00, Os06t0716700-03, Os06t0716700-02, Os10t0191300-01, Os06t0716700-01, Os10t0358200-00, Os01t0174000-00, Os03t0789000-00, Os01t0360200-01, Os01t0360200-03, Os10t0162854-01, Os02t0203000-00, Os09t0474300-01, Os07t05…	0.0139996
B 09159 Environmental adaptation	A09150 Organismal Systems	79	1823	473	14933	0.0021853	1.36813	[Os03t0812400-01, Os08t0453700-00, Os07t0125500-01, Os11t0224900-00, Os04t0514600-00, Os08t0254600-01, Os05t0312600-01, Os05t0343400-01, Os12t0246700-01, Os05t0568000-02, Os11t0586200-00, Os06t0716700-03, Os06t0716700-02, Os10t0191300-01, Os06t0716700-01, Os10t0358200-00, Os01t0174000-00, Os03t0789000-00, Os01t0360200-01, Os01t0360200-03, Os10t0162854-01, Os02t0203000-00, Os09t0474300-01, Os07t05…	0.0139996
00350 Tyrosine metabolism	A09100 Metabolism	19	1823	78	14933	0.00220388	1.99535	[Os06t0338200-01, Os06t0548000-01, Os02t0302700-01, Os12t0210300-01, Os01t0760600-03, Os01t0760600-04, Os01t0760600-01, Os11t0552000-01, Os01t0760600-02, Os10t0159800-01, Os10t0159800-04, Os10t0159800-03, Os02t0306401-00, Os03t0189400-01, Os06t0338700-00, Os11t0210300-01, Os11t0210300-02, Os10t0380800-00, Os11t0245100-01]	0.0132881
00903 Limonene and pinene degradation	A09100 Metabolism	7	1823	17	14933	0.00255042	3.37295	[Os11t0186200-01, Os01t0591300-01, Os01t0591300-02, Os01t0591000-01, Os01t0591000-02, Os06t0270900-01, Os06t0270900-02]	0.0149382
99981 Carbohydrate metabolism	A09190 Not Included in Pathway or Brite	6	1823	13	14933	0.00262324	3.78067	[Os02t0744200-01, Os04t0530100-01, Os02t0639500-01, Os05t0246300-01, Os04t0552200-00, Os02t0658800-01]	0.0149379
00071 Fatty acid degradation	A09100 Metabolism	19	1823	81	14933	0.00348072	1.92145	[Os11t0186200-01, Os05t0362100-01, Os10t0159800-01, Os10t0159800-04, Os06t0270900-01, Os10t0159800-03, Os09t0252100-01, Os06t0270900-02, Os09t0252100-02, Os03t0189400-01, Os11t0169800-01, Os06t0158000-01, Os01t0591300-01, Os01t0591300-02, Os01t0591000-01, Os01t0591000-02, Os11t0210300-01, Os06t0347100-01, Os11t0210300-02]	0.0192851
00052 Galactose metabolism	A09100 Metabolism	19	1823	87	14933	0.00788866	1.78894	[Os01t0130400-01, Os03t0712700-01, Os07t0679300-01, Os03t0712700-03, Os04t0458300-01, Os04t0458300-02, Os07t0421300-01, Os02t0534400-01, Os05t0595100-01, Os09t0323000-02, Os11t0586200-00, Os09t0323000-01, Os06t0676700-03, Os09t0553200-01, Os04t0535600-02, Os06t0676700-02, Os06t0676700-01, Os04t0535600-01, Os03t0316200-01]	0.0425573
01001 Protein kinases	A09180 Brite Hierarchies	115	1823	763	14933	0.0089486	1.23462	[Os07t0542400-02, Os07t0542400-01, Os07t0150700-01, Os07t0645200-01, Os10t0571300-01, Os02t0165100-01, Os07t0134200-01, Os02t0135200-00, Os01t0958200-01, Os07t0678300-01, Os01t0307686-00, Os01t0259400-01, Os05t0440800-01, Os12t0577700-00, Os04t0540900-01, Os03t0636800-01, Os03t0636800-02, Os01t0897000-01, Os02t0193600-01, Os12t0486900-01, Os01t0810800-01, Os02t0559300-02, Os12t0433500-01, Os02t05…	0.0470375
B 09105 Amino acid metabolism	A09100 Metabolism	116	1823	771	14933	0.00915556	1.23243	[Os07t0689600-01, Os04t0359300-00, Os10t0419400-01, Os12t0135100-00, Os11t0245100-01, Os02t0302700-01, Os03t0798300-01, Os03t0118800-01, Os03t0798300-02, Os06t0270900-01, Os06t0270900-02, Os04t0543900-01, Os02t0306401-00, Os04t0543900-02, Os10t0390600-01, Os10t0550900-01, Os06t0131300-01, Os01t0580500-01, Os03t0798300-03, Os03t0798300-04, Os01t0927000-01, Os10t0478200-01, Os12t0210300-01, Os12t06…	0.0469223
00960 Tropane, piperidine and pyridine alkaloid biosynthesis	A09100 Metabolism	12	1823	48	14933	0.0109713	2.04786	[Os06t0338700-00, Os06t0338200-01, Os06t0548000-01, Os02t0302700-01, Os01t0760600-03, Os01t0760600-04, Os11t0654400-00, Os01t0760600-01, Os11t0552000-01, Os01t0930950-00, Os01t0760600-02, Os02t0306401-00]	0.0548567
00592 alpha-Linolenic acid metabolism	A09100 Metabolism	20	1823	97	14933	0.0124099	1.68896	[Os06t0244000-01, Os05t0362100-01, Os02t0218700-01, Os04t0447100-02, Os04t0447100-01, Os03t0132000-01, Os03t0700700-04, Os03t0700700-03, Os03t0700700-02, Os01t0901500-01, Os03t0700700-01, Os08t0509100-01, Os11t0210300-01, Os06t0347100-01, Os11t0210300-02, Os11t0260100-00, Os08t0509100-02, Os05t0304600-02, Os08t0508800-01, Os05t0304600-01]	0.0605721
99992 Structural proteins	A09190 Not Included in Pathway or Brite	7	1823	22	14933	0.0129283	2.60637	[Os07t0659600-00, Os05t0382600-03, Os11t0156600-00, Os05t0382600-02, Os12t0158600-00, Os05t0382900-01, Os05t0382900-02]	0.0616348
00950 Isoquinoline alkaloid biosynthesis	A09100 Metabolism	11	1823	44	14933	0.0145651	2.04786	[Os06t0338700-00, Os06t0338200-01, Os06t0548000-01, Os02t0302700-01, Os01t0760600-03, Os01t0760600-04, Os01t0760600-01, Os11t0552000-01, Os01t0760600-02, Os10t0380800-00, Os02t0306401-00]	0.0678601
00053 Ascorbate and aldarate metabolism	A09100 Metabolism	18	1823	87	14933	0.0165327	1.69478	[Os01t0847700-01, Os11t0186200-01, Os08t0557600-02, Os12t0190000-02, Os06t0270900-01, Os10t0417600-01, Os12t0190000-01, Os06t0270900-02, Os08t0557600-01, Os04t0223300-00, Os03t0587000-01, Os01t0591300-01, Os09t0567300-01, Os01t0591300-02, Os01t0591000-01, Os01t0591000-02, Os12t0443500-01, Os02t0707000-00]	0.0753155
00196 Photosynthesis - antenna proteins	A09100 Metabolism	7	1823	23	14933	0.016669	2.49305	[Os03t0592500-01, Os09t0346500-04, Os03t0592500-02, Os11t0242800-01, Os01t0600900-02, Os07t0558400-01, Os01t0600900-03]	0.0742859
03110 Chaperones and folding catalysts	A09180 Brite Hierarchies	69	1823	452	14933	0.0286634	1.25046	[Os06t0219500-00, Os01t0339900-01, Os02t0102000-00, Os02t0758000-01, Os01t0347600-01, Os05t0460000-01, Os03t0787300-01, Os11t0267400-01, Os05t0587300-01, Os06t0716700-03, Os06t0716700-02, Os06t0716700-01, Os01t0180800-03, Os03t0113700-01, Os04t0412800-01, Os07t0641700-02, Os09t0474300-01, Os03t0276500-01, Os07t0641700-01, Os06t0159400-01, Os04t0118500-01, Os08t0525600-01, Os01t0840100-01, Os03t08…	0.125021
04016 MAPK signaling pathway - plant	A09130 Environmental Information Processing	50	1823	316	14933	0.03218	1.29611	[Os03t0860100-01, Os06t0603300-00, Os03t0812400-01, Os08t0453700-00, Os05t0191700-00, Os07t0125500-01, Os10t0573400-01, Os06t0726100-01, Os05t0343400-01, Os06t0562200-01, Os11t0586200-00, Os10t0191300-01, Os07t0155600-01, Os03t0132900-01, Os04t0578000-01, Os01t0360200-01, Os02t0135200-00, Os05t0595400-02, Os01t0360200-03, Os05t0595400-01, Os01t0699100-01, Os09t0438000-02, Os09t0438000-01, Os10t05…	0.137435
00941 Flavonoid biosynthesis	A09100 Metabolism	17	1823	87	14933	0.032583	1.60063	[Os09t0543900-02, Os09t0543900-01, Os08t0205000-00, Os10t0317900-02, Os11t0116300-01, Os07t0526400-01, Os04t0664500-01, Os10t0320100-01, Os03t0367101-00, Os07t0214900-00, Os02t0467600-01, Os11t0182200-01, Os05t0320700-02, Os06t0185500-00, Os11t0182200-02, Os02t0767300-01, Os10t0317900-01]	0.136316
00040 Pentose and glucuronate interconversions	A09100 Metabolism	21	1823	117	14933	0.0443162	1.47026	[Os01t0847700-01, Os01t0312500-01, Os07t0675100-01, Os01t0788400-01, Os06t0193200-01, Os04t0137201-02, Os04t0137201-01, Os09t0571100-01, Os01t0634600-00, Os01t0623600-01, Os05t0578600-01, Os09t0553200-01, Os08t0450100-01, Os05t0542800-03, Os01t0743200-02, Os12t0443500-01, Os10t0457200-01, Os05t0542800-02, Os01t0743200-01, Os05t0542800-01, Os01t0254300-00]	0.181697
A09130 Environmental Information Processing	A09130 Environmental Information Processing	111	1823	782	14933	0.0479027	1.16272	[Os03t0860100-01, Os06t0701900-00, Os04t0642000-01, Os08t0453700-00, Os04t0642000-02, Os05t0191700-00, Os12t0601400-01, Os07t0125500-01, Os12t0609200-01, Os02t0190300-01, Os03t0633800-01, Os10t0571300-01, Os10t0191300-01, Os07t0155600-01, Os03t0132900-01, Os04t0459000-01, Os01t0768333-00, Os01t0360200-01, Os02t0135200-00, Os01t0360200-03, Os04t0634700-01, Os08t0237800-00, Os12t0183200-00, Os09t04…	0.19255
99999 Others	A09190 Not Included in Pathway or Brite	8	1823	34	14933	0.0482931	1.9274	[Os11t0151700-01, Os12t0637200-01, Os11t0151800-01, Os04t0410600-01, Os01t0800500-01, Os12t0637100-02, Os12t0151000-01, Os12t0150700-00]	0.190386

## Sheet: Sheet4
ZH11-7d vs ZH11-ck.KEGG enrichment of down-regulated DEGs
Term Name	MainClass	GeneHitsInSelectedSet	AllGenesInSelectedSet	GeneHitsInBackground	AllGenesInBackground	p-value	enrichFactor	GeneListInSelectedSets	corrected p-value(BH method)
03009 Ribosome biogenesis	A09180 Brite Hierarchies	43	544	498	14933	1.39631e-07	2.37021	[Os11t0516800-01, Os07t0662600-01, Os05t0580800-00, Os07t0203300-01, Os11t0677500-00, Os03t0370500-02, Os09t0388400-01, Os07t0631900-01, Os12t0615900-01, Os10t0456900-01, Os01t0552300-01, Os03t0125300-01, Os02t0468200-01, Os02t0804300-02, Os10t0414500-01, Os02t0804300-01, Os02t0599151-00, Os03t0277300-01, Os12t0101000-01, Os08t0412200-01, Os12t0189900-01, Os09t0352400-02, Os04t0625300-01, Os09t03…	2.40165e-05
03008 Ribosome biogenesis in eukaryotes	A09120 Genetic Information Processing	18	544	146	14933	6.04683e-06	3.38429	[Os11t0516800-01, Os05t0580800-00, Os12t0101000-01, Os11t0677500-00, Os03t0647500-01, Os03t0370500-02, Os06t0195900-02, Os03t0647500-02, Os06t0195900-01, Os02t0481900-02, Os02t0481900-01, Os12t0101000-02, Os04t0548300-02, Os12t0101000-03, Os04t0548300-01, Os03t0350100-01, Os10t0456900-01, Os03t0350100-02]	0.000520027
00909 Sesquiterpenoid and triterpenoid biosynthesis	A09100 Metabolism	9	544	52	14933	9.60421e-05	4.75103	[Os03t0361500-00, Os11t0562100-01, Os11t0285000-01, Os11t0562100-02, Os11t0189600-02, Os11t0189600-01, Os03t0184550-01, Os03t0347900-02, Os03t0347900-01]	0.00550642
03020 RNA polymerase	A09120 Genetic Information Processing	11	544	80	14933	0.000145555	3.77443	[Os07t0611600-01, Os08t0268900-01, Os07t0670200-01, Os09t0555200-01, Os03t0102200-01, Os02t0152700-01, Os06t0612200-01, Os03t0586600-01, Os03t0845700-01, Os04t0572600-01, Os07t0611600-02]	0.00625885
03021 Transcription machinery	A09180 Brite Hierarchies	28	544	394	14933	0.000598395	1.95079	[Os11t0248200-01, Os03t0102200-01, Os03t0845700-01, Os01t0912600-01, Os03t0756500-00, Os04t0572600-01, Os12t0225100-02, Os12t0225100-01, Os07t0597400-01, Os07t0611600-01, Os06t0612200-01, Os03t0586600-01, Os01t0756400-01, Os07t0611600-02, Os03t0815900-01, Os11t0137500-01, Os08t0268900-01, Os07t0670200-01, Os02t0152700-01, Os12t0485400-01, Os05t0569900-01, Os05t0569900-02, Os01t0694300-01, Os10t01…	0.0205848
00100 Steroid biosynthesis	A09100 Metabolism	8	544	71	14933	0.00417332	3.093	[Os11t0562100-01, Os11t0285000-01, Os11t0562100-02, Os08t0529800-01, Os11t0189600-02, Os02t0139500-02, Os11t0189600-01, Os02t0139500-01]	0.119635
B 09121 Transcription	A09120 Genetic Information Processing	29	544	474	14933	0.00457257	1.67945	[Os03t0102200-01, Os05t0162600-01, Os03t0845700-01, Os04t0572600-01, Os06t0167000-01, Os06t0167000-02, Os07t0611600-01, Os06t0167000-03, Os06t0167000-04, Os06t0612200-01, Os03t0388000-02, Os05t0364600-01, Os03t0586600-01, Os03t0388000-01, Os02t0107000-01, Os04t0118900-01, Os06t0608300-02, Os07t0611600-02, Os06t0608300-01, Os02t0610600-01, Os03t0277300-01, Os11t0137500-01, Os08t0268900-01, Os07t06…	0.112355
A09130 Environmental Information Processing	A09130 Environmental Information Processing	43	544	782	14933	0.0046396	1.50942	[Os02t0557800-01, Os01t0813100-01, Os01t0952500-01, Os02t0255300-00, Os02t0557800-02, Os04t0442300-01, Os02t0190000-00, Os11t0309000-02, Os11t0309000-01, Os04t0442300-02, Os06t0691600-01, Os11t0309000-03, Os05t0563400-01, Os04t0617050-01, Os09t0456200-01, Os04t0691900-01, Os02t0769100-01, Os08t0109400-01, Os01t0286900-01, Os05t0563400-02, Os02t0603000-00, Os01t0810300-01, Os01t0743800-00, Os12t01…	0.0997514
04075 Plant hormone signal transduction	A09130 Environmental Information Processing	26	544	425	14933	0.00704488	1.67932	[Os02t0557800-01, Os01t0813100-01, Os01t0952500-01, Os02t0255300-00, Os02t0557800-02, Os04t0442300-01, Os04t0442300-02, Os05t0563400-01, Os04t0617050-01, Os09t0456200-01, Os02t0769100-01, Os08t0109400-01, Os01t0286900-01, Os05t0563400-02, Os01t0743800-00, Os12t0139400-01, Os11t0143300-01, Os11t0143300-02, Os01t0904700-01, Os05t0443900-01, Os06t0697000-01, Os06t0697000-02, Os07t0686100-01, Os03t07…	0.134636
B 09132 Signal transduction	A09130 Environmental Information Processing	39	544	720	14933	0.00869336	1.48689	[Os02t0557800-01, Os01t0813100-01, Os01t0952500-01, Os02t0255300-00, Os02t0557800-02, Os04t0442300-01, Os11t0309000-02, Os11t0309000-01, Os04t0442300-02, Os06t0691600-01, Os11t0309000-03, Os05t0563400-01, Os04t0617050-01, Os09t0456200-01, Os04t0691900-01, Os02t0769100-01, Os08t0109400-01, Os01t0286900-01, Os05t0563400-02, Os02t0603000-00, Os01t0810300-01, Os01t0743800-00, Os12t0139400-01, Os11t01…	0.149526
B 09109 Metabolism of terpenoids and polyketides	A09100 Metabolism	25	544	413	14933	0.00923274	1.66164	[Os06t0110000-01, Os01t0197700-01, Os08t0512700-01, Os03t0810100-01, Os11t0189600-02, Os10t0483500-01, Os11t0189600-01, Os07t0240600-01, Os11t0562100-01, Os11t0562100-02, Os06t0729000-03, Os06t0729000-02, Os06t0729000-01, Os03t0184550-01, Os01t0561600-01, Os03t0347900-02, Os03t0347900-01, Os12t0617400-01, Os03t0361500-00, Os11t0285000-01, Os09t0403300-00, Os06t0204100-00, Os03t0760000-01, Os04t05…	0.144366
00906 Carotenoid biosynthesis	A09100 Metabolism	6	544	55	14933	0.0145399	2.99459	[Os06t0729000-03, Os06t0729000-02, Os06t0729000-01, Os04t0550600-01, Os09t0555500-01, Os12t0617400-01]	0.208405
B 09182 Protein families: genetic information processing	A09180 Brite Hierarchies	290	544	7352	14933	0.0291475	1.08278	[Os12t0143400-00, Os02t0710800-01, Os10t0400200-01, Os05t0373900-01, Os08t0517900-01, Os03t0370500-02, Os12t0615900-01, Os02t0468200-01, Os01t0170800-01, Os05t0519700-03, Os09t0482000-01, Os05t0519700-02, Os03t0277300-01, Os07t0670200-01, Os02t0128000-00, Os06t0225400-01, Os06t0225400-02, Os03t0741700-00, Os12t0414900-00, Os11t0473350-00, Os01t0613500-01, Os05t0539700-01, Os08t0527800-01, Os06t06…	0.385644
00710 Carbon fixation in photosynthetic organisms	A09100 Metabolism	10	544	147	14933	0.042626	1.86737	[Os02t0244700-01, Os01t0188400-01, Os01t0188400-02, Os01t0743500-01, Os04t0306400-01, Os02t0244700-03, Os10t0163310-01, Os02t0244700-02, Os06t0668200-01, Os02t0244700-04]	0.488778

## Sheet: Sheet5
Raw data of metabolome analysis
Index	IR64-7d1	IR64-7d2	IR64-7d3	IR64-7d4	IR64-7d5	ZH11-7d1	ZH11-7d2	ZH11-7d3	ZH11-7d4	ZH11-7d5
M479T414	38727.1	28213.3	160103	28953.3	131304	3743.2	5183.76	1552.44	2741.21	0
M417T399	407893	335073	281515	525494	476726	383941	218795	367311	390164	427801
M374T369	407179	247129	1.43235e+06	237967	314269	4.5492e+06	3.70544e+06	3.71822e+06	3.97986e+06	3.9429e+06
M497T428	61783.9	40321	31020.3	55412.7	28523	0	20187.2	73391.8	2111.05	88690.1
M399T394	285680	480396	275983	356268	55126.1	25841.2	25799.9	28168.4	23205.8	32720.4
M869T495	109242	199900	129852	171176	215934	241843	149101	178775	164169	173418
M577T770	44422.2	40094.3	24558	55604.5	426134	1.02559e+06	593666	1.32166e+06	1.49611e+06	999087
M329T812	2.87461e+06	2.75511e+06	8.84316e+06	2.8629e+06	1.01753e+07	9.31952e+06	1.11448e+07	1.28349e+07	9.77228e+06	1.04643e+07
M279T230	1.41797e+06	455504	728230	997619	1.86131e+06	1.12425e+06	761548	3.00084e+06	2.91397e+06	1.5128e+06
M220T450	2.32506e+06	984909	2.17472e+06	781413	1.06984e+06	1.00165e+06	1.08438e+07	2.61227e+06	1.11448e+06	862767
M204T838	9.22519e+06	6.21411e+06	0	0	1.03374e+07	0	0	4.78474e+06	0	4.38721e+06
M344T416	2.4479e+06	2.61043e+06	2.37707e+06	3.35244e+06	2.67999e+06	2.51414e+06	1.95295e+06	3.71213e+06	2.38227e+06	2.66136e+06
M387T694	4.64897e+06	4.4822e+06	3.86461e+06	5.21141e+06	4.28459e+06	6.28271e+06	6.82455e+06	5.51508e+06	5.62938e+06	6.56603e+06
M203T191	3.32656e+07	3.66731e+07	2.74283e+07	3.57461e+07	5.07466e+07	3.50333e+07	2.56689e+07	3.54281e+07	2.55614e+07	2.10009e+07
M413T723	263673	49254.2	62234.6	76903.7	305125	984979	976972	1.14482e+06	1.14447e+06	588092
M371T838	7.82576e+06	1.10682e+07	7.34606e+06	7.3849e+06	9.39272e+06	1.71489e+07	1.57774e+07	1.77378e+07	1.46292e+07	1.56094e+07
M133T694	1.51299e+07	1.63953e+07	1.53005e+07	1.62601e+07	2.26815e+07	2.48382e+07	2.05613e+07	2.27814e+07	2.19158e+07	5.44672e+06
M153T581	2.58917e+06	2.72596e+06	8.48443e+06	2.87761e+06	1.83837e+07	1.0493e+07	1.23894e+07	3.01165e+06	7.0307e+06	1.08839e+07
M306T292	701013	1.12168e+06	1.03991e+06	638083	1.32892e+06	143568	37794.5	22382.1	26362.9	14910.1
M499T651	158694	175571	330634	199831	60879	16759.8	56243.3	155158	39892.5	33195.3
M253T802	9.50877e+06	9.00514e+06	1.41761e+07	2.21234e+07	2.11832e+06	7.62798e+06	8.6647e+06	1.90551e+07	9.04565e+06	6.8813e+06
M154T41_2	1.33375e+06	1.86056e+06	1.98828e+06	2.1611e+06	2.15342e+06	1.58786e+06	936264	2.93084e+06	2.62074e+06	2.51636e+06
M282T807	1.52416e+06	5.57038e+06	1.48091e+06	7.18231e+06	2.02875e+07	2.82309e+07	1.62131e+07	3.13564e+07	2.75719e+07	1.16577e+07
M194T741	7.38892e+07	1.05495e+07	6.07742e+07	2.68225e+07	4.18952e+07	2.21615e+07	1.13058e+07	6.0557e+07	5.33654e+07	3.77204e+07
M327T599	895740	8.92105e+06	9.72402e+06	1.30721e+06	1.43624e+06	5.69472e+06	6.73021e+06	5.26186e+06	4.51267e+06	4.39722e+06
M153T699	1.38684e+07	2.77688e+06	1.01851e+07	9.68679e+06	1.08753e+07	1.15181e+07	9.11117e+06	8.72714e+06	1.01469e+07	8.37913e+06
M393T593	680362	460815	796155	648205	693947	1.38847e+06	838980	757304	728633	1.3839e+06
M373T751	932861	1.17984e+06	743245	260849	943889	216174	1.00309e+06	685887	791405	650333
M151T807	2.71282e+07	2.14283e+07	2.07539e+07	2.96142e+07	2.22912e+07	1.48345e+07	1.32079e+07	1.64717e+07	1.55806e+07	2.79164e+07
M205T455	6.33499e+06	1.02358e+07	2.52715e+06	1.11074e+07	1.06795e+07	7.91124e+06	2.73763e+07	1.45716e+07	8.70182e+06	2.21625e+06
M561T510	6746.72	41589.4	11578.8	4494.77	266303	205108	390424	385290	221647	587764
M211T757	1.53296e+08	1.67471e+08	3.86248e+08	2.04891e+08	3.87657e+08	2.28333e+08	2.01902e+08	2.25106e+08	1.81826e+08	2.18273e+08
M381T491	132990	117174	137845	104230	9932.95	1495.05	0	7470.69	0	1127.45
M153T284	4.52775e+06	4.23623e+06	2.33721e+07	5.5008e+07	5.60846e+06	5.34974e+07	4.98868e+06	4.02635e+06	4.75693e+06	4.17851e+06
M153T197	1.85435e+07	4.53531e+06	9.57847e+07	1.65718e+07	3.87258e+06	1.45178e+07	1.5754e+07	4.69964e+06	4.2761e+06	1.70438e+07
M386T578	1.16653e+06	1.13883e+06	1.93119e+06	1.38908e+06	1.03787e+06	2.37208e+06	1.43414e+06	1.47397e+06	2.4012e+06	2.3422e+06
M307T721	2.57101e+07	2.94123e+07	2.74706e+07	2.50535e+07	2.58211e+07	2.91269e+07	2.81198e+07	2.669e+07	2.87153e+07	2.67254e+07
M331T778	1.87798e+07	2.21748e+07	2.18309e+07	3.61836e+07	2.51905e+07	1.51636e+07	2.17334e+07	2.43993e+07	3.06762e+07	1.85567e+07
M174T327	374225	349067	348372	1.11665e+06	424897	326765	354391	369109	388033	413235
M539T831	1.62968e+07	4.71541e+07	4.09302e+07	4.11731e+07	1.58131e+07	1.67013e+07	1.7453e+07	5.28183e+07	4.16693e+07	4.09157e+07
M257T408	384166	331163	195984	442494	183839	365923	81782.7	327243	219515	79862.1
M348T479	6.53892e+06	6.43438e+06	8.41781e+06	5.90099e+06	3.28418e+06	1.52311e+06	1.68518e+06	1.55092e+06	1.55231e+06	1.10057e+06
M225T104	3.44093e+06	3.13385e+06	2.89062e+06	660644	2.96327e+06	454375	1.56271e+06	254317	265726	212476
M711T817_2	8.20659e+06	1.00612e+07	6.63438e+06	6.63011e+06	5.95447e+06	4.26038e+06	1.21827e+06	1.37885e+06	2.51274e+06	4.78323e+06
M279T335	851023	647938	702278	725194	692079	1.22407e+06	1.2131e+06	1.2259e+06	1.11824e+06	1.01487e+06
M209T166	2.52155e+06	3.02921e+06	2.55406e+06	3.28151e+06	3.28795e+06	6.56905e+06	6.56882e+06	5.7107e+06	5.96432e+06	6.4176e+06
M267T648	1.70826e+07	1.53691e+07	1.63539e+07	2.11194e+07	2.27076e+07	2.33728e+07	2.39359e+07	2.07361e+07	1.64887e+07	1.75878e+07
M331T763	2.82704e+08	2.79557e+08	2.83642e+08	3.03862e+08	2.0661e+08	2.57651e+08	2.90363e+08	3.14254e+08	2.99291e+08	2.89881e+08
M353T721	2.14757e+09	2.11752e+09	1.93778e+09	2.25313e+09	2.05783e+09	2.26903e+09	2.3053e+09	2.23002e+09	2.44742e+09	2.25104e+09
M329T642	9.42248e+07	3.29425e+08	3.60525e+07	3.33783e+08	3.42233e+08	1.90405e+08	1.81638e+07	6.64374e+07	3.71064e+08	2.72106e+08
M703T773_2	393325	574524	1.07614e+06	1.2341e+06	1.60378e+06	397150	437075	503510	627032	1.21698e+06
M289T171_2	1.36495e+06	1.48218e+06	1.52774e+06	787273	2.22231e+06	2.73613e+06	2.41557e+06	2.65417e+06	2.42017e+06	1.75427e+06
M160T302	1.62568e+07	1.53159e+07	2.68103e+07	1.36494e+07	3.54519e+07	1.51237e+07	1.50164e+07	1.31873e+07	1.00268e+07	1.40436e+07
M242T230	9.51784e+06	1.36753e+07	9.91521e+06	1.01885e+07	1.2661e+07	2.12449e+06	1.14601e+07	9.81942e+06	7.24674e+06	2.35263e+06
M349T402	322636	278193	279359	307972	193547	200788	218974	207973	178876	195413
M475T472	2.50425e+06	2.62347e+06	2.36911e+06	3.0362e+06	2.74694e+06	3.22565e+06	3.74559e+06	3.8545e+06	3.80849e+06	2.92047e+06
M290T317	1.37817e+07	1.31093e+07	1.19624e+07	1.37916e+07	1.33761e+07	2.82629e+07	2.47488e+07	2.56586e+07	2.2785e+07	2.63889e+07
M153T685	1.01073e+07	3.10319e+06	1.21976e+07	1.38304e+07	1.29049e+07	1.57944e+07	1.33246e+07	1.50012e+07	1.49223e+07	1.20605e+07
M496T413	43642.4	67039.8	5032.78	61078.6	417518	618280	579061	701179	644274	522369
M474T360	2.61055e+06	2.74421e+06	2.71661e+06	2.78191e+06	4.35739e+06	3.13775e+06	2.79425e+06	3.6401e+06	2.76056e+06	2.98088e+06
M573T536	139859	126106	106367	211653	97222.8	300362	273983	272556	221297	391644
M588T498	1.31363e+06	919826	2.62341e+06	2.97392e+06	1.73168e+06	0	0	0	0	0
M585T376	155643	191283	166674	153639	139869	9830.98	10558.5	11485.7	25931	10536.2
M723T838_2	1.9925e+06	0	4.22199e+06	3.94157e+06	2.15332e+07	9.21486e+06	7.84315e+06	1.73678e+07	7.71691e+06	5.03015e+06
M332T314	462376	1.94507e+06	1.49174e+06	1.7582e+06	1.55265e+06	3.06623e+06	2.45993e+06	2.89799e+06	2.12722e+06	2.45524e+06
M281T711	2.89375e+06	1.98601e+06	2.11093e+06	2.7447e+06	2.70404e+06	1.11026e+06	1.14331e+06	1.07282e+06	2.72468e+06	928230
M285T486	34862.4	25435.8	35735.9	29339.3	58994.4	311035	257124	245884	321258	309943
M407T687	3.42771e+06	2.17063e+06	2.36397e+06	2.40776e+06	1.45973e+06	309917	284535	347682	282437	342844
M467T568	555302	1.63422e+06	1.47568e+06	2.41175e+06	1.75515e+06	2.58635e+06	1.89024e+06	760839	823918	827780
M459T370	7.49566e+06	7.47187e+06	5.90787e+06	7.36073e+06	5.2814e+06	227058	184221	200710	282509	401679
M613T313	401994	334435	264400	315579	214199	238790	54288.1	44962.1	239908	177504
M204T353	1.3018e+07	3.557e+06	1.35713e+07	6.58344e+06	5.2136e+06	1.84962e+07	1.77906e+07	1.75623e+07	1.92236e+07	4.34675e+06
M201T214	766610	728722	695101	863102	388005	470587	734455	728527	463300	594132
M361T690	204696	231043	205778	397215	1.56491e+06	323585	603096	363359	938377	1.01224e+06
M380T481	3.02876e+06	4.88956e+06	3.05811e+06	5.59313e+06	5.70643e+06	5.71916e+06	8.83432e+06	6.88504e+06	7.17983e+06	5.35056e+06
M295T781	8.93264e+07	1.20934e+08	1.04479e+08	1.41029e+08	1.80524e+08	7.93283e+07	9.29012e+07	1.35755e+08	1.74993e+08	1.61645e+08
M508T792	154701	232270	222305	144316	513859	1.26125e+06	332356	2.22979e+06	1.07291e+06	1.80474e+06
M242T500	171372	170132	138002	259152	159714	3.68342e+06	4.94035e+06	4.54689e+06	5.67258e+06	4.26245e+06
M315T570	8.30986e+07	1.20355e+08	1.1717e+08	1.15938e+08	2.44934e+08	3.6778e+08	2.8779e+08	2.58574e+08	2.72261e+08	3.0225e+08
M316T497	8.2228e+06	6.80017e+06	7.40573e+06	7.08702e+06	1.09634e+07	3.66437e+07	2.84474e+07	2.92535e+07	3.22471e+07	2.74604e+07
M293T819	4.49509e+08	4.22881e+08	4.74804e+08	4.28198e+08	4.22823e+08	3.36005e+08	3.98938e+08	4.49854e+08	1.13995e+08	3.7165e+08
M489T532	2.06748e+06	970404	1.94534e+06	304274	1.0385e+06	2.52779e+06	1.426e+06	1.81867e+06	1.8967e+06	4.43383e+06
M279T753	2.49597e+06	2.98469e+06	2.80987e+06	2.77157e+06	2.33504e+06	188204	717710	836410	369129	675847
M233T257	1.0785e+07	1.96075e+07	2.11973e+07	2.07258e+07	2.71892e+07	5.94201e+07	4.10169e+07	4.80055e+07	4.83262e+07	4.75725e+07
M487T453	261286	333893	245090	247424	262611	234240	243754	209606	246938	195192
M130T441	1.18837e+07	1.30447e+07	1.19747e+07	1.35615e+07	1.28914e+07	1.22719e+07	1.39194e+07	1.77601e+07	1.78883e+07	1.25654e+07
M306T526	123971	205130	269324	775039	268591	1.6441e+06	799625	854104	697784	1.38886e+06
M305T383_1	1.54009e+06	1.34185e+06	1.1139e+06	1.92908e+06	2.40301e+06	881163	1.06184e+06	939957	947195	1.04669e+06
M385T722	2.19723e+07	2.05343e+07	1.97352e+07	1.80015e+07	1.95899e+07	1.74945e+07	1.77859e+07	1.68569e+07	1.82037e+07	1.85489e+07
M675T474	416544	203967	686019	498092	597695	450214	643965	443410	576917	612911
M263T400	2.27386e+07	2.00598e+07	2.61534e+07	2.71021e+07	5.72394e+06	975205	959159	858225	1.00183e+06	1.32405e+06
M314T318	1.47744e+06	363034	327860	6.36996e+06	6.08506e+06	2.24228e+06	2.38737e+06	2.72729e+06	493698	508035
M374T395	7.29064e+06	7.50343e+06	1.88151e+06	2.34627e+06	8.61281e+06	4.22235e+06	1.48038e+07	4.32353e+06	1.49203e+07	1.4085e+07
M274T489	3.23641e+06	527016	1.81533e+06	1.34136e+06	4.00236e+06	2.79379e+06	3.60663e+06	4.49651e+06	3.0305e+06	3.69221e+06
M403T424	820661	272778	857104	162524	225305	1.4083e+06	1.02349e+06	1.52857e+06	1.36414e+06	1.25082e+06
M237T81_2	2.28099e+07	2.10944e+07	2.41691e+07	2.15572e+07	2.02708e+07	3.46945e+06	2.79791e+06	5.04222e+06	3.69978e+06	2.76062e+06
M185T366	249245	217106	158801	254654	323838	50711.7	91024.6	144118	142874	104693
M270T73	1.6587e+07	1.53001e+07	1.58193e+07	1.85835e+07	2.1657e+07	4.21346e+07	3.12901e+07	3.67372e+07	3.7227e+07	3.63669e+07
M335T400	244307	119767	324021	99238.9	220589	1.17248e+06	2.72325e+06	2.20681e+06	1.44365e+06	2.22336e+06
M357T479	268436	265924	304718	255619	289658	183887	168924	190472	211154	220717
M363T418	411940	420423	480490	660643	384989	266895	358625	341965	291462	356787
M299T570	2.53219e+06	1.88317e+06	1.85748e+06	1.95537e+06	2.0337e+06	2.4574e+06	1.82626e+06	2.5602e+06	2.10205e+06	2.84978e+06
M293T84	2.5418e+06	1.91482e+06	2.65883e+06	2.99421e+06	3.09421e+06	1.56496e+07	1.12131e+07	1.38635e+07	9.4286e+06	1.6853e+07
M565T460	223524	265754	793500	678902	450755	15515.2	373872	1.2697e+06	52360.9	468342
M329T586	698504	3.07833e+06	818781	3.28029e+06	2.29187e+06	941988	3.34426e+06	4.48773e+06	3.76135e+06	1.14877e+06
M188T153	5.73228e+06	5.94392e+06	7.4351e+06	6.46366e+06	7.74205e+06	6.59052e+06	7.55367e+06	8.11249e+06	5.9101e+06	5.88743e+06
M174T146	3.13245e+07	2.86566e+07	2.86666e+07	2.77294e+07	2.91646e+07	1.36331e+07	1.27761e+07	2.66731e+07	1.33605e+07	1.407e+07
M282T381	1.4915e+07	1.16932e+07	9.09578e+06	1.36713e+07	6.12737e+06	6.10395e+06	2.03953e+06	1.58961e+07	8.02089e+06	6.20436e+06
M401T531	764988	1.24834e+06	1.00722e+06	1.40161e+06	1.31784e+06	1.89013e+06	1.01208e+06	1.82847e+06	1.82801e+06	1.64632e+06
M342T471	142177	200595	117375	294297	74716	58318.7	23722.6	18616.9	56523.8	37798.8
M224T374	4.02985e+07	4.40226e+07	3.76544e+07	4.05714e+07	5.97796e+07	1.02893e+07	1.19396e+07	1.11181e+07	9.42155e+06	1.45238e+07
M256T540	2.68992e+06	347963	1.31186e+06	693271	8.50977e+06	696397	3.63709e+06	644928	675477	3.54429e+06
M467T838_2	2.67343e+06	3.24453e+06	3.17998e+06	1.70009e+06	807021	970088	3.80708e+06	745192	3.08885e+06	820673
M178T38	561859	552391	1.78536e+06	884194	1.08933e+06	1.14188e+06	828416	1.62963e+06	580237	553677
M437T457	0	0	0	1775.33	8071.27	455009	562201	421487	533508	367517
M463T82	2.00328e+07	1.65307e+07	1.7443e+07	2.38797e+07	1.82011e+07	1.23689e+07	1.41766e+07	1.72189e+07	1.18727e+07	1.75899e+07
M363T647	4.77079e+07	2.4504e+07	5.88991e+07	1.94987e+07	7.19035e+07	2.22381e+07	2.07245e+07	4.04485e+07	1.82576e+07	1.94818e+07
M229T350	767170	3.61421e+06	3.65846e+06	5.45614e+06	4.49445e+06	7.57447e+06	6.38893e+06	7.28827e+06	7.86493e+06	6.46627e+06
M259T101_1	3.93705e+06	3.46597e+06	4.30646e+06	4.56105e+06	4.49398e+06	5.2213e+06	5.10276e+06	4.27837e+06	4.59747e+06	9.62087e+06
M205T269	8.88051e+07	1.68841e+07	2.41268e+07	4.36391e+06	2.43356e+07	9.74152e+06	6.81812e+07	4.53125e+07	1.118e+07	1.0134e+07
M533T325_2	397230	233168	186908	288017	363542	1.00595e+06	668340	2.11785e+06	1.25531e+06	506210
M431T780	3.65432e+07	2.87886e+07	3.36512e+07	3.27852e+07	6.32671e+07	2.58066e+07	2.43955e+07	2.73501e+07	2.33707e+07	2.52208e+07
M409T766	1.01745e+06	895764	2.85776e+06	873476	1.00679e+06	3.65522e+06	984288	778000	958299	998139
M221T442	3.04119e+06	2.15425e+06	2.16002e+06	3.52327e+06	2.13358e+06	1.50489e+06	1.49571e+06	1.18552e+06	1.55252e+06	1.2682e+06
M432T366	181032	180720	219822	176487	269000	51235.8	53252.8	209925	248575	221648
M269T308	380471	476463	559540	360867	685097	37483.5	157666	62028.3	265757	324758
M347T304	849777	827256	734145	3.23446e+06	921011	6.40798e+06	6.23184e+06	1.83183e+06	6.99381e+06	5.96507e+06
M317T780	2.27221e+06	2.67278e+06	2.80565e+06	1.33654e+06	4.40196e+06	8.72359e+06	1.06997e+07	1.05703e+07	8.92613e+06	8.5866e+06
M223T660	2.65692e+06	4.37592e+06	2.67278e+06	1.54743e+06	1.655e+06	3.00253e+06	1.70645e+06	2.8202e+06	3.44682e+06	3.34152e+06
M147T100	1.83985e+07	2.71005e+07	1.84443e+07	2.98348e+07	1.63943e+07	5.10546e+06	1.2053e+08	4.95881e+06	1.42958e+08	1.1107e+08
M138T306	1.04177e+07	9.93855e+06	9.19787e+06	1.04593e+07	1.6231e+07	5.17163e+06	6.71787e+06	7.71653e+06	1.41916e+07	9.75541e+06
M244T459	84712.5	79695.1	107096	113132	516894	1.32044e+06	1.04686e+06	1.25892e+06	1.20058e+06	1.26309e+06
M188T550	6.77061e+06	6.36324e+06	6.61064e+06	7.5715e+06	5.91917e+06	6.10997e+06	5.5417e+06	7.5193e+06	5.89072e+06	4.80362e+06
M353T731	1.13364e+06	1.84522e+06	2.14147e+06	1.70718e+06	1.68332e+06	781010	1.2114e+06	522779	956975	1.02402e+06
M217T835	1.18597e+07	3.7159e+06	1.86403e+07	1.86009e+07	1.6546e+07	1.40643e+07	2.45855e+06	3.04115e+06	1.76753e+07	3.14975e+06
M279T779	74810.9	142738	153434	87937.1	1.98848e+06	149991	991352	265150	759863	803669
M277T146	1.43603e+07	1.24599e+07	1.22408e+07	1.40195e+07	1.21899e+07	1.1748e+06	5.65978e+06	6.97964e+06	6.39175e+06	1.54623e+06
M274T594	1.1809e+06	1.20304e+06	1.59311e+06	1.55963e+06	374035	2.70167e+06	3.25827e+06	3.5397e+06	3.13377e+06	2.98789e+06
M356T420	525221	392192	166831	288515	2.82191e+06	2.77158e+06	2.10232e+06	2.46429e+06	2.386e+06	2.54033e+06
M335T796	2.85911e+07	1.42392e+07	1.73594e+07	1.497e+07	1.53032e+07	1.54336e+06	1.24174e+07	1.28114e+07	1.92069e+07	1.2768e+06
M301T453_2	6.62086e+06	8.55839e+06	7.11853e+06	8.06634e+06	6.72759e+06	9.29304e+06	3.61534e+06	4.22888e+06	6.36552e+06	5.20987e+06
M316T416	1.74968e+07	1.57408e+07	1.54755e+07	1.74554e+07	1.6716e+07	5.27583e+07	4.90236e+07	5.51352e+07	5.24041e+07	4.82866e+07
M362T489	1.43819e+06	1.48417e+06	1.40939e+06	1.49081e+06	5.09273e+06	4.54051e+06	2.74131e+06	3.7294e+06	2.63807e+06	1.98802e+06
M281T392_1	1.86939e+06	1.80048e+06	1.70568e+06	1.9664e+06	1.84027e+06	1.74425e+06	2.05427e+06	1.64817e+06	1.98575e+06	1.62708e+06
M235T824	2.34233e+08	1.32752e+08	1.84457e+08	1.59778e+08	1.547e+08	1.29801e+08	3.02565e+08	1.74176e+08	1.67547e+08	1.71718e+08
M388T108	665798	1.35944e+06	256464	376955	8.08417e+06	1.08837e+07	1.24782e+07	1.18165e+07	9.53849e+06	1.43581e+07
M253T32	74861.3	287151	499632	249702	214187	347614	68422.6	183157	81366.7	72065.5
M223T626	3.11419e+06	1.75478e+07	6.64417e+06	1.85441e+07	5.90616e+06	1.64528e+06	1.38387e+06	2.87442e+07	1.34176e+06	1.3635e+06
M110T82	503808	410621	455747	458223	689920	4.67824e+06	3.62426e+06	3.46393e+06	3.50395e+06	3.18009e+06
M219T580	1.49667e+07	1.50093e+07	8.55005e+06	7.61608e+06	8.6816e+06	1.53424e+07	3.8908e+06	1.12439e+07	7.11654e+06	4.84136e+06
M376T797	1.33424e+07	1.16645e+07	1.44248e+07	1.48445e+07	8.69963e+06	1.19432e+07	1.36695e+07	1.17743e+07	1.38677e+07	1.24056e+07
M260T522	2.49264e+06	2.07995e+06	1.94945e+06	2.03622e+06	2.15544e+06	3.83253e+06	2.06381e+06	2.71739e+06	440208	2.18775e+06
M191T32	5.10499e+06	2.60706e+06	3.04777e+06	4.36891e+06	4.8661e+06	4.43984e+06	3.61407e+06	4.54351e+06	2.56661e+06	2.62622e+06
M227T488	1.47822e+06	1.30729e+06	1.22287e+06	1.25955e+06	1.09458e+06	45356.6	97619.5	250000	150675	414445
M307T681	6.53826e+06	2.28663e+06	8.0139e+06	8.39092e+06	9.80871e+06	9.78662e+06	1.32525e+07	7.12845e+06	7.15757e+06	8.37179e+06
M372T517	14911.8	0	34136.7	24841.3	3.48754e+06	3.76695e+06	5.22127e+06	4.02876e+06	4.78604e+06	5.90361e+06
M218T63	2.09493e+07	3.28492e+07	8.15113e+07	8.31837e+07	3.54452e+07	5.66777e+07	1.25422e+07	5.23001e+07	1.38548e+07	1.30465e+07
M363T779	1.07419e+06	1.25532e+06	1.22397e+06	1.3502e+06	1.03752e+07	1.56143e+07	1.04674e+07	2.57664e+07	1.50041e+07	1.11282e+07
M344T777	9.13599e+06	2.29427e+06	8.43286e+06	1.02878e+07	9.4624e+06	4.39204e+06	1.6011e+07	2.07093e+07	1.21228e+07	9.8581e+06
M334T685	3.51525e+07	4.18397e+07	3.59197e+07	4.84927e+07	4.95624e+07	5.85688e+07	6.09188e+07	6.19888e+07	5.316e+07	6.25758e+07
M321T807	4.25799e+07	5.93307e+07	3.94995e+07	5.42058e+07	5.17169e+07	6.93055e+07	9.71409e+07	7.891e+07	7.31955e+07	6.7989e+07
M148T41_2	3.8052e+06	5.55328e+06	1.25896e+06	1.21036e+06	1.55574e+06	1.25412e+06	4.23317e+06	1.20353e+06	985212	1.19159e+06
M334T437	272192	232899	246097	290252	161679	29984	22823	20843.3	30826.4	24200.9
M175T73	1.5948e+06	2.55487e+06	1.57987e+06	2.51707e+06	3.97889e+06	6.10325e+06	5.3496e+06	4.17118e+06	2.45768e+06	4.28371e+06
M170T492	3.58225e+08	1.15303e+08	7.85704e+07	1.02349e+08	7.9744e+07	8.52731e+07	6.60625e+07	4.90505e+07	6.87836e+07	2.17983e+07
M102T41	2.06818e+06	1.66251e+06	1.78006e+06	1.74609e+06	1.57929e+06	561582	1.66869e+06	604405	2.03156e+06	2.41077e+06
M103T526	6.25251e+06	2.56116e+07	6.88559e+06	8.11112e+06	7.80151e+06	2.22599e+07	6.18818e+07	3.6023e+07	3.93017e+07	9.17405e+06
M169T87	5.94835e+07	5.67525e+07	6.27095e+07	4.56476e+07	4.36875e+07	5.46157e+06	4.98365e+06	6.32791e+06	7.90296e+06	5.99002e+06
M128T342	3.52657e+06	4.32436e+06	9.16435e+06	1.3138e+07	1.03746e+07	5.38656e+06	1.05034e+07	5.6117e+06	4.91003e+06	5.27682e+06
M217T722_2	1.0106e+07	1.16013e+07	9.43925e+06	1.15001e+07	9.32004e+06	9.34958e+06	8.99581e+06	1.05153e+07	1.26215e+07	1.03693e+07
M104T153	1.13858e+07	1.12099e+07	1.21217e+07	1.72355e+07	1.27048e+07	2.23047e+07	7.38854e+06	1.86694e+07	3.98902e+07	2.75557e+07
M244T769	3.9267e+08	3.57603e+08	3.07428e+08	3.25001e+08	4.61253e+08	4.45623e+08	2.89727e+08	3.2087e+08	3.46903e+08	2.94282e+08
M229T102	1.1092e+06	221232	1.51812e+06	221717	1.92708e+06	2.62494e+06	2.95122e+06	3.64181e+06	971321	2.51392e+06
M151T767	1.75924e+07	3.43053e+06	1.65044e+07	2.45294e+07	3.22423e+06	2.55455e+06	7.98775e+06	1.361e+07	2.86039e+06	2.39611e+06
M151T184	1.06993e+07	8.92376e+06	7.44949e+06	7.33158e+06	7.78479e+06	1.06825e+07	6.55317e+06	9.50766e+06	1.2914e+07	6.37876e+06
M102T73	6.23209e+07	6.97852e+07	7.43701e+07	7.94141e+07	1.31834e+08	3.40277e+08	3.27268e+08	3.09257e+08	3.24135e+08	3.35482e+08
M147T102	1.5443e+07	1.31105e+07	1.58902e+07	1.48246e+07	1.31266e+07	1.77162e+07	2.04285e+07	2.37893e+07	4.88862e+06	5.59358e+06
M131T834	1.03753e+07	2.16412e+07	1.42051e+07	3.93691e+06	2.05751e+07	1.71618e+07	1.74913e+07	1.00501e+07	1.99524e+07	8.72551e+06
M280T366	573351	667244	2.13762e+06	2.65334e+06	4.76281e+06	7.94434e+06	5.64914e+06	7.68115e+06	8.13534e+06	7.12621e+06
M317T755	374108	121233	690402	646942	444525	561598	76621.7	496338	369918	332222
M176T293	1.88554e+06	2.5451e+06	1.88163e+06	3.02433e+06	2.48633e+06	268728	994466	320273	258145	309155
M350T829	613225	261928	1.7246e+06	516740	2.24912e+06	2.64829e+06	2.98079e+06	3.12091e+06	2.5351e+06	5.19225e+06
M122T461	5.2742e+07	2.54981e+07	6.80621e+07	1.8974e+07	2.21319e+07	1.96025e+07	2.79007e+07	2.13008e+07	6.86238e+06	9.84122e+07
M240T777	6.0696e+06	4.37794e+06	5.39469e+06	3.99392e+06	4.14176e+06	771310	3.0217e+06	648929	832457	3.20636e+06
M148T73	4.70175e+07	4.14844e+07	3.70082e+07	4.08873e+07	8.66398e+07	1.77405e+08	1.60048e+08	1.42816e+08	1.70353e+08	1.69417e+08
M128T537	2.01694e+06	1.76502e+06	2.92958e+06	1.73769e+06	1.40672e+06	2.75218e+06	2.67227e+06	3.11739e+06	2.99106e+06	6.33427e+06
M128T265	1.91543e+07	1.75549e+07	2.16835e+07	1.63635e+07	2.64759e+07	1.38152e+07	4.1031e+06	8.87084e+06	5.65498e+07	6.47335e+07
M164T331_1	165216	210770	166330	170334	159270	233787	141748	236360	200732	190379
M316T301	1.48898e+07	1.59399e+07	1.61583e+07	1.76966e+07	1.70524e+07	1.85005e+07	1.98657e+07	2.22064e+07	1.85147e+07	1.54764e+07
M169T73	1.68991e+08	1.54162e+08	1.46804e+08	1.57607e+08	2.89437e+08	5.77293e+08	5.60701e+08	5.49573e+08	5.6283e+08	5.62525e+08
M114T149	8.80087e+06	3.03971e+07	5.19863e+06	7.82973e+06	2.83864e+07	1.29565e+07	6.24526e+06	4.68533e+06	5.21689e+06	4.49164e+06
M334T447	2.33216e+06	2.37089e+06	593386	2.59881e+06	2.45935e+06	6.97095e+06	4.95636e+06	4.65065e+06	5.07814e+06	5.20228e+06
M265T411	2.00072e+06	2.05888e+06	2.02667e+06	1.65093e+06	2.47209e+06	5.77639e+06	7.06978e+06	6.39145e+06	1.8816e+06	7.51307e+06
M374T507	2.37131e+06	2.2605e+06	1.37165e+07	7.90997e+06	2.1131e+06	2.04888e+06	1.1849e+07	2.277e+06	2.41097e+06	1.03745e+07
M182T195	1.07634e+08	3.99984e+08	4.08828e+08	3.85833e+08	3.26899e+08	1.40749e+08	1.98924e+08	5.37654e+07	6.18254e+07	2.25376e+08
M340T487	175248	147486	210638	87499.7	1.6672e+07	1.83993e+07	2.2445e+07	2.55761e+07	9.74756e+06	1.32914e+07
M237T101	1.58912e+07	1.80866e+07	1.70691e+07	1.62451e+07	4.12635e+06	2.29145e+06	9.82048e+06	1.12581e+07	1.11226e+07	2.3193e+06
M322T377	109326	292149	94441.2	278290	86533	1.97633e+06	1.66814e+06	1.74751e+06	1.69664e+06	258036
M102T406	9.06527e+06	2.09678e+08	1.17224e+08	2.87558e+07	3.78118e+07	1.01864e+07	9.91533e+06	3.3999e+07	9.12162e+06	4.95644e+07
M300T97	1.20305e+07	1.14817e+07	1.10669e+07	1.04044e+07	1.04251e+07	2.36348e+07	2.23844e+07	1.98428e+07	2.05591e+07	1.58975e+07
M272T98	6.46764e+06	5.72043e+06	5.95483e+06	6.21985e+06	986917	1.27154e+07	1.2823e+07	1.21563e+07	1.19875e+07	1.04893e+07
M312T440	402525	422377	554756	380474	1.94708e+06	803198	3.3163e+06	798495	699714	2.27795e+06
M287T102	2.3025e+07	2.29793e+07	2.64162e+07	2.51614e+07	2.45699e+07	2.17054e+07	2.29941e+07	1.98891e+07	2.12517e+07	2.09947e+07
M255T102_1	5.17851e+06	5.06702e+06	5.20357e+06	5.34875e+06	8.64098e+06	1.36743e+07	1.03957e+07	1.25462e+07	1.28347e+07	1.18385e+07
M129T377	4.33954e+06	4.82494e+06	4.81232e+06	4.77267e+06	7.26303e+06	6.89192e+06	6.47115e+06	6.64828e+06	6.88053e+06	6.42708e+06
M330T338	5.54412e+06	1.51903e+06	5.75594e+06	5.86183e+06	1.52784e+06	1.07285e+07	9.18738e+06	1.15783e+07	1.05824e+07	9.48763e+06
M467T392	351434	328457	248763	247177	469484	802123	950289	674010	1.18653e+06	794370
M472T817	381147	611002	302261	507099	5.36727e+06	375856	331427	306585	130646	567892
M99T697	5.70207e+07	6.14841e+06	2.17917e+07	4.57065e+07	3.90212e+07	5.59082e+06	1.83615e+07	1.57636e+07	2.17902e+07	4.23228e+06
M227T32	1.24127e+06	1.05336e+06	1.42861e+06	1.3722e+06	1.40586e+06	1.09246e+06	437346	1.2661e+06	1.41317e+06	1.6291e+06
M349T446	35671.5	40966.5	323213	43397.4	55257.3	60009.4	100747	84982.9	63768.1	102635
M473T530	64755.2	60293.9	66081.9	118179	501561	2.11414e+06	2.04497e+06	1.89643e+06	1.85259e+06	1.5564e+06
M299T423	1.42684e+06	1.23543e+06	1.72833e+06	1.41063e+06	1.46416e+06	338563	427035	926916	492419	1.12396e+06
M389T593	1.01669e+06	3.44624e+06	3.79175e+06	1.19526e+06	3.54696e+06	1.26486e+06	914849	409178	1.65085e+06	1.23374e+06
M239T757	9.96049e+06	1.07035e+07	9.0728e+06	9.78239e+06	9.21118e+06	9.70924e+06	7.8551e+06	7.22776e+06	9.31063e+06	7.31779e+06
M523T737	1.48261e+06	1.17179e+06	1.29318e+06	1.4359e+06	734813	500848	899391	701133	619487	784627
M404T529	596818	455619	478504	576714	2.10113e+06	2.5693e+06	4.46695e+06	3.13476e+06	4.58443e+06	1.61091e+06
M332T664	24808.8	33482.6	203511	35030.5	39918.1	255402	488096	621079	205936	442396
M239T819	3.89036e+07	2.75705e+07	3.28867e+06	3.45002e+06	5.34278e+06	5.15963e+06	4.59615e+06	3.36353e+06	2.6146e+07	3.6553e+06
M351T385	43445.3	35171.7	38028.7	85743.9	36762.5	19799.8	89643.2	148690	72796.3	129210
M291T197	481354	1.76773e+06	402989	356696	3.26976e+06	2.9995e+06	2.07347e+06	2.4532e+06	2.3726e+06	2.364e+06
M380T453	135501	32880.1	33458.6	36251.9	44927.2	320970	253192	297947	450781	293376
M533T550	145690	183461	199949	169880	300961	128869	146491	199112	166087	317065
M317T573	302408	348213	145218	407028	534699	863172	284666	672585	527541	576727
M275T779	3.84103e+07	9.77809e+06	6.79195e+06	1.07048e+07	1.92904e+07	9.09346e+07	3.55732e+07	4.16275e+07	6.75695e+06	2.5437e+07
M388T357	302244	345899	358461	419595	610058	739280	924195	737185	615282	604162
M533T492_2	20104	8383.72	10690.4	11638.9	596105	179254	270224	303325	247553	471524
M442T814	2.06165e+06	758687	2.33386e+06	2.03871e+06	1.70807e+06	171808	117452	128274	150876	239651
M655T838_2	9.5987e+06	4.6282e+06	8.03071e+06	5.1928e+06	1.35836e+07	2.93449e+06	1.54879e+07	1.64914e+07	1.57735e+07	1.9174e+07
M359T414	295333	192737	255896	243878	426270	582852	167800	171643	171361	185602
M328T342	788383	734656	700283	682825	804892	2.69704e+06	2.38212e+06	2.49438e+06	2.39397e+06	2.2508e+06
M449T733	5.86329e+06	2.52799e+06	4.63478e+06	1.32839e+06	8.01897e+06	904084	856451	3.82167e+06	2.38006e+06	3.30108e+06
M401T293	249010	410211	346612	352843	417423	612214	559855	494078	529558	387820
M259T167	198658	416375	344496	196586	1.38536e+06	1.03563e+06	1.07026e+06	547092	546487	264377
M211T292	347509	279599	99343.3	113190	288395	292750	289611	379054	359609	165186
M383T808	7.39788e+06	9.32395e+06	8.17507e+06	7.9285e+06	7.56709e+06	1.16158e+06	311808	1.72352e+06	145053	1.03875e+06
M208T292	2.10489e+06	1.86337e+06	1.59811e+06	1.84967e+06	3.242e+06	2.26084e+06	2.62106e+06	3.10537e+06	3.47605e+06	2.55413e+06
M370T448	692457	3.39208e+06	2.86287e+06	2.56587e+06	3.26572e+06	2.7365e+06	590542	2.20332e+06	557755	534313
M307T234	613691	1.38902e+06	295408	1.30103e+06	144777	0	0	15958.8	0	17597.3
M223T399	2.7539e+07	3.09967e+07	2.43209e+07	2.96328e+07	3.64603e+07	1.42824e+07	2.26644e+07	1.53908e+07	2.84625e+07	2.36152e+07
M212T440	3.32932e+06	3.5469e+06	3.91528e+06	3.38608e+06	3.9051e+06	8.84657e+06	7.9097e+06	9.60086e+06	8.08987e+06	9.26498e+06
M271T420	52436.6	64073.6	55244.8	55680.7	576597	245663	329004	417014	173546	224656
M476T777_1	2.14874e+07	2.21835e+07	2.09351e+07	1.98436e+07	2.53352e+07	3.77641e+06	3.12672e+06	3.74107e+06	2.84074e+06	3.50629e+06
M239T606	2.33033e+06	1.76502e+06	1.6079e+06	1.6249e+06	2.3691e+06	2.5855e+06	2.7762e+06	2.23801e+06	1.82144e+06	2.49116e+06
M239T674	839622	4.09262e+06	3.34818e+06	3.3823e+06	3.58693e+06	2.38134e+06	817013	2.70953e+06	2.92982e+06	2.79222e+06
M281T366	4.23198e+07	4.17487e+07	4.22273e+07	4.62641e+07	4.04119e+07	3.78358e+07	3.14695e+07	3.8575e+07	3.95441e+07	3.3603e+07
M269T331	3.08801e+06	3.52895e+06	2.82301e+06	3.74567e+06	3.00586e+06	5.90916e+06	4.38937e+06	5.272e+06	4.838e+06	4.62918e+06
M430T316	1.84816e+07	6.1948e+06	2.31389e+07	2.10948e+07	3.42203e+07	2.66118e+07	6.44231e+06	2.56497e+07	5.127e+06	2.38184e+07
M486T514	7.88146e+06	8.21211e+06	7.70289e+06	6.37147e+06	4.75976e+06	0	0	0	10089.7	7042.14
M271T383	3.58005e+06	3.59314e+06	3.07392e+06	3.54263e+06	3.07494e+06	1.12194e+06	1.35204e+06	1.56946e+06	1.48821e+06	1.40163e+06
M393T446_1	240622	218275	183247	132227	114556	23336.2	8690.99	18903.6	14461.7	1755.51
M243T350	1.18473e+06	898586	1.24561e+06	1.18911e+06	1.55883e+06	5.85161e+06	6.3073e+06	6.24668e+06	5.60258e+06	5.7016e+06
M206T321	1.14684e+07	1.19651e+07	1.02062e+07	1.14211e+07	2.14592e+07	2.1665e+07	2.44389e+07	2.25433e+07	2.36261e+07	2.38215e+07
M189T85	2.20308e+06	2.04281e+06	1.55355e+06	2.32738e+06	1.6874e+07	1.05822e+08	1.49512e+08	1.61731e+08	1.59394e+08	1.37668e+08
M230T331	528027	550304	459119	665057	6.96293e+06	1.12082e+06	199491	799487	220175	400953
M361T335	1.06374e+06	4.13246e+06	3.13612e+06	3.36155e+06	1.2819e+06	2.89626e+06	4.37105e+06	1.05681e+06	3.91769e+06	4.36678e+06
M185T485	3.04133e+06	3.35114e+06	880831	4.89301e+06	3.46663e+06	7.62824e+06	6.40284e+06	5.99604e+06	8.27178e+06	1.0891e+07
M408T827	8.7765e+06	1.38143e+07	6.92972e+06	7.08233e+06	6.57737e+06	913528	3.65024e+06	4.54575e+06	5.64473e+06	7.37516e+06
M530T348	1.50404e+06	1.51932e+06	1.60473e+06	1.22098e+06	764666	80071.5	58277.3	51645.4	62042.3	75302.4
M385T399	158507	179869	121672	134637	259080	1.2603e+06	470134	751761	600036	937514
M407T801	1.41304e+06	1.4097e+06	965677	1.08061e+06	1.50823e+06	1.23627e+06	1.61142e+06	1.54903e+06	1.70045e+06	1.95982e+06
M366T469	3.69056e+06	3.87549e+06	3.80829e+06	4.26417e+06	3.85195e+06	1.15688e+07	9.67072e+06	9.90892e+06	9.84307e+06	9.10959e+06
M235T498	48972.9	41051.4	41965.8	86864.8	40987.1	94499.9	187393	177355	223012	235831
M127T75_1	5.96353e+06	5.38973e+06	7.08747e+06	3.32121e+06	1.92724e+06	3.31756e+06	3.73217e+06	3.06466e+06	2.51489e+06	3.35613e+06
M230T210	6.72578e+06	4.60965e+06	3.73208e+06	5.06857e+06	3.96592e+06	6.31493e+06	7.58899e+06	5.6049e+06	4.7395e+06	1.0581e+07
M116T605	2.00009e+07	5.21959e+06	1.72666e+07	1.60729e+07	2.79188e+07	3.42642e+07	6.13585e+07	5.22005e+06	4.78044e+06	3.46254e+07
M144T101	1.44766e+08	1.45475e+08	3.30943e+08	1.38652e+08	5.53941e+08	1.35696e+08	7.9567e+07	8.67015e+07	6.44548e+07	1.16026e+08
M101T720	1.1247e+07	1.55543e+07	3.39235e+07	2.96635e+07	1.31473e+07	1.80471e+07	1.82418e+07	3.68139e+07	2.69325e+07	2.57365e+07
M344T195	8.06308e+06	7.47868e+06	8.9659e+06	8.94578e+06	1.36063e+07	7.9241e+06	9.33117e+06	9.29436e+06	9.28353e+06	9.80361e+06
M224T254	1.40483e+07	1.51241e+07	7.44366e+07	6.53186e+07	1.661e+07	4.66851e+07	1.48839e+07	4.39427e+07	6.06478e+07	4.72201e+07
M291T361	3.44356e+06	604563	1.97685e+06	2.43271e+06	588577	5.31768e+06	5.06701e+06	3.93674e+06	4.00082e+06	4.45163e+06
M213T124	535574	2.5112e+06	2.42936e+06	554776	1.15534e+06	209579	629068	231168	384246	499465
M272T797	5.28385e+08	1.27723e+08	2.44403e+08	4.11136e+08	3.43782e+08	3.7562e+08	2.32969e+08	2.5913e+08	2.4662e+08	1.64891e+08
M508T838_2	2.47297e+06	3.16494e+06	3.77889e+06	2.70781e+06	3.0201e+06	0	0	2.50344e+06	2.31362e+06	3.35618e+06
M423T830	5.38796e+06	4.46959e+06	4.09779e+06	3.63944e+06	4.22957e+06	5.32311e+06	1.69509e+06	9.78494e+06	1.07962e+06	9.66972e+06
M225T604	3.95254e+06	3.79462e+06	3.91679e+06	3.8872e+06	4.19328e+06	3.84507e+06	3.67456e+06	1.30022e+07	3.00625e+06	3.61153e+06
M397T640	2.83018e+06	2.79279e+06	3.09135e+06	3.86969e+06	2.73344e+06	4.19204e+06	3.24352e+06	2.77259e+06	2.4297e+06	2.36945e+06
M304T802	1.71205e+07	5.2563e+07	2.78273e+07	2.71803e+07	3.55851e+07	3.17944e+07	4.91929e+07	4.3163e+07	5.3986e+07	4.20104e+07
M457T375	151382	23581.5	23226.5	69134.7	72200.9	834968	411540	512670	218536	214625
M171T637	2.27087e+08	2.33269e+08	2.29596e+08	2.34471e+08	2.29561e+08	2.47382e+08	2.27684e+08	2.28425e+08	2.3689e+08	2.16472e+08
M437T519	17518.4	22108.2	256111	25690.1	80294.4	24694	26594.1	131070	53067.7	266139
M134T31	1.4879e+07	1.11558e+07	7.96787e+06	1.26522e+07	1.06221e+07	1.45127e+07	1.20654e+07	1.21166e+07	5.45245e+06	2.85318e+06
M141T94	2.95467e+06	3.05182e+06	3.50606e+06	3.28245e+06	1.20467e+06	2.25924e+06	1.89909e+06	2.76718e+06	2.33263e+06	2.12716e+06
M218T96	1.11942e+07	1.2234e+07	1.41661e+07	1.54524e+07	1.26859e+07	1.72595e+07	1.94126e+07	1.77924e+07	2.01708e+07	1.69454e+07
M222T169	2.29194e+07	1.99765e+07	2.17879e+07	2.33356e+07	2.02788e+07	1.49357e+07	1.69337e+07	1.85194e+07	2.17451e+07	1.89675e+07
M503T100	3.93878e+06	668662	2.14022e+06	3.24053e+06	2.84526e+06	1.46408e+07	8.38979e+06	7.45565e+06	2.40324e+06	1.72774e+07
M205T792	1.24618e+06	1.23379e+06	3.82973e+06	3.5243e+06	5.847e+06	1.42498e+06	4.1145e+06	1.43079e+06	888618	1.10653e+06
M282T100	4.43791e+07	4.08862e+07	4.37772e+07	5.33201e+07	3.62009e+07	4.73448e+07	6.07704e+07	6.04351e+07	5.97714e+07	5.36456e+07
M110T835	1.62448e+07	1.4419e+07	4.01761e+07	1.40937e+07	3.25491e+07	3.82723e+07	3.19015e+07	1.89597e+07	2.87417e+07	3.51103e+07
M296T343	2.14866e+07	1.99083e+07	2.03629e+07	2.3323e+07	2.48186e+07	1.85256e+07	1.99883e+07	2.03901e+07	2.09393e+07	1.93165e+07
M125T586	3.44199e+07	4.06054e+07	3.77307e+07	3.86196e+07	3.63232e+07	4.71078e+07	4.51855e+07	4.99726e+07	5.2029e+07	4.62602e+07
M170T818	7.32915e+06	9.73069e+06	2.56802e+06	3.00112e+06	2.40493e+06	7.02648e+06	5.57057e+06	7.82322e+06	2.85231e+06	1.8421e+07
M137T38	5.50607e+06	4.72307e+06	3.59338e+06	5.13023e+06	4.4195e+06	1.65288e+06	4.12262e+06	5.96138e+06	2.58936e+06	364366
M166T836	5.09701e+06	6.35831e+06	1.42709e+06	4.98225e+06	1.14546e+06	1.94647e+06	998460	1.29924e+06	1.15107e+06	1.1242e+06
M167T758	4.44101e+06	2.79231e+06	2.32436e+06	4.96905e+06	2.92474e+06	1.90182e+06	1.88653e+06	1.94303e+06	3.42268e+06	1.98355e+06
M127T384	3.3063e+06	2.9379e+06	3.57449e+06	3.11296e+06	3.67004e+06	2.62431e+06	3.32772e+06	3.39136e+06	3.15227e+06	3.78598e+06
M124T527	9.52064e+06	6.0416e+06	8.58378e+06	2.09971e+07	2.26586e+06	7.87114e+06	1.82278e+06	6.26625e+06	5.82111e+06	1.29065e+07
M684T838_1	5.91651e+06	1.57762e+06	2.53198e+06	1.56689e+06	1.69051e+06	5.43966e+06	1.50232e+06	1.81306e+06	5.48027e+06	5.92912e+06
M332T342	1.59249e+06	1.60146e+06	1.61747e+06	1.76261e+06	2.09822e+06	971379	970932	1.17279e+06	1.01876e+06	1.03044e+06
M520T763	954625	1.04801e+07	1.18345e+07	1.15597e+07	1.3717e+07	120144	0	309544	162308	121437
M386T404	11047.7	8434.46	9069.88	7378.26	9459.69	214865	213779	124891	192205	264159
M270T829	9.33323e+06	1.06074e+07	8.51821e+06	6.44206e+06	2.50376e+06	9.49711e+06	8.44386e+06	2.53664e+06	9.42854e+06	2.64412e+06
M398T838	5.57445e+06	0	7.80225e+06	1.59e+07	5.87503e+06	0	2.02485e+07	0	6.0566e+06	0
M496T828	3.25548e+07	2.69725e+07	3.90464e+07	4.34457e+07	4.29214e+07	2.28076e+07	2.76283e+07	2.08345e+07	2.04038e+07	2.21908e+07
M235T386	363716	373841	337630	353795	1.7036e+06	1.7973e+06	2.1174e+06	2.65594e+06	1.29755e+06	1.35056e+06
M224T645	3.39579e+07	1.29292e+08	4.65777e+07	2.30502e+07	2.42287e+07	4.41473e+07	2.92797e+07	6.36796e+07	4.19039e+07	7.58975e+06
M178T96	4.93402e+06	4.72627e+06	5.84836e+06	6.69455e+06	2.8467e+06	6.22852e+06	7.97631e+06	8.22652e+06	3.55986e+06	5.97806e+06
M340T326	348672	382684	365821	393080	352630	519896	500702	490647	529470	497370
M273T172	1.17921e+06	2.28423e+06	2.43702e+06	1.81818e+06	935286	929434	625156	716251	827538	582647
M114T142	2.21907e+07	2.09389e+07	1.3746e+07	2.14669e+07	4.64822e+07	1.41609e+07	1.87876e+07	1.83899e+07	2.00582e+07	1.43872e+07
M811T834	1.80007e+07	6.72737e+06	1.68858e+07	2.39318e+07	1.52248e+07	6.78983e+06	2.07946e+07	4.45865e+06	4.8725e+06	5.59321e+06
M381T780	1.42816e+06	1.29667e+06	913821	805789	1.21047e+06	1.787e+06	1.26889e+06	2.66945e+06	2.06481e+06	1.44075e+06
M129T78	6.66328e+06	4.63855e+06	6.58038e+06	6.42652e+06	5.38255e+06	1.7892e+07	1.72303e+07	1.68221e+07	1.66719e+07	1.70214e+07
M227T760	967897	1.25116e+06	3.8525e+06	4.40326e+06	1.02925e+07	5.16718e+06	5.34072e+06	7.65101e+06	6.78216e+06	1.77992e+06
M151T73_2	4.02757e+08	3.94069e+08	3.81398e+08	2.11927e+07	7.84626e+08	7.98845e+07	8.47605e+07	7.45171e+07	8.09049e+07	8.32325e+07
M113T765_2	1.93914e+07	3.52015e+06	2.12654e+07	2.29113e+07	3.66393e+06	3.38698e+06	3.38149e+06	2.86956e+07	3.15346e+06	4.17828e+06
M567T82_2	1.26648e+08	1.22759e+08	2.95397e+06	1.12313e+08	1.02488e+08	0	0	0	0	0
M548T565	2.28979e+06	2.15365e+06	706802	2.28166e+06	2.72931e+06	2.18477e+06	2.43181e+06	2.46523e+06	1.90956e+06	1.59158e+06
M733T832	1.32793e+07	3.717e+06	9.1703e+06	9.34102e+06	1.43687e+07	1.48704e+06	1.30147e+06	1.37499e+06	2.69731e+06	1.1692e+06
M289T429	2.59425e+06	2.9181e+06	535411	826305	531962	4.68983e+06	5.65826e+06	5.76545e+06	1.57723e+06	5.14434e+06
M143T75	622977	2.04738e+06	2.85372e+06	2.33412e+06	3.63037e+06	2.31561e+06	772926	607792	2.19061e+06	1.90267e+06
M510T651	2.10528e+06	1.72332e+06	2.24657e+06	2.42666e+06	2.57847e+06	4.46418e+06	3.0779e+06	3.33443e+06	3.07201e+06	2.79501e+06
M167T348	4.55068e+08	4.92556e+08	4.78869e+08	5.02668e+08	5.17955e+08	4.90494e+08	4.65846e+08	5.18363e+08	4.87819e+08	5.10706e+08
M153T296	3.07661e+07	6.96096e+06	1.32833e+07	6.64156e+06	1.17928e+07	4.97042e+06	1.51725e+07	1.46401e+07	2.43892e+07	2.71188e+07
M220T548	1.79549e+06	2.20674e+06	2.41978e+06	2.43707e+06	3.02898e+06	2.71412e+06	2.74222e+06	2.70637e+06	2.59839e+06	2.42703e+06
M127T350	3.74088e+07	1.47036e+08	2.79049e+07	3.26582e+07	3.28592e+07	6.78253e+07	3.57864e+07	3.86319e+07	6.88959e+07	4.17768e+07
M123T721	1.77333e+07	1.6666e+07	1.49885e+07	1.69306e+07	1.66119e+07	1.66442e+07	1.74539e+07	1.83814e+07	1.79523e+07	1.8154e+07
M109T441	639885	989599	902713	639077	524406	116252	117106	118869	120503	117083
M201T386	1.31491e+08	6.12773e+07	1.64982e+08	2.00218e+08	1.42953e+08	1.19236e+08	3.70619e+08	6.21763e+07	4.80144e+08	2.291e+08
M209T640	1.5803e+06	1.95422e+06	1.40089e+06	1.94345e+06	1.31614e+06	586200	771298	1.09951e+06	679380	847723
M192T470	1.72956e+06	1.54667e+06	2.28162e+06	1.15737e+06	1.66228e+06	1.03266e+06	1.15332e+06	1.07407e+06	1.06861e+06	792906
M196T323_2	242666	664124	732258	711395	1.59859e+06	146246	123010	109442	162972	129455
M659T501_2	232758	341936	467370	842049	1.88373e+06	738041	1.47107e+06	1.45964e+06	1.12387e+06	1.26245e+06
M367T414	6.4809e+06	5.34683e+06	4.9255e+06	4.11963e+06	3.55022e+06	66802	306674	477444	334496	524306
M210T331	887047	612931	902302	631503	545004	589058	688150	512736	491361	679966
M141T450	7.44289e+06	1.69463e+06	4.43254e+06	1.17805e+07	3.23967e+06	4.94264e+06	6.58512e+06	7.40878e+06	4.80303e+06	1.19885e+06
M267T470	9.3537e+06	1.05826e+07	9.34157e+06	9.24107e+06	7.41125e+06	1.97294e+07	7.26058e+06	8.30333e+06	9.47378e+06	1.35096e+07
M204T299	1.05203e+06	1.14014e+06	1.01928e+06	1.2221e+06	887333	109595	38158.5	50550.7	118055	125052
M185T497	1.34518e+06	1.3926e+06	2.99412e+06	3.37244e+06	1.18014e+06	3.44965e+06	2.59919e+06	2.93422e+06	2.41405e+06	2.71187e+06
M158T96	1.1038e+07	2.01195e+07	1.95856e+07	1.89537e+07	2.31131e+07	1.22933e+07	1.48637e+07	1.30072e+07	1.34972e+07	1.4542e+07
M145T31	1.10431e+07	2.79541e+06	7.63069e+06	1.01234e+07	8.60069e+06	3.09978e+06	3.00795e+06	2.85926e+06	3.65379e+06	3.59023e+06
M483T763	3.72038e+06	3.7718e+06	3.52273e+06	2.87391e+06	3.40529e+06	4.5035e+06	4.27212e+06	1.23971e+06	4.538e+06	4.05492e+06
M472T529	894111	1.06355e+06	794176	1.11614e+06	1.71475e+06	7.02793e+06	4.9561e+06	5.64486e+06	5.78779e+06	5.70006e+06
M329T360	3.31223e+06	4.37412e+06	5.41742e+06	1.13618e+06	5.54208e+06	1.05451e+07	7.13526e+06	1.05537e+07	6.37555e+06	8.92677e+06
M279T289	416526	682577	548495	664223	3.66416e+06	6.83475e+06	3.41075e+06	5.62047e+06	4.3034e+06	5.16202e+06
M195T392	1.32649e+06	5.04788e+06	4.04954e+06	5.92212e+06	4.96727e+06	5.67487e+06	5.17516e+06	1.24693e+06	5.63962e+06	4.95269e+06
M245T104_2	346231	353043	1.07732e+06	599464	1.54219e+06	2.22234e+06	900065	1.07517e+06	2.48012e+06	1.14321e+06
M280T126	1.95129e+07	1.71265e+07	2.32397e+06	3.82287e+07	1.58927e+06	8020.46	19575.4	60002.2	21144.7	103140
M275T79	264931	353982	280683	161722	167701	978012	4.18387e+06	1.18232e+06	3.91665e+06	1.35437e+06
M792T791_2	1.69903e+07	1.59688e+07	4.74591e+06	8.76296e+06	1.36523e+07	1.445e+06	769539	1.89469e+06	235024	1.02271e+06
M275T748_2	1.39905e+08	2.2512e+08	4.32432e+07	1.64202e+08	1.6217e+08	5.02028e+07	9.86012e+07	4.39333e+07	3.22457e+07	2.5852e+07
M297T654	2.47616e+06	2.28063e+06	2.52284e+06	3.35584e+06	4.16458e+06	1.28597e+06	1.01336e+06	1.21029e+06	4.93476e+06	995149
M474T386	6.20175e+06	7.14559e+06	1.74501e+07	6.52241e+06	1.30195e+07	1.12792e+07	2.86137e+07	1.22036e+07	4.72076e+07	4.65823e+07
M186T361	1.08352e+06	909177	993698	866548	1.1896e+06	3.01842e+06	1.05325e+06	1.03763e+06	1.11926e+06	1.10605e+06
M274T418	1.10641e+06	1.45807e+06	883986	1.39512e+06	1.39688e+06	795292	1.10674e+06	1.22103e+06	665227	949215
M255T589	1.31025e+06	455462	1.14345e+06	1.44009e+06	1.15568e+06	1.07148e+06	1.32711e+06	1.42431e+06	1.24434e+06	1.57911e+06
M187T599	6.05281e+06	9.28027e+06	5.09408e+06	9.14162e+06	6.46561e+06	5.98825e+06	7.08916e+06	6.28613e+06	6.89377e+06	5.78166e+06
M349T88	1.46239e+07	1.26526e+07	4.33594e+06	1.18347e+07	1.306e+07	335299	0	0	101626	306689
M324T832	3.73699e+06	3.52174e+06	5.1201e+06	3.33338e+06	5.08222e+06	7.40802e+06	1.29245e+06	4.40568e+06	3.14946e+06	3.78635e+06
M229T744	1.889e+07	1.36662e+07	1.33829e+07	1.44509e+07	2.77035e+07	4.06341e+07	3.15212e+07	2.47004e+07	1.77105e+07	1.99506e+07
M253T91	2.9177e+06	2.50601e+06	2.74582e+06	2.48808e+06	3.85111e+06	1.31263e+07	1.44897e+07	1.59394e+07	1.45271e+07	9.94858e+06
M183T452	1.71931e+06	1.45793e+06	930322	913388	879868	1.02175e+06	662805	927136	741885	690448
M267T838_3	4.47172e+07	4.86331e+07	4.33587e+07	4.76696e+07	4.81175e+07	8.76424e+07	8.77063e+07	6.75565e+07	7.78532e+07	8.05819e+07
M202T610	6.39395e+06	1.11402e+07	1.25271e+07	1.11951e+07	9.35591e+06	1.88643e+06	1.77614e+06	1.4108e+06	1.33983e+06	2.06121e+06
M282T389	1.90403e+06	1.57172e+06	6.64243e+06	1.85048e+06	8.69688e+06	7.6845e+06	8.55008e+06	2.01139e+06	7.63624e+06	6.17918e+06
M369T729	9.89879e+06	8.4107e+06	5.83941e+06	6.67455e+06	7.26046e+06	8.4885e+06	6.3143e+06	1.44546e+07	1.00494e+07	6.59124e+06
M349T742	5.37282e+07	5.23844e+07	3.73185e+07	6.75369e+07	4.06571e+07	1.26504e+08	1.2512e+08	1.59544e+08	1.23874e+08	1.1478e+08
M344T459	395421	300643	440342	356224	198285	1.06043e+06	828421	1.06202e+06	1.03293e+06	897319
M341T469	1.10871e+06	1.50036e+06	1.19886e+06	357098	1.69864e+06	235072	1.10167e+06	930430	880047	837174
M303T834	8.05038e+06	7.30905e+06	4.58778e+07	7.49117e+06	4.58469e+06	1.04647e+06	7.0254e+06	6.81523e+06	5.5924e+06	5.95077e+06
M530T717	2.91424e+07	1.35272e+07	3.70107e+06	1.23207e+07	1.75483e+07	4.38754e+06	651130	1.96841e+06	821024	563901
M332T769	1.49646e+08	2.21242e+08	1.80079e+08	1.64007e+08	2.01249e+08	2.26884e+08	1.4971e+08	1.62359e+08	1.58268e+08	1.33062e+08
M586T838	1.35272e+07	1.21844e+07	1.56342e+07	1.3581e+07	1.39544e+07	2.18793e+07	2.16769e+07	1.99764e+07	1.12035e+07	2.30837e+07
M292T100	43266	43665.1	18302.8	46117.4	33594.7	1.23727e+06	1.0096e+06	1.25305e+06	939210	971301
M354T721_2	4.26176e+07	4.17971e+07	4.09214e+07	4.25893e+07	4.98259e+07	3.83699e+07	3.50032e+07	3.72936e+07	4.0389e+07	3.62747e+07
M569T504	335765	351246	286141	354226	513276	41648.6	167475	33708.5	33739.8	23021.4
M215T728	4.51682e+06	3.81363e+06	4.46191e+06	4.59435e+06	4.69917e+06	3.13959e+06	2.88717e+06	3.18113e+06	3.6257e+06	3.67695e+06
M599T838	0	2.33146e+06	2.83577e+06	2.34151e+06	1.79751e+06	1.67849e+06	2.05517e+06	0	1.30625e+06	0
M569T832	405801	1.69023e+06	430324	387541	367150	6.26122e+06	1.02669e+06	1.29916e+06	1.21739e+06	1.28461e+06
M229T101	6.6577e+06	2.77095e+06	1.26497e+07	2.80808e+06	2.0638e+07	1.92762e+06	1.85289e+06	6.48818e+06	3.39778e+06	4.37169e+06
M215T703	6.45995e+06	6.34617e+06	5.52714e+06	6.89208e+06	2.06532e+07	1.32666e+07	1.37629e+07	1.63567e+07	1.38998e+07	8.34823e+06
M318T614	5.26024e+06	4.47056e+06	5.06912e+06	5.68476e+06	6.62656e+06	5.27953e+06	4.38058e+06	4.67449e+06	4.35411e+06	4.37146e+06
M333T766	6.82171e+06	5.77654e+06	9.78383e+06	5.25001e+06	8.78955e+06	2.82533e+06	1.06147e+07	1.86546e+07	1.42033e+07	9.6215e+06
M319T559	1.5235e+06	1.17995e+06	823445	539558	1.35244e+06	1.28325e+06	1.97858e+06	1.85719e+06	854974	2.50323e+06
M597T838	8.62405e+06	9.3824e+06	9.07338e+06	8.47598e+06	1.02928e+07	9.14849e+06	8.41603e+06	8.04908e+06	8.25842e+06	9.39835e+06
M291T803	5.53804e+07	4.35603e+07	4.94678e+07	5.09314e+07	4.86458e+07	1.63286e+08	2.0219e+08	1.74655e+08	1.30646e+08	1.86526e+08
M265T798	3.75768e+06	1.90722e+06	2.2036e+06	4.75646e+06	3.19e+06	1.15078e+07	1.37359e+07	1.08612e+07	8.4964e+06	9.90374e+06
M297T826	1.52969e+08	1.24514e+08	1.48767e+08	1.44706e+08	1.20809e+08	1.753e+08	1.56083e+08	1.72348e+08	1.5912e+08	2.00352e+08
M300T829	1.51169e+07	1.34359e+07	1.41862e+07	1.86441e+07	1.83908e+07	1.96197e+07	2.27848e+07	2.2241e+07	2.20694e+07	2.31571e+07
M282T685	7.01192e+06	8.28577e+06	7.75582e+06	9.67938e+06	1.01393e+07	1.36197e+07	1.29134e+07	1.35724e+07	1.13961e+07	1.22583e+07
M579T838	0	2.71667e+06	3.55778e+06	2.58904e+06	3.25944e+06	2.24923e+06	2.88806e+06	2.53701e+06	1.94641e+06	2.25119e+06
M777T774_2	2.61755e+06	8.65032e+06	8.27575e+06	6.79632e+06	5.87978e+06	152870	288508	674625	0	154913
M275T786	1.56033e+07	1.53386e+07	1.60915e+07	1.77505e+07	9.45715e+07	1.20923e+08	1.13152e+08	1.41942e+08	1.4582e+08	1.07078e+08
M522T801	1.84021e+07	3.72796e+06	1.88949e+07	9.46256e+06	8.4962e+06	1.76986e+06	9.13719e+06	1.01429e+07	2.05857e+06	1.82493e+06
M522T767	1.88912e+07	3.97424e+06	1.20997e+07	3.6862e+06	3.65509e+06	5.26118e+06	5.28673e+06	2.44169e+06	5.91275e+06	2.46194e+06
M295T651	2.8042e+06	3.01878e+06	2.74968e+06	3.6458e+06	3.87281e+06	4.42445e+06	6.0546e+06	3.72419e+06	5.41799e+06	1.03116e+06
M295T808	2.43308e+08	2.55998e+08	2.35785e+08	2.36627e+08	2.70155e+08	1.43563e+08	1.45036e+08	3.84616e+07	4.43238e+07	1.58835e+08
M277T807	1.15432e+08	1.09304e+08	1.08695e+08	1.03442e+08	1.11475e+08	7.11864e+07	6.37662e+07	7.84708e+07	7.92388e+07	7.17163e+07
M358T537	8.63836e+06	9.37515e+06	7.34369e+06	9.22268e+06	1.0847e+07	2.82913e+07	2.29581e+07	3.75232e+07	2.42709e+07	3.15262e+07
M315T295	419584	224781	160336	179666	205502	634567	405618	409138	738712	567105
M335T818	2.9658e+08	2.82527e+08	3.2184e+08	3.18046e+08	2.84021e+08	2.29106e+08	3.0612e+08	3.01821e+08	3.25339e+08	3.10408e+08
M283T707	365375	303983	475866	2.71314e+06	760894	8.29292e+06	8.78009e+06	7.01139e+06	5.29712e+06	7.04387e+06
M373T386	3.30724e+06	976726	863734	2.60889e+06	1.41614e+06	2.71e+06	1.79708e+06	3.01591e+06	2.90669e+06	3.74403e+06
M293T694	4.84021e+08	5.03339e+08	4.88761e+08	5.23721e+08	5.66235e+08	8.13981e+08	7.26941e+08	7.42588e+08	7.67215e+08	7.89428e+08
M296T757	4.24098e+07	3.79216e+07	3.74915e+07	4.53413e+07	5.33035e+07	4.92934e+07	6.57361e+07	6.92861e+07	7.00128e+07	6.4635e+07
M177T85	436502	1.00205e+06	1.21929e+06	778732	354285	9.19537e+06	4.05827e+06	8.04091e+06	8.69003e+06	8.25103e+06
M337T468	681978	483469	799824	518606	510278	54318.4	87034.1	210786	162110	142096
M315T316	574441	499079	881085	572367	589033	694434	583487	614502	594756	660839
M315T830	1.07937e+07	9.49368e+06	1.55536e+07	1.02491e+07	1.03184e+07	369001	651399	3.64379e+06	212047	395612
M303T448	750577	858914	846312	972502	2.56116e+06	1.08083e+07	9.29602e+06	9.94635e+06	5.00073e+06	9.71985e+06
M413T459	423742	934821	373242	305282	1.81316e+06	5.35781e+06	4.39486e+06	5.85836e+06	4.65384e+06	4.24734e+06
M352T757	9.97428e+06	1.02249e+07	2.08226e+07	1.38646e+07	1.80558e+07	1.12253e+07	1.19115e+07	1.18525e+07	1.12345e+07	1.07583e+07
M388T432	135833	30780.1	108128	172659	106976	269457	217120	229946	318201	251739
M339T838_1	1.60132e+06	1.35214e+06	1.66654e+06	2.04703e+06	2.18987e+06	3.46447e+06	2.87578e+06	4.47069e+06	3.20182e+06	3.9367e+06
M317T835	3.36745e+06	4.36734e+06	6.99212e+07	4.17718e+06	6.58298e+06	9.15895e+06	3.50422e+07	2.00616e+07	7.09366e+06	7.77342e+06
M432T715	3129.57	2523.54	19960.6	19973.9	77510.7	1.24567e+06	460707	546661	144063	1.05694e+06
M271T838	8.62705e+07	1.04385e+08	1.29063e+08	1.43541e+08	2.0586e+08	6.80662e+08	6.28665e+08	6.12377e+08	5.07875e+08	5.28457e+08
M352T471	263580	300528	264305	198529	304552	5.57541e+06	4.31846e+06	3.86528e+06	4.36038e+06	3.60212e+06
M367T598	1.52196e+07	1.85199e+07	1.53745e+07	3.69277e+06	3.36684e+06	7.16802e+06	5.76969e+06	6.99711e+06	6.49857e+06	6.45868e+06
M253T657	2.91581e+06	3.81043e+06	3.521e+06	4.47754e+06	6.0608e+06	8.92916e+06	8.454e+06	7.52499e+06	5.77243e+06	6.3109e+06
M384T526	244814	248060	253831	350589	351028	22606.4	29663.5	133573	26338.2	309230
M357T416	3.86009e+06	3.90322e+06	4.04039e+06	3.41894e+06	4.92954e+06	1.71605e+07	1.34214e+07	1.46335e+07	1.48654e+07	2.29087e+07
M355T811	8.70536e+06	2.22408e+06	7.58711e+07	7.48876e+06	1.14231e+06	8.35144e+06	4.75985e+07	1.36118e+07	1.21039e+07	1.28075e+07
M362T612	1.45931e+06	1.52237e+06	4.83059e+06	1.08929e+07	4.79329e+06	1.79115e+07	1.47072e+07	1.65148e+07	1.42249e+07	1.5227e+07
M377T508	108859	52673.5	129939	172074	179525	842561	806411	618344	973679	435704
M393T446_2	273730	327014	74566.7	337593	88114.7	387788	90466.3	145142	476073	416757
M285T469	82083.9	76361.2	75327.6	87304	209651	1.17622e+06	885142	1.14933e+06	1.24329e+06	1.25028e+06
M387T343	165015	99137.9	128756	115410	181100	797601	388993	527183	708577	349510
M351T827	1.0801e+07	1.02338e+07	1.15234e+07	9.20479e+06	1.1612e+07	7.67624e+06	9.35228e+06	1.71824e+07	1.25608e+07	8.22689e+06
M459T544	788986	521072	719023	1.07949e+06	931652	458673	137261	637287	367740	334132
M460T484	1.83247e+06	4.35382e+06	1.55042e+06	2.15139e+06	3.82513e+06	2.42655e+06	2.21621e+06	2.49416e+06	3.1288e+06	3.27132e+06
M344T529	207549	202193	61809.5	216649	528090	1.83326e+06	1.2022e+06	1.29163e+06	1.23954e+06	1.36823e+06
M272T456	1.27595e+07	1.26993e+07	9.98709e+06	1.16659e+07	1.30177e+07	1.21238e+07	7.48793e+06	6.97931e+06	9.30374e+06	8.74625e+06
M295T809	7.19549e+06	9.80965e+06	9.05866e+06	8.07031e+06	9.81912e+06	4.93455e+07	3.02186e+06	3.74996e+06	2.02707e+06	2.3935e+06
M332T654	9.2461e+06	8.77179e+06	9.48532e+06	1.14692e+07	1.20339e+07	1.56292e+07	1.28278e+07	1.37635e+07	1.25515e+07	1.20196e+07
M330T568	1.88638e+06	371176	1.81104e+06	1.96112e+06	404793	2.48423e+06	759735	6.06997e+06	2.59959e+06	2.91453e+06
M348T467	1.07284e+06	1.35523e+06	432227	372322	345137	544667	378351	448688	595036	363604
M364T647	8.62914e+06	4.92412e+06	1.05673e+07	6.18209e+06	9.17776e+06	3.78646e+06	2.46702e+06	4.10029e+06	3.5239e+06	3.48372e+06
M363T457	1.12486e+06	433747	462688	902048	652752	2.00896e+06	1.40908e+06	1.14676e+06	1.69821e+06	182036
M273T570	1.6853e+06	1.53174e+06	1.33465e+06	2.00814e+06	1.98687e+06	4.7998e+06	4.54705e+06	4.05341e+06	5.49397e+06	3.68894e+06
M201T318	3.06549e+08	3.20352e+08	2.53254e+08	1.0284e+08	1.03426e+08	9.74086e+07	1.72989e+08	9.16981e+07	9.40226e+07	9.79045e+07
M203T357	961602	543896	1.17246e+07	1.34602e+06	919266	1.56632e+06	1.54766e+06	2.28452e+07	1.80294e+06	1.3242e+06
M99T66	3.30207e+07	2.89487e+07	3.51187e+06	3.43444e+07	9.69972e+06	2.33906e+07	3.14104e+06	4.15267e+07	5.24977e+06	2.20992e+07
M142T404	2.89081e+06	2.6969e+06	1.00821e+06	1.03312e+06	2.31095e+06	629827	2.15387e+06	688040	2.39735e+06	766006
M147T73	3.76401e+07	3.76614e+07	3.74986e+07	3.74103e+07	8.07798e+07	1.55775e+08	1.29472e+08	1.33347e+08	1.45138e+08	1.47557e+08
M174T725	725502	621198	534385	719024	820294	605805	658608	458511	409165	545988
M144T426	2.20851e+06	4.68008e+06	2.34223e+06	2.51983e+06	3.50486e+06	2.81022e+06	2.4133e+06	2.43475e+06	2.48507e+06	2.64236e+06
M343T461	322314	81776.1	78195.8	67276.9	335801	86211.6	150897	88395	89035.7	90104.6
M415T474	271020	245337	209895	275996	398233	2.6075e+06	2.07987e+06	1.96706e+06	1.84888e+06	2.25428e+06
M268T506	1.45591e+06	1.51251e+06	1.4962e+06	308147	1.28656e+06	277168	674260	261301	292619	319825
M199T255	6.33304e+07	1.08752e+07	6.14472e+07	1.30928e+07	3.95809e+07	5.44735e+07	1.06768e+08	1.16913e+07	4.97938e+07	3.69261e+07
M293T335	458001	378993	548593	433065	546794	830542	665389	820222	747407	509464
M291T546	1.23678e+06	1.7422e+06	1.43749e+06	1.87817e+06	6.66985e+06	2.63634e+06	3.26059e+06	4.1072e+06	4.25285e+06	3.77764e+06
M268T643	1.81207e+06	2.16874e+06	1.85882e+06	1.38661e+06	399569	422655	345625	413533	408093	277628
M161T106	3.3925e+06	3.62748e+06	614217	575057	3.11537e+06	1.43786e+06	1.31341e+06	1.48341e+06	1.602e+06	1.55597e+06
M227T152	314655	221333	227458	247044	255109	545775	370837	331616	274101	492060
M267T838_1	5.17376e+06	2.01214e+06	2.19594e+06	4.03601e+06	2.93571e+06	2.41853e+07	2.46542e+07	2.42563e+07	1.89831e+07	1.61608e+07
M213T499	6.0197e+06	9.38538e+06	5.65185e+06	7.71667e+06	6.20851e+06	1.20823e+06	1.325e+06	1.1076e+06	1.13887e+06	3.48148e+06
M313T353	1.57922e+06	1.34056e+06	2.31324e+06	1.26372e+06	3.76846e+06	4.38823e+06	5.20159e+06	4.17654e+06	5.1144e+06	3.93159e+06
M246T160	2.45549e+06	2.69955e+06	1.9732e+06	2.79774e+06	3.08635e+06	1.79447e+06	1.49519e+06	2.31644e+06	2.46412e+06	2.43919e+06
M279T317	335163	182961	484071	511785	1.01376e+06	182701	777710	174111	194154	204626
M176T332	697967	1.95903e+06	2.15381e+06	1.75745e+06	1.91267e+06	1.04423e+06	953377	1.05135e+06	879884	2.15842e+06
M741T731_2	881787	740130	763729	925248	822166	609040	1.00197e+06	1.2594e+06	737862	719866
M525T577	239215	421003	643616	307367	222717	230968	183430	1.03838e+06	470707	881543
M605T86	201545	360053	255270	319374	46864	1.65126e+06	8.39114e+06	4.61765e+06	6.83799e+06	4.18847e+06
M290T617	2.73029e+06	2.83004e+06	2.35178e+06	1.85755e+06	2.44661e+06	2.91389e+06	2.52376e+06	3.08499e+06	2.82624e+06	2.90828e+06
M283T524	2.13499e+06	1.60718e+06	2.29309e+06	2.14469e+06	1.13274e+06	1.00278e+06	1.26181e+06	950154	667487	1.02151e+06
M218T185_2	1.40341e+06	1.32235e+06	1.43412e+06	1.44205e+06	1.037e+06	593767	120149	110102	68329.5	431177
M445T373	2.8408e+06	2.2666e+06	2.83837e+06	2.3723e+06	2.79752e+06	3.45413e+06	2.84834e+06	3.03546e+06	2.1204e+06	3.02123e+06
M356T73	231741	140694	58742.9	227240	1.0797e+06	2.86546e+06	1.00222e+07	3.64315e+06	3.1776e+06	3.79569e+06
M256T179	677193	686312	766471	740198	1.12753e+06	101657	98304.2	109235	88561.5	146521
M153T365	1.41214e+06	1.82087e+06	863288	1.0916e+06	1.43673e+06	2.05324e+06	2.18556e+06	2.05735e+06	2.23177e+06	2.01969e+06
M229T391	295282	296564	1.2945e+06	1.41077e+06	1.50149e+06	1.1944e+06	1.09817e+06	1.127e+06	388239	1.77119e+06
M124T497	3.788e+06	4.23177e+06	3.60677e+06	3.30142e+06	4.60782e+06	3.87743e+06	3.537e+06	3.70047e+06	4.0559e+06	4.3946e+06
M300T406	161171	216679	36659.5	159942	80010.4	366358	496514	460328	538001	479809
M522T100	6.37761e+06	4.29638e+06	1.00327e+06	5.46936e+06	3.01554e+06	3.07142e+06	9.6721e+06	1.14526e+07	9.2007e+06	1.75415e+07
M151T714	2.75044e+07	6.98367e+06	1.16293e+07	1.25998e+07	4.79002e+06	8.6769e+06	6.33167e+06	7.67911e+06	1.51788e+07	8.13704e+06
M223T633	1.35179e+06	1.1836e+06	1.03874e+06	1.56561e+06	1.39185e+06	2.38787e+06	2.32573e+06	2.76108e+06	1.76598e+06	1.29793e+06
M571T450	5860.42	6556.95	31737.3	6877.32	1329.87	0	0	2707.69	0	1582.9
M193T96	3.21138e+06	3.66994e+06	3.58878e+06	3.3072e+06	2.73228e+06	2.04569e+06	1.44096e+06	1.29172e+06	1.49492e+06	1.20989e+06
M464T360	1.3361e+06	1.45272e+06	1.30264e+06	1.26905e+06	2.15576e+06	961034	749780	791454	605859	827204
M234T185	1.9339e+07	1.12351e+07	1.23578e+07	1.19144e+07	1.09319e+07	7.42008e+06	7.2329e+06	7.46316e+06	5.78647e+06	7.68133e+06
M363T415	581027	599548	612126	789736	699488	390462	260349	392824	277782	336797
M284T260	4.08862e+06	3.90046e+06	3.60331e+06	8.53708e+06	2.49871e+07	1.74558e+07	2.24026e+07	1.97827e+07	1.94831e+07	2.35687e+07
M331T512	20856.4	12085.2	12922.8	23379.3	192679	359898	283592	232555	263419	405558
M322T369	914235	1.02437e+06	854707	987331	662183	602729	552514	158630	625798	555069
M357T335	359218	494016	399339	419037	720473	271329	149767	198947	419740	253738
M345T447	133753	110264	353867	131217	277012	315166	894906	1.01045e+06	942730	782823
M388T322	427785	505347	590469	455347	206597	95639.8	47751.3	79285.3	98165.6	76327.1
M296T327	603885	671742	695236	773030	830911	469069	163667	533091	471820	509912
M313T99	1.0404e+06	1.07955e+06	2.25281e+06	1.81966e+06	2.89103e+06	2.11847e+06	632566	2.84032e+06	509176	1.37865e+06
M377T342	2.9845e+06	3.25034e+06	3.07405e+06	2.92881e+06	2.34819e+06	250174	205063	234539	168629	159903
M262T266	2.35751e+06	4.92161e+06	5.14274e+06	3.13031e+06	3.25407e+06	4.36471e+06	3.37524e+06	3.56782e+06	2.31675e+06	3.5355e+06
M380T340	324776	355254	394089	268072	150902	16558.6	62988.2	73710.7	77695	16750
M405T433	10239.8	19322.5	13688.8	16598.9	209470	540064	481328	529785	632746	650281
M223T347	1.42468e+06	2.78162e+06	1.7309e+06	1.78863e+06	2.26823e+06	2.86636e+06	3.15954e+06	2.77194e+06	2.74607e+06	2.58627e+06
M263T567	397990	1.51859e+06	994861	1.9323e+06	363706	1.13074e+06	1.83845e+06	1.69587e+06	1.2385e+06	771155
M253T489	95973.1	175232	77737.3	154196	220681	223865	221580	43087.8	30370.8	159641
M531T323	982431	1.14996e+06	890369	766140	450352	324972	477267	382709	367461	379521
M416T480	1.26236e+07	1.64326e+07	8.44171e+06	1.70192e+07	3.40975e+07	1.70867e+07	3.42668e+07	3.34628e+07	1.41577e+07	1.44332e+07
M203T108	7.95723e+07	7.30083e+07	7.53615e+07	1.96789e+07	8.23633e+07	1.4982e+07	2.03237e+07	2.15365e+07	2.19252e+07	2.37001e+07
M185T80	5.71814e+06	9.58004e+06	9.88402e+06	1.114e+07	8.41817e+06	629619	3.36787e+06	2.89634e+06	1.01624e+06	1.59759e+06
M323T329	419991	472801	444170	671693	370551	267603	253225	382668	221850	253978
M411T792	9.73814e+07	1.31777e+08	8.32167e+07	9.49085e+07	7.57275e+07	4.99035e+06	5.19936e+06	6.61158e+06	3.00045e+06	4.99029e+06
M255T489	536379	480299	741996	483661	3.32796e+06	3.10731e+06	3.24697e+06	3.32953e+06	3.14831e+06	2.96553e+06
M436T824	1.0957e+07	6.19119e+06	1.06659e+07	5.05763e+06	7.50142e+06	5.98175e+06	1.03057e+07	4.41993e+06	9.33875e+06	4.08598e+06
M381T649	28255.4	18061.2	246600	29989.5	191426	47989.3	340494	67579.3	42364.8	43705.3
M311T337	1.37717e+07	1.42092e+07	1.42067e+07	1.3289e+07	4.06106e+06	7.97824e+06	9.05124e+06	1.21061e+07	1.33785e+07	1.05857e+07
M430T384_1	1.18155e+07	1.1555e+07	1.91185e+07	1.19142e+07	3.69278e+07	2.38494e+06	4.37312e+06	4.05222e+07	2.56317e+06	3.58255e+06
M151T827	1.19029e+07	4.25322e+06	3.73562e+06	1.06368e+07	2.36283e+07	9.65947e+06	1.61892e+07	8.80766e+06	8.62495e+06	1.53849e+07
M132T398	5.40344e+06	5.16057e+06	6.72525e+06	5.25966e+06	6.10443e+06	3.8081e+06	3.63916e+06	4.14211e+06	4.19796e+06	4.93307e+06
M194T86	109862	165046	337692	490769	409755	8.59142e+06	7.38797e+06	7.45328e+06	7.29135e+06	7.32928e+06
M228T137	78963.9	22965.2	72889.1	95870.8	435078	3.76116e+06	4.01156e+06	4.32259e+06	3.55733e+06	5.47758e+06
M169T169	3.00329e+06	2.3821e+06	2.77862e+06	3.1471e+06	2.39091e+06	1.02931e+06	2.0706e+06	1.2075e+06	1.58469e+06	1.81142e+06
M153T40_2	2.6208e+06	5.97542e+06	5.80944e+06	5.76537e+06	5.28138e+06	6.05393e+06	3.03147e+06	7.06117e+06	2.25167e+06	2.72525e+06
M239T109	3.40287e+06	3.29205e+06	3.8777e+06	3.3468e+06	6.86334e+06	1.36587e+06	1.25497e+06	1.58622e+06	1.5918e+06	2.26531e+06
M124T357	3.5567e+06	3.89528e+06	2.92948e+06	4.6495e+06	5.54241e+06	1.10238e+07	9.15822e+06	8.21648e+06	6.54615e+06	7.11537e+06
M88T87	2.11554e+07	2.20875e+07	2.63906e+07	2.09879e+07	1.91616e+07	1.15637e+08	1.32153e+08	1.25865e+08	1.22874e+08	1.26868e+08
M174T73	3.12596e+07	2.51016e+07	2.50036e+07	2.69303e+07	6.17846e+07	1.20928e+08	1.13813e+08	9.3887e+07	1.08391e+08	1.13558e+08
M137T66	1.36411e+07	1.04387e+07	1.04951e+07	1.27438e+07	4.54561e+06	8.40537e+06	1.18873e+07	1.28708e+07	7.26042e+06	2.74939e+07
M102T837	2.82479e+06	6.88429e+06	3.41909e+06	6.48008e+06	1.95797e+06	2.57234e+06	5.72813e+06	6.97914e+06	6.08225e+06	6.15237e+06
M254T179	2.40378e+06	2.63361e+06	3.46648e+06	2.41747e+06	4.25636e+06	192457	185913	102024	126066	6259.99
M104T618	6.98045e+06	2.27433e+06	8.81693e+06	2.25098e+06	9.69988e+06	1.21397e+07	1.67063e+07	3.53771e+06	1.01305e+07	3.26032e+06
M110T37	1.61494e+07	1.32683e+07	1.33372e+07	6.10959e+06	1.56553e+07	8.44401e+06	1.65921e+07	2.41581e+07	7.46015e+06	1.66386e+07
M359T838	0	1.05497e+06	0	0	0	4.68727e+06	2.72881e+06	3.43997e+06	2.20261e+06	2.8314e+06
M214T449	3.09717e+06	5.23937e+06	5.31555e+06	3.20529e+06	4.36628e+06	4.19063e+06	3.27602e+06	2.56971e+06	2.85115e+06	4.25081e+06
M171T747	7.04072e+06	1.21042e+07	7.91807e+06	7.6558e+06	7.75714e+06	8.1827e+06	6.54916e+06	8.08367e+06	5.31464e+06	7.12253e+06
M87T40	3.18917e+07	1.9414e+07	3.62206e+07	2.53519e+07	4.67287e+06	4.94902e+06	1.93817e+07	612036	5.1201e+06	5.209e+06
M355T84	935071	2.99859e+06	955147	683937	1.90244e+06	1.49254e+06	7.20987e+06	7.69123e+06	9.73721e+06	7.94705e+06
M125T73_2	7.47059e+07	7.53479e+07	8.28292e+07	8.90976e+07	1.45183e+08	3.80784e+08	3.97877e+08	3.6479e+08	3.42115e+08	3.80143e+08
M200T406_2	5.35153e+09	5.25109e+09	5.183e+09	5.51426e+09	5.24287e+09	5.38704e+09	5.35382e+09	5.19905e+09	5.26584e+09	5.45569e+09
M174T64	4.7295e+06	3.76055e+06	2.74224e+06	4.31553e+06	4.49256e+06	3.51568e+06	2.31555e+06	3.71543e+06	3.38603e+06	1.56777e+06
M175T66	6.17158e+06	7.52496e+06	4.15424e+06	4.06162e+06	5.84929e+06	2.77933e+06	4.04671e+06	4.43135e+06	6.27748e+06	3.11582e+06
M187T398	1.12503e+06	901314	969714	870501	956041	170606	298967	497142	375857	592407
M287T726	572315	1.01107e+06	971791	492414	1.02811e+06	296592	328852	848983	869406	860846
M146T404	5.38848e+07	5.17221e+07	5.12957e+07	5.81785e+07	6.36923e+07	2.91906e+07	3.92745e+07	4.00421e+07	6.9105e+07	4.45252e+07
M252T302	1.82001e+08	1.9625e+08	2.08688e+08	1.95508e+08	2.59875e+08	1.93105e+08	2.07738e+08	2.05159e+08	2.12511e+08	2.14686e+08
M145T76	1.43534e+07	7.27181e+06	5.95788e+06	8.57591e+06	7.9434e+06	2.71942e+06	2.64682e+06	5.50037e+06	2.33252e+06	4.80074e+06
M285T554	7.55443e+06	8.98349e+06	6.92304e+06	6.25595e+06	4.93317e+06	2.99389e+06	5.30998e+06	2.48399e+06	2.60888e+06	2.50022e+06
M163T265	3.83473e+06	4.10021e+06	1.89114e+07	4.02605e+06	3.48287e+06	1.37396e+07	2.26927e+07	1.76339e+07	3.72791e+06	1.10224e+07
M97T93	3.02799e+07	3.28505e+07	3.02815e+07	3.31723e+07	3.30822e+07	5.89787e+07	7.51057e+07	7.13626e+07	6.90444e+07	6.53936e+07
M99T291	1.39292e+07	1.36044e+07	1.37946e+07	1.34004e+07	1.50343e+07	1.77831e+07	3.19689e+07	1.8052e+07	3.52478e+07	1.4635e+07
M113T101	6.23353e+06	5.23891e+06	7.17469e+06	7.41763e+06	1.09563e+07	1.46108e+07	7.93352e+06	8.66434e+06	1.70237e+07	1.7742e+07
M170T227	9.75947e+07	1.02903e+08	7.19406e+07	1.05477e+08	1.73787e+08	1.77113e+08	1.76752e+08	1.7723e+08	1.69314e+08	1.76366e+08
M339T519	7.0749e+06	3.21146e+06	3.87438e+06	3.46689e+06	4.84362e+06	4.27138e+06	7.29202e+06	3.63165e+06	3.34844e+06	3.35992e+06
M114T528_2	1.24589e+08	8.73191e+07	2.37801e+07	2.12722e+07	8.20418e+07	1.06462e+08	1.49334e+08	8.90211e+07	7.7475e+07	1.07624e+08
M221T824	3.1255e+07	1.32059e+07	2.2594e+07	2.2689e+07	2.67614e+07	1.26029e+07	2.68988e+07	1.86075e+07	1.70212e+07	2.04785e+07
M99T682	5.98198e+06	6.29213e+06	1.85592e+07	6.09476e+06	3.08192e+07	6.48323e+07	1.53598e+07	2.43157e+07	2.41174e+07	5.94881e+07
M181T223	8.99979e+06	6.91403e+06	8.05348e+06	8.84263e+06	1.92358e+07	2.95931e+07	3.29135e+07	2.29756e+07	4.1021e+07	3.60752e+07
M177T369	8.17845e+06	7.41992e+06	7.44162e+06	6.59865e+06	5.99914e+06	1.10372e+06	1.10919e+06	843485	1.0521e+06	1.02617e+06
M373T608	955963	969033	183077	1.31297e+06	316447	180206	1.17184e+06	259100	1.21648e+06	1.37832e+06
M567T514	385245	234253	289939	300837	217161	504270	416036	573065	617764	729342
M331T827_2	2.4584e+07	2.52696e+07	2.63812e+07	2.66295e+07	2.56175e+07	5.5911e+07	1.09402e+08	2.06138e+07	3.75798e+07	4.56197e+07
M163T321	3.17488e+06	2.6435e+06	1.54581e+06	2.95533e+06	2.79411e+06	2.70804e+06	3.46611e+06	2.89291e+06	2.74556e+06	3.22873e+06
M223T694	1.23444e+06	992646	814618	643713	1.76655e+07	254325	419358	1.13458e+06	113766	497357
M104T151	3.5276e+07	2.89897e+07	3.52061e+07	3.34377e+07	2.6099e+07	1.01095e+07	1.2031e+07	1.66948e+07	1.66275e+07	1.90223e+07
M289T599	447154	509439	469384	2.60106e+06	666908	6.95231e+06	8.63116e+06	5.43779e+06	5.84024e+06	5.32015e+06
M287T515	1.45976e+06	1.56333e+06	493288	1.7736e+06	2.36446e+06	2.73933e+06	2.28267e+06	3.35507e+06	2.04831e+06	2.40242e+06
M293T685	667215	2.11175e+06	1.90076e+06	742503	2.90296e+06	3.50625e+06	3.81363e+06	3.74141e+06	3.19588e+06	3.35676e+06
M148T64_1	1.6155e+06	1.50722e+06	5.26954e+06	1.29428e+06	4.39597e+06	2.29933e+06	4.7673e+06	3.39738e+06	5.1809e+06	3.15214e+06
M243T807	2.12965e+07	5.38523e+06	1.77092e+07	1.86037e+07	2.42034e+07	5.75408e+06	5.43181e+06	2.09764e+07	4.29726e+06	4.72882e+06
M139T376	322100	248034	275457	306244	364396	71301.7	81268.6	157786	107693	126433
M138T65	5.31579e+06	2.48862e+06	2.35245e+06	2.10711e+06	1.69123e+06	1.18092e+06	1.74978e+06	3.7711e+06	1.55282e+06	1.53732e+06
M96T37	6.84783e+06	4.27105e+06	1.11761e+06	8.78777e+06	994902	3.18043e+06	5.3057e+06	7.85876e+06	1.25526e+06	3.17727e+06
M265T185	32822.6	26020.9	38437.4	21613	105754	949392	259010	634522	420716	356261
M113T112	4.01648e+06	3.54956e+06	4.10086e+06	3.86961e+06	5.16099e+06	3.80246e+06	1.96436e+06	1.00407e+07	3.50638e+06	5.43261e+06
M102T705_1	6.95639e+06	6.68449e+06	4.91872e+06	3.42838e+06	3.41079e+06	1.53994e+07	3.31652e+06	1.37342e+07	2.83837e+06	9.54196e+06
M157T134	4.57346e+06	3.32775e+06	3.58569e+06	5.35548e+06	4.61348e+06	3.42492e+06	6.67365e+06	3.95874e+06	4.15729e+06	5.75398e+06
M188T176	1.55764e+07	1.49e+07	1.35563e+07	1.53701e+07	2.54748e+07	2.31402e+07	2.42384e+07	2.34107e+07	2.4542e+07	2.2969e+07
M146T149	1.34914e+07	2.42955e+07	1.14045e+07	1.29955e+07	1.31173e+07	3.60236e+07	3.8204e+07	3.63394e+07	3.03655e+07	3.79317e+07
M145T93	8.39075e+07	7.32838e+07	7.90845e+07	7.69608e+07	7.18523e+07	1.36174e+08	1.67516e+08	1.65665e+08	1.79988e+08	1.6092e+08
M101T92	8.60557e+07	1.49326e+08	1.54298e+08	8.88875e+07	8.88993e+07	1.15575e+08	1.4589e+08	1.45215e+08	1.636e+08	1.89732e+08
M130T405	2.16505e+07	1.88007e+07	2.13799e+07	2.14427e+07	3.23832e+07	2.05111e+07	3.97405e+07	6.10006e+07	5.2867e+07	4.67406e+07
M355T838_2	4.66128e+06	4.78507e+06	0	0	1.76106e+07	0	7.8479e+06	1.6901e+07	0	7.96607e+06
M167T334	1.26094e+06	1.61386e+06	894053	2.1474e+06	1.59855e+06	1.22794e+06	1.87412e+06	2.55047e+06	497829	2.09975e+06
M149T32_2	570198	510601	432631	427138	623301	245342	432926	482408	241283	292205
M152T31	4.41606e+06	4.60452e+06	4.47777e+06	4.85439e+06	3.66687e+06	4.31641e+06	1.73027e+06	4.00681e+06	1.73902e+06	1.973e+06
M302T377	3.49558e+07	3.9805e+07	3.50027e+07	3.72259e+07	2.71983e+08	3.10861e+07	2.28058e+08	3.04537e+08	2.56753e+07	2.8084e+07
M299T774_2	1.97477e+07	2.7544e+07	2.03495e+07	1.79575e+07	1.52065e+07	1.73885e+06	1.25303e+06	1.87052e+06	1.05088e+06	1.00263e+06
M141T45	2.91827e+06	2.38453e+06	3.04852e+06	2.30036e+06	2.89561e+06	6.02216e+06	2.20916e+06	5.73989e+06	3.40594e+06	3.45591e+06
M141T491	5.1047e+06	3.89375e+06	4.26332e+06	4.15589e+06	5.40578e+06	1.82237e+07	1.92079e+07	1.62479e+07	2.07717e+07	1.90166e+07
M84T77	1.29416e+07	1.02617e+07	1.01336e+07	1.22599e+07	9.36521e+06	1.91037e+07	2.1324e+07	2.10632e+07	1.86001e+07	1.73548e+07
M117T150	4.79093e+06	4.26592e+06	5.15279e+06	4.71329e+06	3.79247e+06	764317	767221	818135	810157	826356
M166T331	1.05971e+06	1.33416e+06	1.10036e+06	1.70795e+06	1.33022e+06	1.73755e+06	1.64482e+06	1.61933e+06	1.44575e+06	1.3599e+06
M140T389	3.23717e+06	4.73728e+06	3.48546e+06	3.78159e+06	5.57455e+06	3.73751e+06	3.93247e+06	3.83205e+06	3.41296e+06	3.3213e+06
M407T682	1.37619e+06	1.36705e+06	1.47777e+06	828455	1.82643e+06	326496	1.59248e+06	353872	534102	1.49197e+06
M231T385	817169	3.61867e+06	2.63005e+06	1.09527e+06	1.35696e+06	4.01453e+06	3.65284e+06	3.02247e+06	3.94222e+06	3.17664e+06
M145T163	1.04165e+06	2.57367e+06	1.08329e+06	2.30147e+06	4.75424e+06	5.80462e+06	7.60941e+06	9.95658e+06	3.25407e+06	8.02332e+06
M297T343	2.23037e+06	2.10614e+06	2.20019e+06	2.64742e+06	729540	621062	569641	617662	660079	1.89366e+06
M119T221	5.62343e+07	5.93908e+07	6.24986e+07	3.82158e+07	3.69232e+07	2.803e+07	2.57768e+07	1.94415e+07	3.6888e+07	3.166e+07
M309T294	1.6967e+06	2.19941e+06	2.03151e+06	1.94927e+06	3.22775e+06	75575.8	92338.3	231109	74763.2	233150
M252T81	1.22211e+06	4.35806e+06	4.74451e+06	1.27666e+06	978026	2.1142e+07	1.72663e+07	1.97876e+07	1.88751e+07	1.7357e+07
M207T483	5.36231e+07	6.21876e+07	4.54896e+07	4.91429e+07	3.3519e+07	3.80571e+06	5.43496e+06	5.34107e+06	4.19059e+06	6.11131e+06
M144T705	2.8172e+07	1.29631e+07	3.84969e+07	3.35935e+07	1.30365e+07	2.42626e+07	1.33075e+07	1.64846e+07	2.77189e+07	1.28892e+07
M144T404	4.03926e+07	2.85485e+07	2.78123e+07	2.94372e+07	3.89045e+07	1.63163e+07	2.39523e+07	2.33881e+07	2.18572e+07	2.20819e+07
M123T503	1.0301e+06	674249	1.13878e+06	795363	693793	861240	1.31164e+06	706982	949489	819103
M148T41_1	2.19127e+06	3.07639e+06	3.32276e+06	2.05828e+06	1.52837e+06	899488	1.32994e+06	1.55401e+06	2.56965e+06	2.04847e+06
M173T128	1.32032e+07	1.16415e+07	1.60695e+07	1.33417e+07	1.57068e+07	9.21204e+06	7.68553e+06	8.6588e+06	8.82184e+06	8.06709e+06
M105T384	1.01915e+07	1.22444e+07	1.68006e+07	1.39433e+07	1.20902e+07	1.23093e+07	2.69546e+07	5.78811e+07	2.22368e+07	6.55213e+07
M151T37_1	2.51634e+07	1.41675e+07	1.00576e+07	3.41982e+06	3.26999e+06	5.36597e+06	1.01683e+07	1.35569e+07	7.92557e+06	1.6522e+07
M185T102	1.02503e+06	873492	999641	1.24319e+06	1.82634e+06	1.01875e+06	1.23572e+06	1.41064e+06	1.36645e+06	1.08832e+06
M435T500	2.16405e+06	2.12205e+06	1.85499e+06	3.14044e+06	746660	3.02134e+06	3.75359e+06	3.57437e+06	3.9859e+06	4.23381e+06
M206T199	6.77849e+06	6.31257e+06	6.45983e+06	6.90202e+06	5.79307e+06	1.11036e+07	1.12853e+07	1.23674e+07	1.14199e+07	1.08737e+07
M235T731	9.16816e+06	1.18644e+07	2.14279e+06	1.1746e+07	1.26787e+07	1.01812e+07	1.34181e+07	1.61304e+07	3.33025e+07	5.24976e+07
M120T221	2.38327e+06	4.22214e+06	4.18106e+06	2.26779e+06	2.53461e+06	737678	809014	1.37128e+06	2.26265e+06	1.17006e+06
M123T37	2.39068e+06	1.22141e+06	2.71925e+06	1.43529e+06	1.31778e+06	1.42213e+06	2.29343e+06	2.28901e+06	1.18223e+06	1.75604e+06
M155T490	1.14208e+06	965698	921536	986393	801800	4.87764e+06	5.33505e+06	5.13516e+06	6.14121e+06	5.08261e+06
M86T90	6.40369e+07	7.17818e+07	7.15874e+07	8.51236e+07	7.02112e+07	5.40678e+08	6.17791e+08	6.00786e+08	6.1401e+08	5.53193e+08
M144T139	1.83766e+07	2.12973e+07	2.59606e+07	2.1507e+07	1.66452e+07	2.35654e+07	4.57399e+06	2.31023e+07	1.57329e+07	3.52876e+07
M320T221	1.7255e+06	1.78474e+06	1.56795e+06	1.74268e+06	3.89047e+06	2.42103e+06	2.63431e+06	2.53878e+06	2.44626e+06	3.05951e+06
M210T830	6.1023e+06	1.62802e+06	6.58315e+06	1.50234e+06	6.86262e+06	720666	1.82305e+06	3.44846e+06	1.4507e+06	2.73209e+06
M221T62	6.14053e+06	5.43388e+06	5.58908e+06	5.35027e+06	5.12063e+06	2.67514e+06	1.95847e+06	1.25427e+06	1.01824e+06	1.53053e+06
M299T685	4.57091e+06	5.56487e+06	5.41077e+06	6.41931e+06	6.8133e+06	9.4843e+06	8.65249e+06	9.31323e+06	7.33791e+06	7.56192e+06
M197T553	4.12362e+06	1.02123e+06	4.19145e+06	907605	7.76277e+06	846273	772703	824958	781629	1.01531e+06
M335T406	79777.4	67430	73404	65222.7	45090.7	405995	487302	492507	629956	502973
M259T247	2.06153e+06	2.38204e+06	364561	2.01012e+06	1.58975e+06	1.51963e+06	1.80027e+06	1.6042e+06	1.39126e+06	1.74008e+06
M157T82	1.83641e+07	6.74306e+06	9.45055e+06	1.23855e+07	8.59985e+06	7.79407e+06	8.72236e+06	7.96234e+06	8.05793e+06	8.58816e+06
M158T108	8.18014e+07	8.55539e+07	9.99848e+07	2.10673e+07	1.83906e+07	1.02789e+08	8.44074e+07	8.82024e+07	9.93009e+07	8.6565e+07
M158T833	7.67457e+08	7.81835e+08	3.25472e+08	8.1348e+08	4.84209e+08	3.06534e+08	5.65723e+08	6.31881e+08	1.44635e+08	7.291e+08
M369T665	1.85686e+06	1.34542e+06	2.00018e+06	1.96373e+06	1.72682e+06	1.58565e+06	1.61914e+06	1.56277e+06	1.76162e+06	1.80928e+06
M339T781	3.90982e+06	1.43132e+06	5.83409e+06	8.43458e+06	5.49329e+06	971342	7.85455e+06	1.19668e+06	4.43792e+06	895244
M245T141	213510	1.32555e+06	271159	1.43909e+06	1.65627e+06	2.46806e+06	2.07806e+06	2.37183e+06	2.14403e+06	2.62733e+06
M375T91	7.89996e+07	8.17649e+07	7.37976e+07	7.93969e+07	8.14452e+07	0	0	31127.7	12713	37474.5
M155T65_1	2.28266e+08	9.47137e+07	2.24443e+08	8.17362e+07	5.70546e+07	2.11176e+08	1.08557e+08	2.18259e+08	2.15102e+08	7.51742e+07
M304T100	9.6204e+06	8.67974e+06	1.07474e+07	7.78285e+06	1.33328e+07	1.60771e+07	2.08399e+07	2.01329e+07	1.57622e+07	1.61746e+07
M283T838_1	3.45347e+07	3.81008e+07	3.89261e+07	4.57189e+07	8.95985e+07	2.35116e+08	1.39889e+08	1.34753e+08	1.02018e+08	1.07459e+08
M343T543	2.40191e+06	1.27242e+07	8.82718e+06	2.61969e+06	1.33866e+07	1.80506e+07	5.00117e+06	4.79083e+06	1.81886e+07	2.47737e+07
M325T750	1.51922e+06	5.21834e+06	4.36534e+06	1.8169e+06	2.05293e+06	1.35262e+07	1.26982e+07	1.21148e+07	1.24767e+07	1.21271e+07
M311T801	7.10696e+07	6.87942e+07	8.27618e+07	6.93445e+07	7.03176e+07	1.08777e+08	1.18607e+08	1.77075e+08	9.67465e+07	1.23796e+08
M309T769	5.46296e+07	5.05396e+07	5.3286e+07	6.05394e+07	5.47309e+07	4.53034e+07	5.77068e+07	6.58458e+07	1.77197e+07	5.60872e+07
M241T153	1.3973e+06	1.83029e+06	1.58042e+06	1.40348e+06	1.88446e+06	102094	18384.8	83311.5	35843.1	882481
M119T105	4.28878e+07	4.29698e+07	4.54972e+07	4.6832e+07	4.78512e+07	4.71296e+07	5.23254e+07	5.77621e+07	5.19512e+07	5.47045e+07
M693T296_4	261254	124996	229923	393779	291617	356940	241885	304850	274885	298968
M671T791_1	2.96006e+07	2.90302e+07	2.33738e+07	2.95984e+07	2.28697e+07	2.50028e+06	2.57865e+06	3.31033e+06	1.53348e+06	2.21644e+06
M375T326	938360	769789	745237	715999	710291	36411.7	62367.7	106043	106892	100359
M330T536	37124.6	25225.5	23428.8	51994.8	102443	1.39989e+06	1.58166e+06	917736	1.28322e+06	992510
M331T366	597942	140109	547478	673821	588638	782957	736273	849299	818251	925874
M247T331	1.88052e+06	1.98121e+06	1.78007e+06	2.27722e+06	2.31523e+06	2.93935e+06	3.11032e+06	2.82135e+06	2.66918e+06	2.78281e+06
M126T90	4.15979e+07	2.19515e+07	2.37855e+07	2.1281e+07	2.81445e+07	3.26062e+06	3.50986e+06	2.80236e+06	1.02949e+07	2.66731e+06
M139T62	7.69191e+06	6.42595e+06	1.38478e+06	6.53101e+06	2.17131e+06	1.54222e+06	1.49464e+06	1.42356e+06	1.56845e+06	991726
M119T551	1.55255e+06	6.36367e+06	1.77965e+06	1.56016e+06	1.98079e+06	1.60801e+06	1.60107e+06	9.98939e+06	1.72021e+06	5.93843e+06
M162T70	716495	909844	1.45944e+06	850896	1.43711e+06	1.44469e+06	1.52756e+06	1.07925e+06	1.60953e+06	1.63624e+06
M201T623	598103	793519	432727	864916	657456	216456	163493	427845	165672	130198
M391T438	455815	467967	526419	652195	436892	283712	387191	758861	707763	657779
M145T649	1.01717e+07	8.89939e+06	7.92883e+06	3.72737e+06	3.28893e+06	3.12787e+06	8.09714e+06	8.94807e+06	2.07948e+07	1.20759e+07
M389T335	2.58701e+06	1.82193e+06	2.5675e+06	2.34334e+06	2.73772e+06	3.18192e+06	3.68649e+06	3.10621e+06	4.13113e+06	2.99807e+06
M153T494	432529	415262	430836	405947	374221	2.8158e+06	3.02038e+06	2.73227e+06	3.19384e+06	3.08302e+06
M145T107	1.0933e+06	1.08235e+06	1.18507e+06	1.1779e+06	1.29939e+06	3.0393e+06	4.63537e+06	3.23468e+06	4.08453e+06	2.80859e+06
M183T392	3.05819e+06	4.45181e+06	2.84746e+06	2.87559e+06	2.68318e+06	2.27424e+06	2.89996e+06	2.21247e+06	2.83343e+06	2.36907e+06
M181T153	265735	313326	239891	296355	250178	338777	337529	328947	310822	153443
M215T449	196233	184481	227353	178212	250485	3.50377e+06	135902	3.10845e+06	3.6915e+06	124568
M196T73	1.15082e+07	8.27158e+06	8.91726e+06	9.42736e+06	1.46504e+07	1.20041e+07	1.26831e+07	1.19031e+07	1.15253e+07	1.23879e+07
M287T174	1.31112e+06	2.07718e+06	1.90525e+06	1.39016e+06	1.12679e+06	138207	73874.5	70618.1	67060.6	72678.1
M216T107	7.72209e+06	8.51998e+06	7.95682e+06	7.49285e+06	7.83755e+06	1.15632e+06	534208	897389	1.27097e+06	1.77457e+06
M361T188	3.46336e+06	4.23722e+06	3.05816e+06	4.02938e+06	2.90932e+06	8.3885e+06	7.26662e+06	7.49312e+06	9.57477e+06	8.9692e+06
M371T525	216136	219979	41504.7	195918	338526	96731.9	26695.6	138515	81905.8	13994.5
M121T319	614152	694387	635107	649018	732448	44351.5	20656.7	24501.3	20190.6	26392.5
M130T73	2.98905e+08	2.94668e+08	2.92632e+08	3.2284e+08	6.07374e+08	1.41634e+09	1.41144e+09	1.32895e+09	1.37618e+09	1.4068e+09
M139T167	8.12063e+07	7.57016e+07	7.09124e+07	7.76532e+07	1.26237e+08	1.30651e+08	1.32036e+08	1.23105e+08	2.07323e+08	1.37311e+08
M265T101	652337	109695	843133	149533	633581	1.04985e+06	1.06091e+06	429249	318784	1.3937e+06
M235T838	2.95682e+06	2.6796e+06	3.21365e+06	2.58014e+06	0	3.47103e+06	2.95439e+06	2.25635e+06	3.19658e+06	3.06193e+06
M189T65	580061	364870	380216	554179	429675	2.05633e+06	2.02192e+06	1.08069e+06	2.11101e+06	1.34386e+06
M150T363	4.78807e+06	4.34295e+06	5.02692e+06	4.35969e+06	5.58964e+06	762962	2.97185e+06	823845	785769	2.61874e+06
M178T783	4.3903e+06	4.86512e+06	1.55947e+07	2.16584e+07	1.78755e+07	2.21785e+07	3.82783e+06	2.4317e+07	4.14864e+06	2.00083e+07
M149T333	510252	1.99094e+06	517831	1.93408e+06	2.92981e+06	1.8215e+06	555265	1.77255e+06	2.15876e+06	535884
M154T305	3.591e+06	4.26202e+06	2.6858e+06	2.72158e+06	4.12737e+06	3.22356e+06	3.08217e+06	1.08012e+06	3.03727e+06	3.33312e+06
M122T401	9.57622e+06	1.03209e+07	6.1208e+06	9.56181e+06	6.97612e+06	9.85334e+06	6.50542e+06	1.5069e+07	1.01648e+07	1.27855e+07
M485T92	480461	2.94784e+06	3.13593e+06	4.51346e+06	3.34028e+06	0	0	0	0	0
M323T419	991229	888025	1.07002e+06	2.86696e+06	3.33796e+06	440331	1.08435e+06	492858	1.34923e+06	430099
M269T189	2.66892e+06	2.49648e+06	2.54048e+06	2.57789e+06	3.00146e+06	3.19467e+06	2.64014e+06	3.6832e+06	3.0917e+06	2.66576e+06
M370T236	3.5664e+06	3.97022e+06	2.77135e+06	3.43591e+06	3.19928e+06	152747	116137	69701.3	136457	43598.1
M344T398	167880	173846	74667.9	166141	92504	660975	608519	515318	562176	541894
M507T421_1	1.26101e+07	1.36693e+07	1.05728e+07	1.35955e+07	7.44279e+06	3059.06	4614.34	3876.5	0	2278.85
M305T116	2.96557e+07	7.20477e+06	3.70692e+07	2.94311e+07	2.92035e+07	2.66966e+07	9.50686e+06	3.46873e+07	2.67149e+07	3.8899e+07
M308T531	418619	375126	435440	338132	278025	411652	278495	359063	359497	334444
M249T172	1.93415e+06	2.62808e+06	2.34227e+06	2.42983e+06	1.66869e+06	129249	284909	343894	447436	82182.7
M287T394	287738	262039	260819	334674	180206	321253	349293	376880	338500	338734
M366T360	401107	517798	432500	550777	733408	2.87367e+06	1.1344e+06	1.35384e+06	2.46867e+06	2.24971e+06
M282T315	3.71545e+06	3.70891e+06	4.65881e+06	4.15804e+06	6.24808e+06	3.75913e+06	1.42939e+06	1.6936e+06	3.83377e+06	4.40759e+06
M280T95	3.73289e+06	3.92691e+06	3.694e+06	3.96122e+06	618784	5.551e+06	7.07532e+06	5.3328e+06	4.46588e+06	4.07104e+06
M419T477	199135	232878	48270.1	127832	456733	40313.8	168038	83926.3	414089	488822
M295T429	5.47436e+06	5.84883e+06	5.26963e+06	5.88532e+06	5.15432e+06	5.20885e+06	4.75574e+06	5.37938e+06	5.12134e+06	6.14689e+06
M239T102	1.42331e+06	6.26486e+06	7.04075e+06	4.86367e+06	9.42102e+06	1.69062e+07	1.2742e+07	2.00339e+07	1.23126e+07	1.22939e+07
M163T175	3.59985e+06	3.53557e+06	3.36358e+06	4.18864e+06	3.23656e+06	390450	1.71459e+06	1.68257e+06	1.85574e+06	2.01617e+06
M167T811	3.17631e+06	3.39408e+06	5.3634e+06	1.27421e+07	3.21235e+06	3.35499e+06	1.03363e+07	2.35541e+07	1.91669e+07	9.23282e+06
M365T738	954212	2.07184e+06	771256	2.21842e+06	3.6458e+06	3.75427e+06	2.88767e+06	1.07657e+06	3.90373e+06	3.27133e+06
M373T736	520865	2.03991e+06	477839	1.98266e+06	1.70238e+06	2.6052e+06	3.60885e+06	2.04854e+06	2.73116e+06	2.22847e+06
M320T648	8.19069e+06	1.00111e+07	9.63456e+06	1.33911e+07	1.41325e+07	1.77839e+07	1.11634e+07	1.2062e+07	9.07383e+06	9.12727e+06
M333T583_2	31236.1	27533.2	52828.7	36039.2	1.49067e+06	239501	833396	5.3056e+06	183231	363186
M419T640	3.82131e+06	1.22101e+06	3.82476e+06	5.30541e+06	3.78808e+06	4.03325e+06	4.3817e+06	3.2927e+06	3.23414e+06	2.47397e+06
M334T500	131136	145704	82036.2	126913	2.04981e+06	665282	2.31595e+06	1.66488e+06	423215	2.64919e+06
M332T609	9.96434e+06	1.59552e+07	1.43145e+07	1.62125e+07	1.46453e+07	1.7121e+07	1.72239e+07	1.72378e+07	1.78087e+07	1.62812e+07
M401T554	220518	277096	233433	54214.8	726855	103442	46020.7	183553	10835.8	321670
M321T391	495617	2.31729e+06	2.09511e+06	524245	965563	1.06816e+06	4.21172e+06	3.39966e+06	5.16814e+06	4.51877e+06
M346T309	7.42503e+06	7.59699e+06	7.87899e+06	9.39206e+06	8.4502e+06	8.04036e+06	8.15557e+06	9.86817e+06	8.08748e+06	7.5957e+06
M376T324	2.12599e+06	4.28434e+06	3.38684e+06	4.19325e+06	1.98626e+06	1.72012e+06	1.60665e+06	2.8719e+06	2.08949e+06	2.67995e+06
M617T610	1.48046e+07	2.10496e+07	1.01335e+07	2.03816e+07	1.85012e+07	1.53324e+07	1.62523e+07	1.47028e+07	9.32771e+06	2.11121e+07
M595T436	195056	233651	289864	200235	131670	150238	156671	148976	105161	155242
M276T346	955978	609701	674310	7.52924e+06	859291	1.04982e+07	1.01999e+07	1.86616e+07	2.77695e+06	1.03483e+07
M283T98	4.20059e+06	4.81179e+06	5.13219e+06	5.74887e+06	8.6159e+06	1.18765e+07	1.47958e+07	1.76427e+07	1.42458e+07	1.46075e+07
M330T374	485385	510627	567096	163761	752040	78587.4	116469	113162	94846	150388
M305T788	3.67441e+06	903213	875610	3.39096e+06	8.07349e+06	6.28759e+06	6.19452e+06	6.46113e+06	4.55149e+06	3.77047e+06
M165T319	147843	135539	137513	1.42837e+06	229676	109096	149176	104409	103057	134052
M147T88	3.94245e+08	5.0933e+08	4.04404e+08	3.95189e+08	7.73558e+08	6.9254e+07	4.64265e+07	4.47753e+07	5.64392e+07	7.01619e+07
M209T75_2	3.67765e+06	3.59476e+06	3.36475e+06	3.89037e+06	2.73005e+06	1.13764e+06	1.26888e+06	1.40152e+06	1.48511e+06	769458
M291T785	4.12158e+06	4.22925e+06	5.07657e+06	4.05352e+06	4.60997e+06	4.73426e+06	4.02159e+06	3.98608e+06	3.61119e+06	4.49758e+06
M325T214	122160	822320	164660	187036	376574	111411	543035	331958	168450	105881
M301T362	69096.5	67518.6	67959.6	87517.5	173584	104317	72414.1	88948.4	60153.2	69898.4
M313T68	750160	818232	622643	452584	1.33755e+06	1.20127e+06	1.17654e+06	1.12151e+06	764878	692094
M191T455	499672	453348	410658	601110	436241	373715	339677	381670	336319	457524
M199T81	7.93517e+06	8.04505e+06	8.7736e+06	7.67923e+06	8.7761e+06	322996	427467	201727	165053	397681
M341T231	996117	878858	1.22579e+06	851454	1.29628e+06	61244.6	81256	79434.8	248949	75184.2
M269T655	1.25654e+06	1.15016e+06	1.09803e+06	1.42417e+06	1.39532e+06	51959	48567	81696.6	77764.2	75031.4
M151T546	255356	219739	254780	245472	238401	169468	177229	172639	184365	205979
M311T838_2	1.50528e+07	8.12813e+06	5.28043e+06	5.98127e+06	1.04464e+07	9.9857e+06	0	1.57937e+07	0	1.15422e+07
M278T117	1.29995e+07	1.24323e+07	1.18785e+07	1.36753e+07	7.52147e+06	3.1174e+06	4.57689e+06	6.43267e+06	6.95298e+06	5.38717e+06
M176T163	2.89351e+06	5.21474e+06	1.6626e+06	3.26693e+06	3.06312e+06	2.6179e+06	2.11658e+06	2.83466e+06	2.50007e+06	2.67535e+06
M179T594	1.58632e+06	3.31773e+06	1.61924e+06	3.83363e+06	2.76912e+06	2.04542e+06	1.81417e+06	4.72139e+06	6.60459e+06	691810
M275T355	2.4481e+06	532517	455139	2.43482e+06	585820	7.39802e+06	6.32106e+06	7.27709e+06	6.41742e+06	7.06946e+06
M380T294	312302	556008	519667	259295	609747	355988	268839	257969	324805	124473
M209T329	4.73573e+06	5.24536e+06	4.62648e+06	5.46011e+06	9.18737e+06	1.43312e+07	1.71558e+07	1.93303e+07	1.98395e+07	2.45054e+07
M208T469	1.30864e+06	1.48003e+06	1.39748e+06	1.32442e+06	621246	11295.5	0	24217.1	10450	11575.6
M351T658	147680	154941	204449	148434	397140	60536.8	49659.3	102739	80627.7	47582.6
M365T569	6.94742e+06	6.73496e+06	7.32871e+06	7.56501e+06	9.06397e+06	7.9706e+06	8.96944e+06	7.27149e+06	7.64195e+06	8.91908e+06
M343T384	5.2623e+06	3.40398e+06	3.54752e+06	4.97582e+06	3.11214e+06	1.38154e+06	862963	1.09779e+06	684170	670770
M358T182_1	666064	763424	740645	679702	783341	358881	403174	326426	408216	292263
M376T471	358732	284778	311136	353660	598842	202509	48948.5	48910.8	125979	157094
M287T382	407082	451429	309993	406322	353123	31486.3	158644	49976.4	55661.3	196887
M611T313_1	1.85485e+06	956790	2.56219e+06	1.3461e+06	1.84098e+06	1.3614e+06	1.70886e+06	3.91627e+06	1.5031e+06	879598
M711T794	1.59543e+06	1.59217e+06	539191	379373	1.88672e+06	192275	190344	196781	146288	777318
M411T353	1.57832e+06	947101	1.41163e+06	753614	630784	32831	60490.5	45063.9	30763.8	76046.6
M328T143	8.09507e+06	7.18834e+06	6.37936e+06	6.83379e+06	5.18915e+06	3.85273e+06	6.74504e+06	4.45626e+06	4.54361e+06	5.55986e+06
M120T35_2	7.93496e+06	9.22176e+06	8.49186e+06	7.49949e+06	7.38921e+06	1.93289e+06	8.49749e+06	7.52703e+06	6.86457e+06	7.94917e+06
M260T357	630005	548569	541089	465679	1.97737e+06	1.64656e+06	2.80723e+06	2.84834e+06	2.21819e+06	2.67301e+06
M176T167	6.65192e+06	5.14296e+06	5.30103e+06	5.81925e+06	4.52626e+06	8.40841e+06	8.80235e+06	1.03696e+07	1.43019e+07	9.14337e+06
M153T696	1.09925e+06	1.12309e+06	1.21235e+06	1.87546e+06	965462	1.00706e+06	426928	481868	936553	685201
M102T101	303588	379827	494642	1.64981e+06	3.78565e+06	967484	1.36096e+06	1.22821e+06	830598	1.23527e+06
M346T305	5.93378e+06	6.67396e+06	8.57038e+06	7.30692e+06	6.27582e+06	272349	511526	556337	434250	598001
M259T728	4.82298e+06	5.20358e+06	5.83616e+06	5.4699e+06	5.10633e+06	3.66851e+06	3.52201e+06	3.67897e+06	3.81704e+06	4.7887e+06
M307T638	766465	795427	1.29131e+06	1.01309e+06	1.23408e+06	4.47213e+06	2.80328e+06	2.10535e+06	3.10207e+06	1.46136e+06
M182T73	1.64479e+06	654843	2.62191e+06	9.55787e+06	869380	4.81061e+07	2.89688e+07	3.16868e+07	3.16775e+07	2.76655e+07
M173T109	7.78314e+07	1.13369e+08	1.19825e+08	1.20014e+08	1.04653e+08	3.37152e+07	3.96903e+07	3.34203e+07	4.1156e+07	4.30578e+07
M196T89	5.22261e+06	1.50207e+06	7.01922e+06	1.13173e+06	5.77712e+06	3.04813e+06	1.18205e+06	1.21831e+06	1.24996e+06	968215
M324T102	2.96675e+07	3.2569e+07	3.04053e+07	3.14163e+07	3.01691e+07	1.4037e+07	1.89483e+07	1.39311e+07	1.48392e+07	1.68761e+07
M283T700	839096	805544	929389	934494	760217	10788	3929.4	18809.7	9873.28	13277.7
M262T92	1.77512e+07	1.70851e+07	2.06232e+07	1.93834e+07	2.11089e+07	4.37091e+07	4.50213e+07	4.71142e+07	4.50744e+07	4.29922e+07
M462T822	1.9101e+06	3.11144e+06	1.59006e+06	3.26052e+06	2.8097e+06	1.69231e+06	351424	2.45072e+06	445390	2.35278e+06
M172T398	1.24823e+07	1.28327e+08	1.02547e+08	1.22092e+07	1.09417e+08	1.37643e+07	5.98749e+07	4.53359e+07	1.50573e+07	4.71144e+07
M300T810	6.8286e+06	2.56903e+06	1.03985e+07	2.4316e+06	1.02662e+07	1.09296e+07	1.1357e+07	8.62703e+06	8.42794e+06	9.32671e+06
M237T82	6.1191e+08	5.09824e+08	5.15145e+08	5.04083e+08	4.9539e+08	7.56363e+07	9.22496e+07	9.31218e+07	8.74933e+07	9.61809e+07
M203T74	1.66971e+07	2.00377e+07	2.23729e+07	1.89355e+07	1.29273e+07	6.74468e+06	6.86908e+06	8.17823e+06	5.46389e+06	7.55124e+06
M187T76_2	4.67992e+06	2.31144e+06	4.28178e+06	1.69128e+06	4.10289e+06	1.29908e+06	1.34684e+06	1.68072e+06	1.3557e+06	1.52304e+06
M390T790	810624	787040	987589	3.33139e+06	1.58401e+06	8.91425e+06	9.67868e+06	2.6181e+06	1.34786e+07	1.21914e+07
M759T805_2	4.27626e+06	9.31168e+06	5.15817e+06	8.83248e+06	6.11719e+06	502995	322898	229137	138422	266628
M227T190	8.84055e+06	1.0784e+07	9.62403e+06	1.17928e+07	1.17606e+07	2.42569e+06	3.46238e+06	2.83627e+06	2.28394e+06	2.56272e+06
M363T355	6.42861e+06	9.15578e+06	5.30323e+06	9.05769e+06	7.14478e+06	1.19435e+06	1.21249e+06	1.28523e+06	1.96035e+06	1.08728e+06
M349T92	4.19977e+06	5.72234e+06	2.00397e+06	1.00466e+07	4.76963e+06	554599	471126	722194	1.13554e+06	533699
M185T312	1.05698e+06	935114	384568	1.37331e+06	1.75689e+06	1.37604e+06	1.49748e+06	1.52237e+06	1.27999e+06	1.80403e+06
M343T339	2.38484e+06	8.6295e+06	7.16194e+06	9.26939e+06	8.33972e+06	1.60046e+07	1.49053e+07	1.16701e+07	4.08176e+06	1.60243e+07
M272T680	3.74155e+06	3.06654e+06	3.09049e+06	3.6002e+06	3.32204e+06	2.5192e+06	3.32406e+06	3.42544e+06	2.58753e+06	2.54876e+06
M298T680	474986	422579	450314	593495	2.81896e+06	6.57163e+06	5.7119e+06	6.84787e+06	4.2012e+06	5.28905e+06
M242T562	513947	686845	149733	852546	2.99547e+06	976502	902053	1.0574e+06	626195	129519
M244T454	94898.6	82126.6	112923	132946	2.34841e+06	6.51401e+06	8.85785e+06	7.75511e+06	6.26086e+06	5.90958e+06
M152T718	5.93181e+07	7.35968e+07	6.60595e+07	5.88278e+07	6.05489e+07	3.74678e+07	3.97368e+07	4.52765e+07	3.83929e+07	3.77813e+07
M130T732	1.23274e+07	4.59639e+07	2.69198e+07	3.19968e+07	7.51829e+06	2.21798e+07	7.63499e+06	3.30734e+07	7.48054e+06	3.19851e+07
M122T211	7.11853e+07	2.37896e+07	7.31771e+07	3.60085e+07	3.28279e+07	2.37339e+07	2.15469e+07	1.35915e+07	2.47353e+07	4.80581e+07
M137T210	8.01787e+06	5.24257e+06	1.09658e+06	1.22698e+06	3.42076e+06	926832	1.37964e+06	1.03991e+06	5.04843e+06	1.06734e+07
M103T662	6.81474e+06	7.4704e+06	7.92605e+06	4.73824e+07	9.21226e+06	3.78541e+07	3.39663e+07	3.10116e+07	2.72592e+07	3.82534e+07
M202T367	182951	167280	678471	735988	1.08798e+06	800615	654283	846499	652007	804179
M168T326	44408.1	45169.2	56231.7	49566.4	61042.8	32463.8	47576.2	40030.6	50628	56826.5
M151T625	1.13125e+07	9.04547e+06	7.88539e+06	8.45778e+06	1.73937e+07	5.78793e+06	7.3412e+06	6.0016e+06	1.07568e+07	6.3331e+06
M96T65	5.66402e+06	937246	2.68693e+06	2.58103e+06	2.68443e+06	3.78844e+06	5.57172e+06	1.25519e+06	921829	4.15126e+06
M135T361	3.88203e+06	4.80277e+06	4.61211e+06	4.96984e+06	4.47617e+06	1.79767e+06	2.21493e+06	1.39855e+06	1.43406e+06	2.11169e+06
M141T333	1.41438e+06	1.54549e+06	1.70378e+06	1.81436e+06	1.91441e+06	4.39812e+06	3.87171e+06	4.31707e+06	3.98559e+06	4.79182e+06
M156T698	5.89005e+07	3.01909e+07	6.60132e+06	2.07941e+07	2.79692e+07	5.7036e+06	2.42614e+07	1.92384e+07	5.45759e+07	5.61274e+06
M170T404	1.10356e+07	1.03328e+07	3.01194e+06	3.27017e+06	8.30959e+06	1.75405e+06	5.75537e+06	7.06845e+06	7.79512e+06	6.41946e+06
M298T780	1.25625e+08	1.42554e+08	1.42894e+08	1.50516e+08	1.82588e+08	1.15365e+09	9.1315e+08	1.09014e+09	8.95822e+08	7.57753e+08
M298T807_2	1.74213e+07	2.7348e+07	1.77537e+07	1.98426e+07	1.61567e+07	2.0242e+07	2.37625e+07	2.03082e+07	1.74497e+07	2.05159e+07
M413T829	2.22733e+07	2.71821e+07	2.85743e+07	4.30151e+07	3.5338e+07	2.43986e+07	3.3289e+07	2.76617e+07	2.85695e+07	2.43158e+07
M387T727	1.02294e+06	4.75241e+06	1.07307e+06	1.20982e+06	7.65276e+06	5.15011e+06	4.82077e+06	1.12636e+06	4.95655e+06	1.12422e+06
M252T626	1.21802e+06	1.06204e+06	925490	1.44288e+06	1.1758e+06	567392	775764	802372	536967	773757
M263T787	1.63141e+07	3.27631e+07	3.34024e+07	1.43769e+07	1.50669e+07	2.04688e+07	1.48112e+07	1.66184e+07	1.56764e+07	1.43964e+07
M293T352	4.25499e+06	2.04228e+07	1.63605e+07	4.52456e+06	1.70666e+07	1.31336e+07	3.23803e+06	3.43804e+06	1.27507e+07	1.49965e+07
M165T73	2.5066e+06	1.97418e+06	2.98506e+06	2.10639e+06	4.22581e+06	7.30681e+06	1.37865e+07	1.16176e+07	3.01051e+06	1.18224e+07
M243T396	6.86715e+06	7.26887e+06	7.46271e+06	8.30731e+06	8.67276e+06	1.30064e+07	1.00482e+07	1.34323e+07	1.06262e+07	1.17947e+07
M168T147	6.55416e+06	1.07309e+06	4.06385e+06	4.38086e+06	8.2326e+06	6.83573e+06	7.30459e+06	6.55724e+06	6.77844e+06	6.23278e+06
M232T412	4.12923e+07	4.4003e+07	4.39284e+07	5.42485e+07	4.88958e+07	6.68323e+07	1.04113e+08	6.16289e+07	1.24288e+08	6.02584e+07
M211T457	713555	2.48379e+06	3.0353e+06	2.51418e+06	940891	652260	697437	844275	3.0802e+06	780816
M88T327	2.653e+07	2.82086e+07	8.20559e+07	2.72263e+07	3.39656e+07	4.40258e+06	3.05879e+06	7.51105e+06	3.92346e+06	1.9102e+07
M113T338	5.26021e+07	2.63886e+07	2.48754e+07	2.82258e+07	3.23302e+07	3.09242e+07	4.7535e+07	2.28305e+07	2.78518e+07	4.0717e+07
M143T227	4.15231e+06	5.44101e+06	4.13782e+06	3.33904e+06	5.99132e+06	6.45667e+06	6.1252e+06	7.93617e+06	8.32915e+06	7.74597e+06
M145T305	1.50879e+07	3.77833e+07	2.95952e+07	3.41178e+07	2.39306e+07	7.48268e+06	2.08024e+07	2.63163e+07	7.27497e+06	2.33325e+07
M215T153_2	943555	1.33446e+06	834856	868452	1.16277e+06	982964	572921	525589	743869	511828
M229T330	540598	481125	536956	488777	675658	5.02585e+06	1.25908e+06	4.69161e+06	1.17328e+06	3.82094e+06
M195T81	5.15422e+06	5.57318e+06	6.37521e+06	5.22871e+06	3.95324e+06	737968	734731	1.23334e+06	901491	928593
M129T665	2.27863e+07	9.04054e+06	3.42283e+07	5.28561e+07	6.32816e+07	5.69019e+07	2.70921e+07	9.59122e+06	3.44185e+07	9.58609e+06
M164T303	556056	591473	536227	547690	552714	926688	492334	885909	595541	586256
M125T721	1.4685e+07	1.57429e+07	1.33818e+07	1.56661e+07	1.64962e+07	1.73398e+07	1.49074e+07	1.57954e+07	1.53432e+07	2.10744e+07
M130T91	1.51891e+08	1.45494e+08	1.5627e+08	1.51778e+08	2.07468e+08	1.92278e+07	1.759e+07	2.35318e+07	1.88797e+07	1.68901e+07
M151T539	9.17313e+06	9.12007e+06	9.19166e+06	1.61532e+07	9.61717e+06	9.47654e+06	1.02477e+07	1.05628e+07	1.01337e+07	1.57387e+07
M119T614	2.8454e+07	4.48955e+07	7.24546e+06	4.10663e+06	2.41314e+07	2.2242e+07	4.80811e+06	8.97041e+06	2.57385e+07	5.00991e+06
M166T299	2.9157e+06	2.23871e+06	2.42538e+06	2.28304e+06	1.9856e+06	450350	462279	471251	497449	484453
M237T823	2.38074e+06	5.39596e+06	3.06669e+06	8.15279e+06	3.15367e+06	1.09091e+06	1.25492e+07	1.804e+06	4.6313e+06	3.03828e+06
M226T91	1.24855e+07	1.37459e+07	1.48386e+07	1.49276e+07	1.39118e+07	2.7615e+07	3.78589e+07	3.68904e+07	4.33723e+07	4.16058e+07
M310T142	0	0	0	2587.66	609237	119529	135564	158748	116366	134844
M202T763	792183	987964	180543	578948	860768	698787	155382	154443	528441	151355
M512T388	111170	66769.5	97427.2	240030	206147	70914.3	168047	272334	247818	74780
M368T91	325420	389212	416523	436675	524159	8.02655e+06	8.71251e+06	1.01448e+07	8.35312e+06	8.26415e+06
M637T93_1	1.11802e+07	3.15557e+06	7.57893e+06	1.53174e+07	1.33832e+07	1.10298e+06	1.57692e+06	566315	2.61978e+06	2.19185e+06
M207T86	2.02092e+06	7.06534e+06	6.3741e+06	5.33868e+06	6.52536e+06	227155	964501	262339	2.61744e+06	786321
M208T116	2.95217e+07	3.16635e+07	2.61342e+07	3.6353e+07	3.80332e+07	7.23169e+07	6.71795e+07	1.02307e+08	6.30111e+07	6.40917e+07
M374T779	1.34473e+07	1.34918e+07	1.36322e+07	1.42714e+07	1.21225e+07	1.39716e+07	1.45688e+07	1.41255e+07	1.6192e+07	1.43447e+07
M184T294	2.34901e+06	2.64615e+06	2.62988e+06	2.19082e+06	2.90217e+06	5.06559e+06	2.45698e+06	2.79397e+06	4.51395e+06	4.36495e+06
M159T448	6.62602e+06	4.87205e+06	7.20535e+06	3.55524e+06	7.42901e+06	3.30809e+06	3.34364e+06	3.01313e+06	2.9006e+06	3.16991e+06
M203T343	1.54588e+06	3.02304e+06	1.7458e+06	2.06356e+06	8.92384e+06	5.03663e+06	7.21536e+06	6.25107e+06	7.20106e+06	7.69478e+06
M213T581	271720	282212	243807	272605	1.8927e+06	234715	233381	257157	246643	279258
M169T110	664337	650877	585076	649579	668778	1.95718e+06	2.05579e+06	1.51026e+06	1.85144e+06	1.62917e+06
M655T619_1	2.75595e+06	2.71198e+06	1.60733e+06	2.50015e+06	2.41545e+06	1.97219e+06	1.2643e+06	1.57474e+06	2.28501e+06	1.96945e+06
M153T34	4.29475e+06	1.4182e+07	4.62055e+06	1.43426e+07	1.25097e+07	5.54428e+06	4.60258e+06	5.2289e+06	4.99473e+06	4.95447e+06
M153T628	9.44251e+06	8.24928e+07	2.37438e+06	2.29179e+06	2.72639e+06	1.14674e+07	2.45495e+06	5.12605e+07	2.18811e+06	2.53985e+06
M303T423	368437	311694	397857	109298	353004	381154	407563	526833	553447	494839
M245T448	1.79376e+07	3.03013e+07	1.81849e+07	2.2149e+07	1.60386e+07	3.56744e+07	1.80976e+07	1.63718e+07	2.06696e+07	2.14881e+07
M318T522	1.14194e+06	1.60879e+06	1.95709e+06	1.77725e+06	3.94536e+06	1.81785e+06	1.79198e+06	1.65126e+06	1.39083e+06	2.50945e+06
M265T694_2	2.56918e+08	2.69088e+08	2.71712e+08	2.69635e+08	2.57668e+08	2.63734e+08	2.65852e+08	2.52174e+08	2.6034e+08	2.6251e+08
M161T108	1.19219e+07	1.10682e+07	1.15129e+07	1.26344e+07	8.08585e+06	1.24701e+07	1.14586e+07	1.0511e+07	1.26643e+07	1.09077e+07
M245T149	5.51035e+07	5.67478e+07	4.86068e+07	5.86474e+07	6.47586e+07	7.90873e+07	5.11939e+07	5.46166e+07	4.72532e+07	5.20505e+07
M330T440	2.47515e+06	2.19577e+06	2.40063e+06	608025	1.32446e+06	406598	366725	404021	351778	279045
M349T413	1.0081e+06	741037	838113	738035	621098	133626	110744	105774	91896.9	87622.7
M144T60	6.7559e+06	7.20886e+06	5.03629e+06	4.76691e+06	7.30915e+06	5.32912e+06	3.93442e+06	4.31333e+06	5.63404e+06	6.5933e+06
M149T90	2.98477e+07	3.1027e+07	3.2881e+07	3.24334e+07	2.95032e+07	8.42669e+07	1.01457e+08	1.19815e+08	1.03221e+08	9.76241e+07
M199T392_1	3.39438e+07	3.30526e+07	3.26497e+07	3.34622e+07	3.14016e+07	2.48437e+07	3.51682e+07	2.69222e+07	3.46612e+07	2.79299e+07
M137T662	1.96175e+07	4.76207e+06	1.04642e+06	1.08817e+06	1.11066e+06	950031	2.90335e+06	4.04759e+06	3.61359e+06	975711
M167T102	714943	2.44039e+06	3.34603e+06	2.43449e+06	2.43593e+06	2.68568e+06	2.77761e+06	3.38167e+06	3.15671e+06	3.65088e+06
M163T502	3.16928e+06	3.46501e+06	4.5848e+06	3.77146e+06	5.0838e+06	294706	322489	310671	326856	347448
M169T334	9.18823e+06	9.44048e+06	9.64752e+06	8.90626e+06	7.02111e+06	942626	799735	1.02541e+06	880935	920737
M184T367	9.74425e+06	1.26262e+07	9.89302e+06	1.08658e+07	1.76723e+07	1.02116e+07	1.09717e+07	1.24552e+07	8.45368e+06	5.34508e+06
M169T103	192540	156426	687367	657632	181338	2.92269e+06	2.89213e+06	3.22549e+06	2.26312e+06	1.85555e+06
M449T432	1.39354e+06	452195	7.34518e+06	263468	1.30606e+06	59856.3	79267.3	95721	77671.2	136456
M194T262	2.65058e+07	7.24177e+07	4.01894e+07	8.29399e+07	1.56275e+08	4.30848e+07	2.98184e+07	8.91019e+07	7.21024e+07	1.52641e+08
M297T324	7.0591e+06	6.09291e+06	1.58024e+07	5.18592e+06	9.09399e+06	4.93855e+06	1.42514e+06	6.21025e+06	1.50667e+06	8.68032e+06
M194T831	1.02353e+07	1.11074e+07	1.21184e+07	3.07578e+06	2.24987e+06	6.60577e+06	1.14446e+07	8.66991e+06	1.04713e+07	1.5295e+07
M239T573	5.88442e+06	7.55878e+06	5.70019e+06	5.2131e+06	5.26778e+06	6.08578e+06	4.63933e+06	5.78793e+06	4.69495e+06	1.23475e+06
M193T433	830184	750567	780824	737321	773088	95743.3	701601	682233	197290	656432
M217T65	1.62469e+06	1.18004e+06	4.22873e+06	1.60252e+06	3.27457e+06	1.52228e+06	1.51627e+06	1.45537e+06	1.43775e+06	1.29086e+06
M337T54	2.3432e+06	3.61205e+06	3.77277e+06	3.20799e+06	3.56247e+06	1.857e+06	2.47868e+06	1.76862e+06	1.55437e+06	1.90897e+06
M187T54	1.6516e+06	2.11883e+06	1.90703e+06	2.19296e+06	1.95881e+06	1.54298e+06	829358	2.30117e+06	1.53916e+06	369940
M387T590	1.12859e+06	1.1115e+06	1.08858e+06	1.08528e+06	1.07999e+06	8.7857e+06	1.3135e+06	2.29825e+06	1.31645e+06	1.33604e+06
M203T413	612570	226330	336204	670981	575398	506467	1.04662e+06	551861	548212	455840
M184T665	2.81034e+06	2.37445e+06	2.47581e+06	2.16034e+06	3.34859e+06	2.72794e+06	2.8651e+06	2.33641e+06	2.22938e+06	3.54353e+06
M182T802	1.6219e+07	2.87094e+06	7.67262e+06	2.53184e+06	2.71129e+06	2.62644e+06	8.57523e+06	2.48988e+07	1.53066e+07	1.35813e+07
M433T448	133096	142317	40640.8	130769	25587	17237.9	14113.6	26780.7	32140.6	35169.6
M469T93_1	2.37997e+08	2.96909e+08	2.93924e+08	3.14147e+08	4.6085e+08	378363	1.8992e+06	2.52876e+06	2.94268e+06	2.90035e+06
M524T394	801493	127932	127622	125294	93709.4	0	2006.21	0	0	0
M327T354	595664	634475	914968	673906	711658	423780	381595	491582	427419	468853
M227T116	3.89068e+06	2.41406e+06	1.04493e+06	862064	1.38391e+06	3.96412e+06	9.51316e+06	1.01262e+07	2.19269e+07	1.61481e+07
M196T400	3.21072e+06	7.34485e+06	7.61734e+06	1.59605e+06	7.03961e+06	2.34898e+06	7.64287e+06	4.21974e+06	8.30383e+06	3.39973e+06
M679T752	4.29782e+06	3.90144e+06	4.00401e+06	4.72292e+06	3.20919e+06	2.58986e+06	2.87978e+06	2.23787e+06	2.36675e+06	1.33449e+06
M635T541	349287	489231	381366	652914	183322	0	0	0	0	0
M670T562	11871.1	58003.3	95975.8	21145.4	239950	698528	731121	921208	1.1463e+06	1.01792e+06
M589T486	112711	62280	86339.5	59381.4	147966	199144	209832	203612	186236	200255
M493T357	462210	465125	475576	476529	444190	291655	138066	225834	267771	189282
M195T151	1.45767e+07	1.43315e+07	9.09644e+06	1.30825e+07	8.92697e+06	9.3695e+06	1.89131e+06	1.86249e+06	8.51554e+06	7.9661e+06
M244T203	2.20855e+06	2.14597e+06	3.01271e+06	1.98599e+06	2.23315e+06	3.26191e+06	2.50477e+06	3.2011e+06	3.07933e+06	2.18338e+06
M429T722	4.1428e+06	4.70817e+06	1.21813e+06	5.79508e+06	5.16272e+06	4.80164e+06	982004	5.54875e+06	4.98248e+06	6.48685e+06
M633T501	1.65077e+06	1.26679e+06	1.70781e+06	1.6861e+06	1.79739e+06	4876	77017.4	12139.4	88416.6	67591.9
M181T94	540353	618439	716542	584081	353132	2.25789e+06	3.71054e+06	3.43904e+06	3.7893e+06	3.0667e+06
M234T75	9.32864e+06	1.17745e+07	9.25956e+06	1.21093e+07	1.77385e+07	1.24357e+07	2.97585e+06	9.63591e+06	1.05832e+07	9.67514e+06
M268T648	2.55272e+06	2.40092e+06	2.63649e+06	3.41813e+06	3.50085e+06	3.67558e+06	3.41902e+06	3.32767e+06	2.8265e+06	2.86914e+06
M294T427	1.55633e+06	1.24493e+06	1.00874e+06	757482	589215	1593.07	3104.01	10716.8	4598.02	4201.4
M242T64	9.50735e+06	1.38736e+07	8.44144e+06	1.44792e+07	1.33577e+07	7.2793e+06	1.31488e+07	8.39692e+06	1.2974e+07	1.55667e+07
M390T571	784385	776734	3.62471e+06	3.50984e+06	3.28517e+06	6.38986e+06	6.14185e+06	8.42047e+06	6.18386e+06	6.06426e+06
M389T810	1.38591e+06	6.01096e+06	5.73693e+06	8.0579e+06	2.48745e+06	4.97982e+06	5.09937e+06	1.6397e+06	6.24185e+06	5.5499e+06
M347T794	1.63099e+06	5.9724e+06	2.0446e+06	6.14623e+06	7.2541e+06	1.85036e+06	7.4254e+06	1.74169e+06	8.66144e+06	7.87312e+06
M365T451	19549.9	36916.5	95385.3	81526	202556	10679.1	13496.6	22552.3	7048.47	7086.12
M183T246	7.46794e+06	8.4208e+06	8.42238e+06	8.36049e+06	2.36127e+07	2.3371e+06	2.21067e+06	7.04928e+06	2.38742e+06	3.46486e+06
M190T534	2.29133e+06	3.22462e+07	2.44519e+06	2.24315e+06	1.56501e+07	1.04181e+07	1.01156e+07	2.45654e+06	1.19877e+07	1.86933e+06
M191T831	9.13498e+06	9.19348e+06	8.29147e+06	9.23856e+06	1.30089e+07	9.96984e+06	8.4117e+06	1.13228e+07	9.16408e+06	8.68812e+06
M394T332	83140.7	293885	227508	145597	333998	176331	154739	51036.4	130098	102245
M277T349	1.29695e+08	1.55247e+08	1.39053e+08	1.84695e+08	1.71339e+08	2.18366e+08	1.95178e+08	2.26066e+08	1.83184e+08	2.26574e+08
M316T405	1.44388e+06	1.54078e+06	1.49504e+06	1.44216e+06	1.19998e+06	58773.9	66870.3	59333.9	70810.9	50765.7
M374T449	69356.6	123218	110715	131275	212170	5.78617e+06	5.04614e+06	1.35419e+07	4.75545e+06	4.41192e+06
M460T822	5.43631e+06	6.66116e+06	2.81731e+06	6.38151e+06	4.52073e+06	8.31999e+06	5.37526e+06	3.18079e+06	3.64955e+06	1.10426e+06
M469T449	933543	1.41573e+06	1.30871e+06	876557	844085	52179.7	32756.1	77220.1	50161.1	74291.4
M259T683	58690	52799.8	34426.6	57621.5	41823.4	759125	552501	618809	627234	248038
M299T406	766539	813832	862039	604079	742525	3.10954e+06	4.16431e+06	3.76244e+06	4.2703e+06	3.77516e+06
M207T404	817078	654008	3.94303e+06	3.80339e+06	3.67976e+06	1.16524e+06	657495	2.42149e+06	815397	2.97654e+06
M434T92	4.51594e+06	6.31309e+06	5.73177e+06	5.30171e+06	5.99319e+06	2.77195e+06	3.41225e+06	3.77096e+06	4.06124e+06	3.76409e+06
M383T338	945907	888306	710134	861714	595809	599281	949448	820746	590381	1.12776e+06
M693T296_3	243882	390748	366120	292909	342967	303063	249718	109374	288637	230010
M198T93	1.48838e+07	1.19523e+07	1.16872e+07	1.26223e+07	4.42532e+06	4.55361e+07	5.75342e+07	5.03275e+07	5.48081e+07	5.03765e+07
M468T472	11740.5	6606.99	154412	5760.27	13885.3	2922.74	21246.4	170139	2965.63	18679.3
M377T383	585318	434479	360741	552614	395049	53665.6	117779	142060	154893	116012
M307T76	2.67769e+06	2.09863e+06	2.65205e+06	3.47911e+06	4.38666e+06	3.67976e+06	2.64149e+06	4.05475e+06	3.83697e+06	3.96594e+06
M300T499	3.58629e+06	4.53702e+06	2.57259e+06	3.29838e+06	3.42965e+06	4.09477e+06	2.89733e+06	4.73996e+06	4.21359e+06	3.33695e+06
M501T577	831156	2.08571e+06	760497	1.22277e+06	2.11768e+06	1.50984e+06	2.01872e+06	1.67098e+06	1.75394e+06	2.97593e+06
M448T314_1	92113	111132	123976	157860	463982	575598	458153	579423	387321	609853
M246T381	1.54619e+07	1.65686e+07	1.48826e+07	1.81348e+07	3.51222e+06	2.29004e+07	2.52334e+07	2.69163e+07	5.65709e+06	2.37851e+07
M519T435	333665	411435	367641	338247	338312	280701	266335	285880	289434	230680
M359T404_1	1.44238e+06	710356	1.00345e+06	1.36948e+06	227875	554940	685270	435477	484795	160582
M303T72	7.35572e+06	5.17108e+06	4.99502e+06	5.14135e+06	1.6721e+06	2.72757e+06	2.18948e+06	1.04281e+07	2.80077e+06	9.16473e+06
M317T287	961472	878411	915204	3.26251e+06	928095	1.89962e+06	6.32179e+06	7.03609e+06	7.86178e+06	5.77307e+06
M161T672	2.0174e+06	1.20731e+07	3.00197e+07	1.04376e+07	2.45046e+06	2.56837e+06	3.74687e+07	2.59584e+06	2.22559e+06	2.82283e+06
M146T96	2.06829e+07	3.72824e+07	3.15027e+07	3.55045e+07	7.04867e+07	4.97211e+07	4.3095e+07	5.40698e+07	3.90347e+07	4.85387e+07
M129T539	1.59255e+06	1.59748e+06	1.70027e+06	3.68707e+06	5.86358e+06	8.77991e+06	1.18315e+07	8.32232e+06	7.75704e+06	1.63654e+06
M276T74	2.76564e+07	2.60609e+07	2.24014e+07	2.60133e+07	1.92304e+07	4.84241e+07	4.40006e+07	4.27923e+07	3.75851e+07	4.811e+07
M220T93	2.27872e+07	3.06684e+07	2.51864e+07	3.20602e+07	4.36062e+07	1.09871e+07	1.02143e+07	5.17908e+06	4.79254e+06	3.76976e+06
M122T40	4.08214e+06	4.44056e+06	5.04294e+06	1.13354e+06	4.46937e+06	1.71695e+06	1.58487e+06	1.53991e+06	1.34366e+06	4.47565e+06
M381T95	2.57742e+07	3.4624e+07	3.11563e+07	4.85012e+07	6.41614e+07	8.08543e+06	8.91266e+06	3.13883e+07	8.08374e+06	9.57475e+06
M88T512	6.75808e+07	1.1965e+07	1.11283e+07	1.26967e+07	4.93407e+07	1.11977e+07	1.01455e+08	1.24608e+07	3.8091e+07	3.39916e+07
M108T353	293461	450812	285476	265192	368713	467301	305916	325677	240472	347264
M268T471	2.85897e+06	944961	3.19809e+06	3.27705e+06	2.78796e+06	7.42661e+06	851601	2.98927e+06	2.72658e+06	1.06622e+06
M258T101	1.24248e+07	1.31472e+07	1.34098e+07	1.56695e+07	1.25266e+07	1.32866e+07	1.82006e+07	2.64279e+07	1.85357e+07	1.41633e+07
M171T91	4.26692e+07	3.84492e+07	3.68729e+07	4.24676e+07	4.62926e+07	0	34874.4	77359.2	70347.9	61943.5
M235T308	3.35534e+06	2.81498e+06	3.19949e+06	3.3849e+06	3.18203e+06	3.26216e+06	3.78075e+06	3.42679e+06	3.25081e+06	3.49563e+06
M110T73	5.96443e+08	6.22934e+08	6.71596e+08	7.06961e+08	1.23201e+09	3.28153e+09	3.40763e+09	3.08978e+09	3.18867e+09	3.27843e+09
M329T319	411723	251955	628321	413588	1.7404e+06	921760	1.04211e+06	966655	1.10963e+06	728990
M307T427	4.70583e+06	4.56466e+06	4.45969e+06	4.66919e+06	4.14633e+06	4.08934e+06	4.00352e+06	3.91078e+06	3.55238e+06	3.63181e+06
M151T99	2.15392e+06	1.79336e+06	2.10756e+06	2.11652e+06	1.76528e+06	1.45009e+06	4.52073e+06	1.60359e+06	1.51792e+06	1.35674e+06
M181T97	1.48714e+08	1.40492e+08	1.38635e+08	1.4023e+08	1.50397e+08	1.38789e+06	1.60046e+06	1.33626e+06	1.40655e+06	1.51668e+06
M236T397	5.89208e+07	2.29884e+07	3.13155e+07	1.53191e+07	2.60796e+07	2.35982e+06	3.17834e+06	2.81417e+06	2.41351e+06	3.48824e+06
M137T742	7.1544e+06	7.36407e+06	1.76606e+07	5.94129e+06	2.57572e+07	2.0057e+07	6.62466e+06	5.68001e+06	3.01257e+07	5.4257e+06
M139T626	1.05504e+07	1.23365e+07	1.11978e+07	1.13427e+07	1.50976e+07	8.91724e+06	6.79794e+06	1.26387e+07	9.65288e+06	9.8986e+06
M128T39	8.84016e+06	1.55622e+07	7.89912e+06	1.02658e+07	9.83913e+06	7.71897e+06	8.83933e+06	1.19083e+07	3.28204e+06	8.4144e+06
M201T406	5.19385e+08	5.22273e+08	5.06277e+08	5.27945e+08	5.10968e+08	5.21976e+08	5.18184e+08	5.02598e+08	5.14764e+08	5.29005e+08
M265T415	217694	235344	193115	297683	318917	153350	72177.6	40308.6	44888.7	36096.8
M130T704	2.03352e+07	8.27549e+06	2.16643e+07	1.66968e+07	1.15909e+07	1.96993e+07	1.03568e+07	2.2242e+07	1.42158e+07	1.42395e+07
M145T156	1.25617e+07	1.02997e+07	3.74211e+07	8.64481e+06	1.18622e+07	3.26062e+06	1.50323e+06	1.21777e+06	3.14851e+06	2.31658e+06
M146T147	1.48372e+08	1.59676e+08	2.19961e+08	1.61721e+08	3.22297e+08	1.36542e+08	1.51085e+08	1.4364e+08	1.1671e+08	1.44496e+08
M114T251	2.98583e+07	3.08552e+07	3.27276e+07	964944	2.98311e+07	2.83623e+07	2.98641e+07	2.84638e+07	3.34512e+07	2.71099e+07
M193T470	2.64935e+06	5.14287e+06	2.37514e+06	3.40503e+06	2.92445e+06	3.98294e+06	1.95315e+06	2.16283e+06	1.66658e+06	3.50795e+06
M157T835_2	1.03637e+07	2.27252e+06	712344	2.58406e+06	629340	3.80347e+06	4.3724e+06	5.60772e+06	3.82069e+06	4.38537e+06
M463T354	2.89137e+06	2.78775e+06	3.16804e+06	4.18969e+06	3.39555e+06	3.43355e+06	3.0208e+06	2.76742e+06	2.47883e+06	3.27442e+06
M303T330	1.89195e+06	468414	1.96138e+06	2.06891e+06	934611	1.78542e+06	808951	1.7326e+06	866517	1.53526e+06
M219T99	6.37067e+07	6.14072e+07	6.93392e+07	7.16092e+07	5.9188e+07	6.55322e+07	7.1282e+07	7.87344e+07	7.63967e+07	7.69121e+07
M264T294	5.73711e+06	7.37136e+06	7.01647e+06	5.50928e+06	8.54651e+06	5.53359e+06	4.77448e+06	4.07854e+06	5.36567e+06	3.94517e+06
M85T37	9.47928e+06	1.23173e+07	6.90936e+06	1.0862e+07	7.30867e+06	9.34083e+06	7.59229e+06	6.03113e+06	1.20989e+07	4.12322e+06
M263T509	594172	618444	611589	912555	645704	1.00735e+06	1.10254e+06	1.15068e+06	1.19969e+06	878345
M471T537	23734	64494	32089.4	114488	40259	64465.6	28937.9	4684.18	17263.6	9360.77
M359T433	6.07453e+06	1.38655e+06	4.48016e+06	5.56223e+06	5.19609e+06	1.71653e+07	1.53178e+07	1.5263e+07	1.58132e+07	1.46152e+07
M154T72	7.5888e+06	7.2564e+06	2.27958e+06	9.0039e+06	8.30869e+06	1.3331e+07	4.42059e+06	1.76184e+07	3.68911e+06	1.45275e+07
M228T771	4.62581e+07	4.91234e+07	4.70751e+07	4.93673e+07	5.78382e+07	1.49428e+07	1.83473e+07	1.82992e+07	1.46631e+07	2.41659e+07
M151T718	913582	760607	2.31479e+06	788347	3.22413e+06	698750	700133	698964	3.89618e+06	3.0258e+06
M127T429	1.29204e+07	5.86753e+06	6.66453e+06	5.34589e+06	1.59904e+07	1.71377e+07	1.4443e+07	7.69103e+06	1.37588e+07	7.34195e+06
M245T144	4.90919e+06	3.97785e+06	4.83427e+06	5.92275e+06	5.01415e+06	5.51372e+06	4.96598e+06	8.96868e+06	5.13341e+06	4.31618e+06
M324T586	1.26902e+07	1.41185e+07	1.3873e+07	1.37612e+07	1.30376e+07	1.41926e+07	1.49564e+07	1.59378e+07	1.5495e+07	1.49567e+07
M123T221	1.45638e+08	1.26704e+08	1.46481e+08	8.22263e+07	1.2575e+08	6.87259e+07	8.28862e+07	8.32728e+07	9.3231e+07	8.02421e+07
M137T495_2	2.76813e+06	2.69615e+06	659804	726090	2.64568e+06	609446	3.15879e+06	597519	4.69563e+06	4.56489e+06
M105T87	9.98593e+06	1.00123e+07	1.02739e+07	9.61467e+06	1.42661e+07	1.83826e+06	2.77536e+06	2.73513e+06	2.81085e+06	3.04224e+06
M165T221	3.97029e+08	3.75493e+08	3.93207e+08	4.12574e+08	3.67236e+08	1.39957e+08	1.86522e+08	2.12639e+08	2.43602e+08	2.07348e+08
M276T157	3.98787e+06	3.72386e+06	3.07593e+06	3.75949e+06	3.62658e+06	8.5264e+06	6.05875e+06	6.78458e+06	7.36901e+06	7.0418e+06
M311T416_1	566431	354938	271225	234107	588439	6.80958e+06	4.45288e+06	4.18339e+06	5.77695e+06	3.79726e+06
M289T795	2.22229e+07	2.49244e+07	2.62264e+07	3.23175e+07	3.73569e+07	5.21281e+07	5.54862e+07	6.61844e+07	6.20709e+07	7.0935e+07
M171T474	1.1111e+08	8.6769e+07	1.86394e+08	9.65998e+07	1.15118e+08	1.23767e+08	1.34546e+08	1.33941e+08	1.52685e+08	1.70673e+08
M136T181	2.53833e+07	7.50623e+06	4.52755e+07	4.0929e+07	3.15489e+07	6.92578e+06	6.24081e+06	7.69833e+06	3.74794e+07	2.71919e+07
M179T632	6.13105e+06	6.6557e+06	6.31619e+06	6.69507e+06	9.654e+06	5.90538e+06	6.28328e+06	6.56743e+06	5.80801e+06	6.82623e+06
M392T550	314471	286093	291680	201973	316397	6.25615e+06	1.26521e+06	5.61602e+06	3.18725e+06	4.6891e+06
M132T89	7.50806e+06	6.2085e+06	5.45415e+06	7.68721e+06	5.59093e+06	1.21981e+07	1.13275e+07	1.13023e+07	1.07694e+07	1.03241e+07
M119T287	1.72385e+07	7.36503e+06	8.61963e+06	8.63344e+06	7.56587e+06	911657	975253	897890	612889	963142
M387T417	394394	1.4695e+06	1.65254e+06	495948	1.33558e+06	3.19787e+06	2.99873e+06	2.61096e+06	2.54189e+06	2.41015e+06
M157T97	2.05885e+06	2.331e+06	3.23074e+06	1.73327e+06	5.67729e+06	6.74515e+06	9.20038e+06	7.83873e+06	7.23532e+06	7.5557e+06
M126T349	317127	309366	308412	416423	440690	837537	727314	820343	847375	904700
M220T330	1.50454e+06	1.58228e+06	1.3254e+06	1.9432e+06	1.73149e+06	1.79729e+06	2.0512e+06	1.91055e+06	1.74399e+06	1.8161e+06
M179T786	2.22257e+06	1.96269e+06	2.38529e+06	1.81978e+07	2.21049e+06	2.45223e+06	2.06432e+06	2.34844e+06	1.79647e+07	2.21199e+06
M135T42	1.41086e+06	3.66468e+06	3.43503e+06	2.12225e+06	1.25616e+06	3.22486e+06	3.39977e+06	1.48311e+06	3.60467e+06	2.37023e+06
M131T721	1.46817e+07	1.29485e+07	1.10436e+07	1.39301e+07	1.38223e+07	1.58783e+07	1.33693e+07	1.31942e+07	1.45868e+07	1.39966e+07
M218T144	2.25296e+08	2.12649e+08	1.22985e+08	1.41312e+08	8.71179e+07	1.90272e+08	5.48756e+07	1.79133e+08	2.30721e+07	4.21398e+07
M137T301	1.379e+07	1.58914e+07	6.85259e+06	2.7456e+07	4.52741e+06	3.74303e+06	5.15099e+06	7.12953e+06	4.26387e+06	4.67016e+06
M340T310	31645.5	49589.4	46973.9	23484.8	171962	202543	457765	499971	475570	321571
M152T105	644485	575646	637727	1.08192e+06	550475	719407	1.02372e+06	758500	712717	676267
M161T66	1.47133e+06	4.99515e+06	1.4419e+06	5.77661e+06	4.60426e+06	4.90949e+06	1.91522e+06	5.11419e+06	1.66808e+06	2.24149e+06
M202T615	5.15615e+06	3.17959e+06	3.66757e+06	3.17057e+06	2.73859e+06	3.35865e+06	2.82166e+06	3.35627e+06	5.38035e+06	2.54557e+06
M293T79	1.55969e+07	2.36208e+07	7.42798e+06	1.76102e+07	3.3995e+07	3.86637e+07	4.54439e+07	3.72888e+07	2.92047e+07	3.47287e+07
M130T100_1	8.45447e+07	7.57188e+07	1.32665e+08	9.17787e+07	8.78155e+07	4.94671e+07	7.16371e+07	6.94012e+07	5.68758e+07	7.10835e+07
M299T738	9.8862e+06	1.06679e+07	1.05699e+07	9.3973e+06	4.36081e+06	4.59582e+06	7.80341e+06	5.49273e+06	8.67421e+06	5.72119e+06
M304T349	9.31657e+06	1.11477e+07	9.61629e+06	1.28725e+07	1.24849e+07	2.04826e+07	1.82655e+07	1.97288e+07	1.69979e+07	2.02107e+07
M396T313	2.66171e+06	2.56745e+06	2.63298e+06	2.44947e+06	3.75215e+06	7.05724e+06	8.08603e+06	7.53324e+06	7.14185e+06	7.88595e+06
M121T195	7.08564e+06	6.40252e+06	7.76658e+06	7.2748e+06	4.77234e+07	3.34225e+07	4.094e+07	4.45254e+07	4.22287e+07	4.45129e+07
M177T806	1.39967e+07	1.15881e+07	1.21657e+07	1.17228e+07	1.09908e+07	1.08674e+07	1.12518e+07	1.22686e+07	1.05359e+07	1.14914e+07
M155T442	1.70568e+06	992975	1.29504e+06	1.48956e+06	938543	133816	212484	232866	322930	238276
M200T150	724039	745392	601110	757869	509532	236618	55283.6	63088.9	191844	243651
M216T181	79926.1	92279.6	86642.7	110323	620215	964293	969796	1.59117e+06	1.22556e+06	1.50119e+06
M189T324	899611	435498	872633	625742	643469	603952	462068	692503	790045	412756
M219T836	1.51368e+08	1.4941e+08	1.21458e+08	1.18352e+08	2.24115e+07	1.41036e+08	1.22004e+08	1.09728e+08	4.39608e+07	1.12288e+08
M513T425	93065.7	61522.5	70940.2	64301.2	194364	175337	207737	194738	157238	258248
M207T798_2	2.18571e+07	4.54353e+06	1.85019e+06	1.75827e+06	1.45993e+06	6.01296e+06	6.18629e+06	1.59689e+06	1.44141e+06	8.12207e+06
M158T600	2.29369e+06	1.35085e+06	1.92106e+06	1.92267e+06	1.86023e+06	2.37949e+06	2.43451e+06	2.52084e+06	2.49079e+06	4.05093e+06
M155T742	3.74706e+06	9.13482e+06	7.99358e+06	3.7317e+06	3.58959e+06	1.85684e+07	4.21947e+06	1.98779e+07	4.10128e+06	9.69051e+06
M370T836	2.07932e+07	5.1534e+07	4.77927e+07	5.48911e+07	5.76072e+07	4.62724e+07	0	4.9531e+07	4.36567e+07	4.32241e+07
M227T801	2.58689e+06	5.6756e+06	4.78179e+06	5.74988e+06	4.99037e+06	5.61547e+06	594988	7.489e+06	613108	4.88644e+06
M145T366	1.45794e+07	1.39616e+07	2.15866e+07	2.13399e+07	3.43138e+07	3.39474e+06	1.5311e+07	2.24002e+07	4.19239e+06	2.59636e+07
M130T743	3.13858e+07	8.24614e+07	1.09136e+08	3.1321e+07	2.68469e+07	3.10163e+07	9.18811e+07	2.28995e+07	1.05291e+08	7.11394e+07
M137T670	6.66563e+06	7.62304e+06	2.63944e+06	7.43001e+06	7.70798e+06	2.86808e+06	2.47977e+07	9.21119e+06	9.79851e+06	1.7632e+07
M182T353	9.88061e+07	9.8013e+07	9.92944e+07	6.91852e+07	1.22146e+08	1.04552e+08	1.07741e+08	1.24956e+08	1.00562e+08	1.1378e+08
M138T377	3.38019e+06	5.00713e+06	4.35595e+06	4.93467e+06	3.33489e+06	2.11772e+06	1.98495e+06	2.47386e+06	2.64729e+06	5.25805e+06
M173T432	1.64032e+07	3.18413e+07	1.82673e+07	5.55694e+06	2.00843e+07	2.98563e+07	2.37341e+07	2.54386e+07	2.8178e+07	3.34918e+07
M201T397	1.48309e+06	1.17012e+06	1.50875e+06	1.33365e+06	1.86689e+06	1.20787e+06	980180	1.31768e+06	1.50227e+06	2.28721e+06
M131T170	6.96873e+06	7.75735e+06	7.49057e+06	1.92239e+06	1.84327e+06	1.09575e+06	5.80667e+06	6.39759e+06	5.9129e+06	1.48387e+06
M205T838	2.67245e+06	0	4.35118e+06	3.48124e+06	4.21033e+06	0	0	4.80414e+06	5.6839e+06	4.59546e+06
M601T794	1.90615e+06	1.56369e+06	1.84273e+06	2.02297e+06	672258	322002	1.15145e+06	213087	1.03331e+06	218862
M324T414	6.79392e+06	7.17734e+06	6.76905e+06	1.39546e+07	6.73793e+06	1.99788e+07	1.20412e+07	6.96992e+06	2.45561e+07	2.72252e+07
M227T150	309753	474851	454312	529201	1.26558e+06	4.91931e+06	4.65932e+06	4.47378e+06	3.16956e+06	5.31779e+06
M209T423	611801	676624	2.39465e+06	2.70076e+06	644811	3.54243e+06	2.03324e+06	2.23308e+06	2.23823e+06	2.76836e+06
M249T243	5.78502e+06	5.18136e+06	4.64568e+06	2.62278e+06	733245	4.49472e+06	4.86284e+06	5.02305e+06	3.96803e+06	4.61043e+06
M361T96	836220	1.16206e+06	2.41815e+06	2.39824e+06	233581	2.54799e+06	1.00819e+07	1.00242e+07	1.08153e+07	1.37185e+07
M231T327	129186	270476	279734	279390	248400	833925	793221	872756	634888	602188
M311T163	332365	1.70372e+06	1.39199e+06	68000.7	981755	213232	191343	256896	203192	449848
M249T67	220212	389174	51668.8	106362	81540.3	34869.2	25951.7	32232.5	21289.5	6869.64
M199T93	4.3085e+06	1.03976e+06	4.29192e+06	5.72572e+06	1.09562e+06	1.0939e+06	1.06523e+06	1.03948e+06	1.14562e+06	717548
M217T77	1.60138e+08	1.37928e+08	1.47579e+08	1.55739e+08	9.17142e+07	1.70705e+06	3.38077e+06	5.80727e+06	4.62667e+06	3.48962e+06
M158T765	1.63304e+08	1.60046e+08	1.4783e+08	1.45387e+08	3.2706e+07	1.54563e+08	1.30898e+08	1.62306e+08	1.27762e+08	1.77018e+08
M367T789	5.86153e+06	1.96353e+07	2.49831e+07	2.38361e+07	4.5161e+07	1.71707e+07	7.44698e+07	2.23519e+07	8.68547e+07	7.40789e+07
M541T370	830662	847124	761857	582383	634359	5317.06	2437.14	7858.24	22955	50473.5
M139T31	5.01889e+06	2.12237e+06	1.81351e+06	2.5805e+06	3.62662e+06	3.89083e+06	964887	3.3834e+06	1.38422e+06	1.4302e+06
M323T632	2.01924e+07	2.14222e+07	2.38299e+07	2.12357e+07	1.92296e+07	1.53093e+07	1.6799e+07	1.57626e+07	1.76008e+07	1.64138e+07
M281T823	7.59136e+06	3.54042e+06	1.37296e+06	1.15444e+07	2.51805e+06	1.41881e+07	1.8955e+06	5.72824e+06	1.33377e+06	6.59224e+06
M217T720	1.66084e+06	1.69564e+06	2.00308e+06	3.24622e+06	1.84136e+06	2.45486e+06	2.53269e+06	3.36617e+06	2.95975e+06	2.30534e+06
M125T100	1.86803e+06	1.81718e+06	1.93755e+06	2.12756e+06	3.58388e+06	5.60177e+06	5.40602e+06	5.36317e+06	5.51985e+06	4.59225e+06
M186T64_1	1.41204e+06	1.38001e+06	1.28768e+06	1.16372e+06	1.14251e+06	4.12393e+06	1.22222e+06	8.25847e+06	1.15512e+06	3.40843e+06
M381T447	4.48059e+06	3.87035e+06	3.60295e+06	3.17153e+06	2.55161e+06	434370	379556	351095	348147	427166
M464T838_2	0	3.67591e+07	4.31254e+07	7.65893e+07	1.09741e+07	4.36968e+07	1.08432e+08	0	6.03014e+07	5.03981e+07
M255T509	1.68788e+06	1.68002e+06	1.19666e+06	1.8233e+06	1.87637e+06	3.85997e+06	4.49098e+06	4.76136e+06	4.34939e+06	3.53281e+06
M134T462	2.16596e+06	2.31647e+06	2.31719e+06	1.98225e+06	539226	257599	789039	364517	343481	393403
M402T212	7.01577e+06	6.56545e+06	2.23322e+07	6.52678e+06	4.04004e+06	0	33191.4	23368.1	26108.8	25945.7
M256T175	4.89738e+06	3.8949e+06	5.04096e+06	4.6082e+06	5.41362e+06	147356	1.00939e+06	209542	482585	949040
M306T299	1.72597e+06	1.87977e+06	430860	1.86496e+06	617482	4.83038e+06	5.54392e+06	5.73456e+06	5.83945e+06	5.2057e+06
M305T358	2.30756e+06	2.61511e+06	2.98871e+06	3.60417e+06	2.4174e+06	9.36092e+06	6.67459e+06	7.49669e+06	7.27077e+06	7.05939e+06
M239T618	388321	1.2108e+06	1.47053e+06	1.41606e+06	5.09688e+06	2.88735e+06	2.53473e+06	2.76026e+06	2.60343e+06	1.88709e+06
M359T807	1.1775e+07	5.87674e+06	6.23837e+06	6.19291e+06	5.26457e+06	4.39717e+06	7.08532e+06	1.0315e+07	1.00447e+07	2.98294e+06
M214T108	1.73453e+06	1.73771e+06	1.79383e+06	1.72168e+06	1.60379e+06	1.77458e+06	2.36705e+06	1.94652e+06	1.98494e+06	2.43105e+06
M239T303	2.01007e+07	2.08957e+07	2.05244e+07	2.23387e+07	2.27544e+07	1.70176e+07	1.86021e+07	2.39076e+07	2.416e+07	2.46838e+07
M481T779	348450	858978	2.16288e+06	943863	3.67753e+06	2.73022e+06	1.14238e+06	3.18328e+06	1.1646e+06	2.92798e+06
M377T471	690322	2.30542e+06	1.143e+06	839837	711597	319349	356265	319216	330704	315952
M144T328	8.72622e+06	9.53521e+06	1.27321e+07	1.11032e+07	1.52574e+07	7.87246e+06	1.65925e+06	2.297e+06	5.25833e+06	1.08528e+07
M316T463	54545.1	54270.3	32283	24947.3	167406	1.50532e+06	1.14844e+06	1.09764e+06	1.20294e+06	1.25067e+06
M171T152	533934	678729	489923	377906	753496	714107	290170	758757	822256	679510
M367T369	540483	301280	483450	273331	385746	448480	230539	300935	304934	314918
M216T167	1.19982e+07	1.29603e+07	1.25804e+07	1.32662e+07	1.34455e+07	1.48087e+07	1.27056e+07	1.14984e+07	1.23578e+07	1.2263e+07
M145T677	1.15913e+07	1.02536e+07	1.17324e+07	4.24813e+06	4.34509e+06	3.79697e+06	3.68695e+06	7.84047e+06	4.08248e+06	1.33311e+07
M242T73	2.41007e+08	2.24086e+08	2.67358e+08	2.80309e+08	7.54367e+08	2.36097e+09	2.43324e+09	2.40688e+09	2.09989e+09	2.36779e+09
M362T343	7.21256e+06	2.72888e+06	7.06591e+06	2.6597e+06	2.64002e+06	1.41706e+07	4.9403e+06	1.39966e+07	1.34348e+07	1.4998e+07
M163T82	1.96194e+07	2.10117e+07	2.61409e+07	3.02918e+07	4.30003e+07	1.07819e+07	5.77974e+06	5.84717e+06	1.39413e+06	9.31844e+06
M411T617	606697	586313	325996	400937	1.23322e+06	268670	726379	636155	773898	628893
M228T221	690541	2.35038e+06	755910	2.99722e+06	2.03483e+06	3.73758e+06	7.28767e+06	7.61791e+06	6.78013e+06	6.34144e+06
M257T337	3.09114e+07	4.11645e+07	2.67123e+07	5.07426e+07	2.56567e+07	1.82943e+07	1.83712e+07	2.7029e+07	1.6889e+07	1.8872e+07
M621T838	3.88375e+06	3.20869e+06	2.17014e+06	3.59553e+06	3.63957e+06	3.19211e+06	3.15021e+06	3.27622e+06	0	2.69672e+06
M313T824	2.13475e+07	2.4043e+07	3.63893e+07	2.39983e+07	1.75492e+07	1.03266e+06	1.43403e+06	1.71123e+06	1.64994e+06	967835
M300T181	1.32687e+06	1.31972e+06	1.28824e+06	1.0476e+06	368129	410915	536238	243682	68378	552357
M351T101	832547	103314	561619	833439	1.147e+06	2.74213e+06	1.56994e+06	1.76973e+06	8.75541e+06	5.78204e+06
M360T178	4.51658e+06	4.2226e+06	4.52735e+06	4.73887e+06	4.72957e+06	4.5464e+06	3.22814e+06	4.11879e+06	4.58042e+06	3.25797e+06
M281T154_1	7.19194e+06	2.05682e+07	1.05045e+07	1.15701e+07	4.66687e+07	371819	389404	575688	2.26524e+06	2.63187e+06
M274T562	1.41869e+06	1.50794e+06	2.02898e+06	2.07973e+06	1.29508e+06	2.73535e+06	3.57659e+06	3.41292e+06	3.34198e+06	3.83998e+06
M159T348	1.18829e+07	2.93639e+06	1.32953e+06	1.59879e+06	2.70089e+06	4.49924e+06	4.66217e+06	3.88628e+06	3.47063e+06	5.3007e+06
M326T323	2.47992e+06	2.92192e+06	2.23047e+06	2.72229e+06	2.1049e+06	3.25894e+06	3.59296e+06	4.03209e+06	4.12378e+06	4.23017e+06
M107T308	251171	257750	64057.6	76469.1	74691.2	227688	257983	233893	192620	310791
M133T63_2	2.0251e+06	493340	2.58184e+06	1.77844e+06	1.82298e+06	2.12541e+06	1.15252e+06	2.19979e+06	2.63721e+06	1.77184e+06
M116T801	7.20293e+08	7.24658e+08	7.53842e+08	0	7.92664e+08	1.02834e+09	0	1.01144e+09	1.03398e+09	1.04018e+09
M176T227	967520	2.98369e+06	2.93524e+06	4.07418e+06	3.46098e+06	1.99232e+06	3.07533e+06	3.01984e+06	3.93755e+06	3.0124e+06
M202T150	2.29109e+06	2.57027e+06	2.65223e+06	2.83555e+06	3.38071e+06	2.39032e+06	2.66754e+06	2.33343e+06	2.02915e+06	1.97145e+06
M305T74	4.90497e+07	4.7052e+07	5.12802e+07	4.99863e+07	5.52296e+07	1.02703e+07	1.35084e+07	1.28392e+07	8.8474e+06	1.23258e+07
M190T63	1.24943e+06	3.30957e+06	611183	1.94135e+06	515563	2.08666e+06	3.56102e+06	1.36159e+06	1.56473e+06	778158
M202T167	4.53943e+06	3.93347e+06	3.93426e+06	5.45043e+06	2.95454e+06	5.79895e+06	4.99301e+06	1.4121e+06	1.20256e+06	6.25476e+06
M225T73	1.42075e+07	1.10219e+07	1.23713e+07	1.30743e+07	3.21349e+07	9.80494e+07	9.47136e+07	1.08061e+08	9.58085e+07	9.21072e+07
M363T444	21716.8	44687.4	36667.5	44631.9	768418	44818.8	86782.9	133292	51750.8	67702.9
M245T81	2.21318e+07	2.86928e+07	1.98818e+07	2.12529e+07	2.17824e+07	9.54191e+06	1.11755e+07	1.10254e+07	9.22824e+06	1.42063e+07
M241T721_2	1.10928e+07	1.82185e+07	1.10375e+07	1.47564e+07	1.36333e+08	3.56964e+06	5.1384e+06	1.40188e+07	5.02455e+06	4.9503e+06
M180T432	177398	210419	63510.6	217319	176479	63300.7	66383.4	53407.5	64303.9	52128.4
M266T312	3.45419e+06	4.52515e+06	3.94803e+06	4.73863e+06	8.33902e+06	55700.4	167229	217125	261920	463256
M179T463	1.65199e+06	1.59719e+06	5.58539e+06	1.59452e+06	6.04204e+06	6.69379e+06	6.86436e+06	1.85812e+06	7.2006e+06	7.24811e+06
M252T415	1.56038e+06	1.57725e+06	1.53768e+06	1.8454e+06	7.07185e+06	4.27648e+06	6.57912e+06	7.18848e+06	6.67397e+06	6.01277e+06
M348T453	227532	228746	165925	215087	239807	673816	555353	539407	627655	474683
M347T777	1.46178e+07	1.98308e+07	1.49485e+07	1.75788e+07	1.90852e+07	2.32134e+07	3.64378e+07	2.85392e+07	3.43349e+07	2.54852e+07
M382T685	103318	52585.8	116372	43980	804569	5.9836e+06	5.46429e+06	4.40737e+06	3.88966e+06	4.78161e+06
M362T462	755159	710717	681326	735397	905817	1.52254e+06	1.45973e+06	1.57352e+06	1.75195e+06	1.49044e+06
M376T361	3.19692e+06	1.37786e+07	3.07764e+06	3.65862e+06	3.39479e+06	3.82874e+06	1.51856e+07	4.14917e+06	1.65068e+07	3.46581e+06
M362T538	1.5685e+06	1.36782e+06	1.29125e+06	3.68223e+06	3.1974e+06	483424	1.50247e+06	478525	1.4975e+06	1.53697e+06
M391T487	131575	96728.3	107326	109523	82109.2	137152	428757	466919	367148	269282
M187T163	2.17334e+07	4.12393e+07	4.32457e+07	3.64774e+07	1.35173e+08	1.87729e+08	1.31121e+08	1.17462e+08	1.49143e+08	1.49634e+08
M292T122	19599.3	24309.6	35948.7	26996.4	100007	258310	4.54952e+06	3.59685e+06	3.11394e+06	3.7605e+06
M545T361	297354	312585	427967	294452	174563	1.06895e+06	883250	853022	624966	718403
M221T586	4.55909e+06	5.03934e+06	4.63834e+06	4.71366e+06	5.13642e+06	5.84818e+06	5.69221e+06	5.8003e+06	6.21329e+06	5.99065e+06
M413T608	888260	1.22124e+06	860554	1.29276e+06	1.16959e+06	1.78741e+06	1.79628e+06	1.11204e+06	2.40408e+06	1.82354e+06
M299T93	1.71439e+07	2.39017e+06	1.03471e+07	1.87403e+07	1.29333e+07	3.31163e+06	2.60039e+06	1.12711e+06	1.39691e+06	1.51569e+06
M203T298	5.45258e+06	5.59938e+06	4.65255e+06	5.98288e+06	6.60212e+06	4.47689e+06	4.47181e+06	4.73943e+06	4.86793e+06	5.10645e+06
M177T414	1.61167e+07	1.27949e+07	1.51646e+07	1.14054e+07	1.09493e+07	5.30143e+06	6.83616e+06	6.08011e+06	6.33011e+06	7.79553e+06
M191T811	3.40431e+08	3.61276e+08	3.45719e+08	3.64179e+08	3.39965e+08	3.51492e+08	3.2711e+08	3.44317e+08	3.36325e+08	3.43061e+08
M143T93	1.7055e+07	3.11731e+06	3.87025e+06	1.40696e+07	1.52388e+07	2.01218e+07	1.79594e+07	1.64542e+07	1.60109e+07	1.91e+07
M127T797	4.42108e+06	3.72406e+06	2.01566e+07	4.01393e+06	1.91185e+07	4.25184e+06	1.34589e+07	1.65703e+07	1.13015e+07	3.43492e+07
M141T64	3.79763e+06	4.11996e+06	3.71365e+06	3.7319e+06	4.52667e+06	4.0081e+06	3.6676e+06	3.0021e+06	5.69939e+06	4.65422e+06
M141T31	3.80811e+06	1.77373e+06	2.43187e+06	1.9592e+06	2.11982e+06	3.11742e+06	4.14431e+06	2.66698e+06	1.54119e+06	1.61188e+06
M119T348	4.68467e+06	3.75734e+06	3.54137e+06	3.79335e+06	7.98036e+06	2.37875e+06	3.56109e+06	5.21356e+06	3.93091e+06	4.50694e+06
M139T666	4.35984e+07	8.90569e+06	3.12636e+07	2.20697e+07	2.12879e+07	3.27624e+07	2.25805e+07	2.34048e+07	2.69654e+07	4.32093e+07
M417T321	1.13209e+06	938527	1.3285e+06	829938	502432	6404.04	29029.1	84367.1	271691	103250
M317T838	5.40134e+06	7.29755e+06	1.97036e+07	6.38804e+06	8.41733e+06	2.23376e+06	5.58704e+06	4.39792e+06	1.60042e+06	1.76006e+06
M217T70	2.75505e+06	2.76507e+06	2.80441e+06	2.71498e+06	3.52798e+06	4.3621e+06	4.39031e+06	4.44175e+06	4.06095e+06	4.25184e+06
M206T95	1.44152e+06	1.38991e+06	3.61132e+06	1.42544e+06	2.18987e+06	7.79242e+06	4.16689e+06	3.01959e+06	8.12105e+06	6.22735e+06
M168T722	8.1067e+06	9.38943e+06	8.51892e+06	9.43675e+06	8.60523e+06	1.14146e+07	9.39109e+06	8.92362e+06	9.96973e+06	8.64834e+06
M190T434	1.66431e+06	1.62065e+06	1.50296e+06	1.23714e+06	896473	1.54151e+06	1.42953e+06	1.61384e+06	1.38401e+06	1.44688e+06
M192T96	3.32506e+07	3.44963e+07	3.82625e+07	3.94828e+07	4.9684e+07	1.00952e+07	1.22067e+07	9.7009e+06	9.20778e+06	7.24411e+06
M273T321	1.00421e+06	917003	1.23717e+06	582190	4.29993e+06	575001	1.61234e+06	2.47589e+06	2.2375e+06	2.14758e+06
M240T322	248281	356560	317941	160494	714105	3.49068e+06	2.41081e+06	2.63508e+06	2.60107e+06	2.27504e+06
M111T176	3.64023e+08	1.55478e+08	1.4867e+08	1.45012e+08	1.48449e+08	3.99771e+07	1.09256e+08	3.63829e+07	3.75984e+07	1.55511e+08
M351T308	91639.5	256415	1.01995e+06	49654.9	1.20536e+06	773217	722340	956191	907300	1.26953e+06
M142T73_1	2.57464e+07	2.29033e+07	2.58332e+07	2.62528e+07	4.22728e+07	1.05893e+08	1.0069e+08	9.51493e+07	1.00634e+08	9.85752e+07
M258T175	1.15263e+07	1.06643e+07	1.19463e+07	1.24793e+07	1.19334e+07	1.85812e+07	1.80335e+07	1.86753e+07	1.91809e+07	1.67755e+07
M126T175	9.49657e+06	9.40793e+06	9.56074e+06	9.2307e+06	9.46959e+06	1.61781e+07	1.56893e+07	1.7667e+07	1.70566e+07	1.54607e+07
M459T607	4.46087e+06	1.78191e+06	4.06938e+06	1.11534e+06	3.11067e+06	1.98101e+06	3.79269e+06	3.86183e+06	1.48652e+06	1.93663e+06
M298T392	2.07429e+07	6.36999e+07	6.53203e+07	6.98896e+07	6.01632e+07	1.95853e+07	7.86714e+07	1.83366e+07	7.68575e+07	4.39743e+07
M283T341	2.59388e+07	6.93795e+06	2.33579e+07	3.11305e+07	2.44358e+07	9.81814e+06	3.09059e+06	3.10574e+06	1.05872e+07	1.28595e+07
M332T198	6.37934e+06	4.29632e+06	5.85096e+06	3.9409e+06	4.70239e+06	7.47792e+06	5.06086e+06	5.31648e+06	5.67702e+06	7.9922e+06
M539T92	2.695e+07	2.623e+07	2.51319e+07	2.79441e+07	3.0065e+07	0	0	0	29323.8	0
M171T632	4.82454e+06	5.13735e+06	5.32449e+06	4.9107e+06	4.07114e+06	3.71605e+06	4.19066e+06	3.82325e+06	4.02386e+06	4.54817e+06
M101T145	9.83931e+07	8.68529e+07	1.16374e+08	1.16707e+08	7.66465e+07	1.33783e+08	1.22442e+08	5.43447e+08	3.05336e+08	1.57191e+08
M440T626	2.13992e+06	2.05183e+06	1.83695e+06	1.53823e+06	1.81108e+06	1.60657e+06	1.30638e+06	1.16022e+06	1.57782e+06	1.31791e+06
M334T398	600203	1.41285e+06	1.5106e+06	604101	949450	993197	1.25863e+06	556814	707339	1.24253e+06
M338T471	113257	129665	143912	175734	271528	128429	66212.3	101305	95671.1	124619
M133T838_2	0	0	0	7.40247e+06	0	0	8.75629e+06	1.57573e+07	1.61777e+07	5.18313e+06
M267T334	1.57095e+06	642607	1.54237e+06	806763	7.04672e+06	1.6263e+07	2.16929e+07	2.09938e+07	2.42299e+07	2.17352e+07
M253T382	115657	158581	174302	163995	330362	115369	117505	126935	120975	50324.9
M151T38_1	2.60631e+06	1.89405e+06	2.08304e+06	1.2679e+06	2.57324e+06	2.99285e+06	1.00928e+06	3.42872e+06	1.09888e+06	3.67422e+06
M234T235	2.37648e+06	4.7209e+06	3.00899e+06	3.87741e+06	6.79728e+06	8.05679e+06	7.50609e+06	7.99935e+06	7.28297e+06	6.4254e+06
M613T617	436534	94050.3	685864	542224	154346	591121	902580	1.07957e+06	607516	508408
M637T431	248101	135328	45346.7	156032	179516	373162	300577	270995	287286	310716
M739T528	1.67416e+06	584380	644401	525491	76918.8	0	0	69984.2	0	11275.4
M253T632	201154	113421	222163	985731	225955	500769	519852	519259	586950	77124.6
M265T162_2	3.30306e+06	3.49664e+06	3.78523e+06	4.24772e+06	3.0796e+06	495194	181999	1.46341e+06	406217	1.74018e+06
M255T340	1.78394e+06	1.77175e+06	327776	1.92647e+06	1.65521e+06	2.18035e+06	1.86868e+06	465912	1.83327e+06	1.96538e+06
M315T558	1.66873e+06	1.49328e+06	1.56811e+06	2.01969e+06	1.48624e+06	1.47505e+06	1.45274e+06	1.66137e+06	1.22568e+06	1.5339e+06
M365T812	6.10884e+07	8.72068e+07	3.55792e+07	6.90779e+07	7.45579e+07	6.95218e+07	2.09703e+08	1.71134e+08	4.92513e+08	3.19763e+08
M351T321_1	213567	260215	273479	293177	328972	31044.3	70060.6	78957.4	104790	108571
M555T333_2	5.16428e+06	3.98471e+06	6.74764e+06	1.54212e+06	2.8158e+06	31383.6	25094.6	48488.5	29147.8	39704.3
M319T807	1.74785e+07	2.07106e+07	5.51563e+07	1.71264e+07	1.37054e+07	5.94955e+06	3.09643e+06	8.32792e+06	4.52726e+06	5.35156e+06
M367T823	3.04547e+07	3.57701e+07	3.76194e+07	5.78463e+07	5.66258e+07	7.33023e+07	7.44722e+07	9.96549e+07	9.89557e+07	7.34476e+07
M357T372_2	2.37666e+06	2.45233e+06	1.0402e+06	2.61639e+06	2.48598e+06	3.5133e+06	2.9966e+06	3.97129e+06	3.73427e+06	2.1492e+06
M306T443	38603.4	52536.3	119287	32700.9	75056	0	0	36497.1	12858.5	30993.3
M351T726	4.3996e+06	3.45997e+06	7.62423e+06	4.44566e+06	9.35493e+06	1.06255e+07	1.52442e+07	1.29521e+07	1.59776e+07	1.6477e+07
M316T685	2.97924e+06	3.21908e+06	2.56659e+06	3.40463e+06	3.49861e+06	4.66416e+06	4.24591e+06	4.79068e+06	3.76066e+06	3.88836e+06
M347T589	281645	215198	249059	145977	354499	241479	120955	176240	115692	146764
M257T826	5.03728e+06	6.16075e+06	5.84007e+06	4.81567e+06	5.57633e+06	5.21776e+06	3.30916e+06	4.9124e+06	6.26389e+06	6.1007e+06
M332T475	774921	909557	676386	835166	892699	1.21952e+06	2.25731e+06	3.16251e+06	2.8228e+06	1.10839e+06
M378T460	3.32624e+06	3.92788e+06	2.38097e+06	2.81756e+06	2.17776e+06	1.8059e+06	1.73586e+06	2.06986e+06	2.05368e+06	1.66558e+06
M359T80	0	0	0	0	0	8.46289e+06	9.35659e+06	8.36591e+06	8.95273e+06	8.65896e+06
M393T562	0	0	14044.4	0	452332	1.8974e+07	2.09401e+07	2.04792e+07	2.07762e+07	1.86504e+07
M427T98	2.44312e+06	7.53471e+06	8.58205e+06	9.2993e+06	8.55146e+06	1.86367e+06	9.01366e+06	7.61725e+06	7.43892e+06	8.57127e+06
M253T838	6.00902e+06	7.33463e+06	7.26473e+06	9.8453e+06	9.03314e+06	1.42238e+07	1.57916e+07	1.79476e+07	1.02405e+07	9.58049e+06
M207T247	6.63905e+06	7.85595e+06	7.29081e+06	7.71006e+06	3.13613e+06	386050	1.85015e+06	576114	3.93015e+06	3.50219e+06
M449T411	177095	129372	140384	51280.2	1.08801e+06	212244	335582	478574	335099	390667
M371T214	588439	1.37881e+06	1.49221e+06	1.20193e+06	1.32187e+06	1.50049e+06	825574	1.40498e+06	1.05688e+06	1.3615e+06
M469T457	348817	82902.9	78282.3	227632	67307.7	674428	531759	645979	674499	688733
M232T141	350547	1.52208e+06	390509	388079	4.39088e+06	819491	599838	1.91113e+06	1.18564e+07	2.22289e+06
M188T201	1.22958e+07	1.01228e+07	7.5284e+06	1.01217e+07	1.54551e+07	1.65814e+07	1.67707e+07	1.55857e+07	1.51016e+07	1.09325e+07
M221T456	73371.1	83984.9	71947.4	75852.6	588172	1.76056e+06	2.07708e+06	2.06706e+06	2.09502e+06	2.17692e+06
M328T632	1.19421e+07	1.19659e+07	1.13858e+07	1.0909e+07	1.1175e+07	8.52179e+06	7.57698e+06	8.76795e+06	8.11105e+06	7.77432e+06
M215T153_1	516632	472429	499789	234235	562206	139281	111418	292027	163497	252473
M385T374	120836	418595	118946	155845	443810	932267	200271	194185	184559	194025
M206T128	2.55257e+06	2.60621e+06	3.80131e+06	2.88241e+06	3.08381e+06	6.31143e+06	7.46258e+06	4.69435e+06	9.03152e+06	7.39232e+06
M527T87	1.79685e+06	5.78268e+06	6.12467e+06	5.03357e+06	5.08778e+06	5.62369e+06	1.34084e+06	6.13396e+06	1.2382e+06	5.19274e+06
M210T75	1.81956e+06	1.43072e+06	1.80365e+06	1.75794e+06	1.43887e+06	43923.2	149043	79804.8	83444.2	126767
M366T79	9.36224e+06	7.54176e+06	5.07218e+06	4.91306e+06	6.26111e+06	1.47689e+06	1.00205e+06	1.00497e+06	1.5227e+06	524787
M185T104	1.59304e+06	2.16779e+06	1.59532e+06	2.55945e+06	171704	1.61447e+06	1.57255e+06	1.55342e+06	1.86039e+06	1.82158e+06
M529T787	1.36846e+06	5.50958e+06	5.43693e+06	5.47567e+06	5.09973e+06	1.55398e+07	6.63484e+06	1.44744e+07	7.44129e+06	8.79337e+06
M555T536_2	2.01708e+06	2.07153e+06	710610	3.1749e+06	641482	7.03863e+06	3.96359e+06	3.20611e+06	2.77678e+06	4.19841e+06
M487T817	4.53324e+06	5.07377e+06	4.24388e+06	4.47713e+06	4.3048e+06	3.66534e+06	4.33409e+06	2.57984e+06	4.18359e+06	3.54361e+06
M187T88	556915	643522	1.22161e+06	1.02273e+06	525932	7.21535e+06	6.75149e+06	8.00481e+06	7.25484e+06	7.09149e+06
M833T838_1	3.92252e+06	3.9292e+06	2.472e+06	4.49471e+06	3.95764e+06	381984	420747	319376	374410	777319
M205T95	3.23649e+07	3.96464e+07	3.60464e+07	3.77963e+07	4.56915e+07	5.87923e+07	6.47967e+07	6.40657e+07	1.08677e+08	6.39384e+07
M131T151	8.66491e+06	7.17701e+06	6.30317e+06	7.33438e+06	6.59195e+06	5.76168e+06	5.37807e+06	4.94375e+06	6.54925e+06	6.13662e+06
M248T332	694146	478856	561544	648150	465862	22816.4	12678.4	19888.3	15843.1	17113.7
M138T626	1.94079e+08	1.82462e+08	2.50213e+08	1.79166e+08	1.8743e+08	1.8083e+08	1.89774e+08	1.98967e+08	1.77124e+08	1.64666e+08
M353T564	337767	351420	301027	514294	481429	1.24973e+06	1.00362e+06	1.17256e+06	985237	868046
M351T768	3.50018e+07	3.02087e+07	3.38802e+07	3.76844e+07	3.89405e+07	6.85871e+07	8.64269e+07	7.3321e+07	6.78897e+07	7.51082e+07
M197T747	1.08735e+06	1.4067e+06	1.0772e+06	1.0926e+06	915847	748605	660289	764321	693407	726837
M191T503	5.10153e+06	4.35112e+06	4.99496e+06	4.68334e+06	3.85427e+06	7.02318e+06	7.05524e+06	6.42364e+06	7.3171e+06	8.41956e+06
M345T395	1.51613e+06	1.96801e+06	1.77188e+06	1.75743e+06	9.20569e+06	7.70741e+06	8.82707e+06	2.12432e+06	8.99379e+06	5.36352e+06
M127T375	1.61733e+07	8.6467e+06	1.40896e+07	1.07569e+07	1.61294e+07	8.71241e+06	2.65429e+07	1.58891e+07	2.32971e+07	1.51323e+07
M143T73	2.14184e+07	2.13621e+07	1.99783e+07	2.17366e+07	3.63347e+07	8.77358e+07	8.853e+07	8.17026e+07	8.19265e+07	8.80912e+07
M166T449	209527	191559	214861	262851	175301	115965	166359	192010	156739	117127
M248T220	9.84978e+06	1.0248e+07	1.02602e+07	1.24345e+07	5.06803e+06	2.85147e+06	1.04665e+07	1.08335e+07	1.03261e+07	3.00773e+06
M178T339	278336	346129	225431	475840	329939	193384	370671	188395	348818	230778
M455T574	993286	1.25854e+06	1.06831e+06	2.64104e+06	2.89799e+06	3.94602e+06	3.12142e+06	3.57711e+06	3.11148e+06	3.55837e+06
M461T527	572603	407263	1.04338e+06	868870	441493	707953	2.19957e+06	503159	405797	1.36358e+06
M302T100	579619	706201	674520	2.58082e+06	3.70464e+06	4.57802e+06	5.11832e+06	5.33599e+06	5.15256e+06	6.39091e+06
M611T427	0	0	1469.59	1080.18	289785	1.04249e+06	801503	1.12732e+06	482370	609630
M443T308	2.82536e+06	3.50498e+06	3.66833e+06	2.66516e+06	4.70662e+06	2.67422e+06	2.57877e+06	2.80666e+06	3.04568e+06	2.87525e+06
M261T654	1.24011e+07	1.16189e+07	1.32952e+07	1.48197e+07	1.63441e+07	2.31632e+07	1.94274e+07	1.95152e+07	1.95109e+07	1.85944e+07
M257T466	4.8642e+06	3.49054e+06	3.79893e+06	5.13744e+06	2.98892e+06	162522	151073	146690	131347	136850
M184T392	202139	228220	195202	166183	31164.9	43213.3	47510	43041.2	222071	45667.3
M294T291	809237	382361	487942	396389	1.79658e+06	598801	396042	396858	485262	506905
M177T826	1.02896e+06	1.27809e+06	1.62513e+06	1.0778e+06	7.05372e+06	1.3498e+06	1.40588e+06	1.4631e+06	6.28054e+06	1.21388e+06
M371T676	5.54103e+06	1.58909e+06	4.78597e+06	3.20006e+06	4.8483e+06	1.02771e+06	963923	1.08868e+06	4.45784e+06	1.13593e+06
M295T444	439962	459163	473132	289173	454357	140970	170702	153783	164970	130958
M241T73	3.16449e+06	510518	3.27801e+06	2.53761e+06	7.34342e+06	1.50942e+07	1.15628e+07	9.31469e+06	1.13541e+07	1.39497e+07
M191T342	329946	377841	557137	3.3574e+06	5.57874e+06	1.66436e+06	1.74346e+06	1.85182e+06	1.80305e+06	1.97428e+06
M301T453	38349.4	87992.9	74090.4	68330.7	445991	378472	303768	447866	358317	327251
M428T318	1.36888e+06	1.09034e+06	1.63604e+06	850933	1.11863e+06	135783	318797	248594	244631	400569
M322T337	4.47719e+06	4.72849e+06	5.44299e+06	3.73874e+06	9.35067e+06	1.12462e+06	4.26306e+06	945236	3.76837e+06	3.65695e+06
M305T515	1.50867e+06	593072	2.0265e+06	1.80093e+06	2.14306e+06	2.72142e+06	2.14858e+06	3.10601e+06	2.0477e+06	2.1168e+06
M575T562	979554	689519	846752	397396	457428	0	3290.02	0	0	0
M198T317	2.00693e+06	1.74203e+06	1.92335e+06	2.15588e+06	2.40479e+06	3.64579e+06	4.12079e+06	3.23796e+06	2.78807e+06	2.83144e+06
M199T663	3.41137e+07	1.21228e+07	5.77803e+07	1.08208e+07	9.455e+07	3.35395e+07	4.72758e+07	1.40143e+07	2.02936e+07	4.19474e+07
M345T792	1.46393e+07	1.22913e+07	8.37116e+06	9.82695e+06	6.92373e+06	364676	3.08763e+06	1.15896e+06	2.21903e+06	2.04802e+06
M303T815	2.05178e+07	1.18973e+07	1.30854e+07	1.97035e+07	2.0289e+07	5.19946e+07	3.02615e+07	4.22657e+07	7.84925e+06	1.87258e+07
M342T330	2.26652e+06	1.52213e+06	1.72392e+06	1.26024e+06	461108	390960	855730	473447	1.88018e+06	399878
M225T374	3.92356e+06	4.72669e+06	3.80451e+06	3.9432e+06	6.36822e+06	1.04552e+06	1.00786e+06	1.23492e+06	767024	1.04884e+06
M215T170_2	137782	1.28202e+06	182669	147014	2.03324e+06	663261	393558	2.41338e+06	1.67659e+06	310218
M204T638	2.34853e+06	6.61523e+06	1.09023e+07	2.64151e+06	2.72977e+06	9.5152e+06	6.35107e+06	3.45285e+07	2.62237e+06	1.01023e+07
M444T405	299501	236442	251434	260110	485976	68411.7	100109	454764	47256.4	67804.7
M379T488	324925	202452	185176	228492	329356	123968	192708	229536	290882	272328
M627T773	47108.6	170347	772564	516637	1.16598e+06	395131	950468	914212	93113.7	489358
M285T586	4.85059e+06	5.12509e+06	5.56155e+06	4.84663e+06	4.272e+06	5.09589e+06	5.36309e+06	5.76282e+06	5.70511e+06	5.65837e+06
M179T412	3.4057e+06	3.36772e+06	3.30488e+06	3.22748e+06	3.13329e+06	2.90457e+06	1.27604e+06	2.78902e+06	2.93429e+06	1.4038e+06
M224T35_2	5.32569e+06	5.67024e+06	5.94669e+06	1.47988e+07	1.45592e+07	4.18174e+06	4.05771e+06	4.66616e+06	5.07909e+06	4.92687e+06
M169T74	5.009e+07	4.62233e+07	5.05436e+07	5.48392e+07	3.8569e+07	4.23904e+07	3.96689e+07	4.15526e+07	3.52525e+07	4.04417e+07
M542T622	1.46335e+06	1.29874e+06	1.63634e+06	1.31094e+06	852248	10557.3	25945.5	70238.8	30629.2	13556.4
M248T736_2	2.30339e+06	4.21304e+06	2.3034e+06	2.89825e+06	2.37126e+07	363129	99691.4	1.56086e+06	378232	563661
M427T609_2	1.01983e+07	8.63967e+06	9.30686e+06	6.24749e+06	9.16091e+06	4.11999e+06	4.97405e+06	4.0275e+06	4.78718e+06	3.38616e+06
M624T501	31887.2	104703	21236	164815	314440	320674	217751	222823	265860	352517
M433T82	1.95956e+07	1.6769e+07	1.69877e+07	4.28474e+06	2.53703e+07	1.27381e+07	1.24876e+07	1.48826e+07	1.10482e+07	1.37568e+07
M387T426_1	4.73091e+06	3.11369e+06	3.76961e+06	2.90007e+06	2.0573e+06	468007	474431	415379	345165	487040
M335T98	2.95378e+07	2.4116e+07	2.70537e+07	3.21769e+07	3.1026e+07	1.03634e+06	496852	371358	621453	439934
M451T793	7.58056e+06	5.89173e+06	7.78512e+06	5.88444e+06	4.63448e+06	949705	2.36782e+06	1.15276e+06	795907	3.58611e+06
M199T474	1.38757e+06	1.64386e+06	586773	1.80513e+06	507617	3.354e+06	3.27826e+06	3.09222e+06	3.59701e+06	3.37004e+06
M263T101_2	5.47555e+06	5.46098e+06	6.05051e+06	2.59118e+06	6.17678e+06	1.05186e+07	1.28423e+07	1.13146e+07	1.04619e+07	9.63636e+06
M252T282	1.80163e+06	2.13055e+06	1.36115e+06	1.46204e+06	2.11652e+06	419924	337161	2.90223e+06	2.6313e+06	2.8988e+06
M148T372	673180	763209	944130	717237	1.37006e+06	613975	464332	553982	494881	554803
M166T190	3.06314e+06	9.89855e+06	1.28875e+07	1.2173e+07	1.47088e+07	3.04134e+07	2.4165e+07	2.87928e+07	2.32845e+07	2.31634e+07
M298T101	6.89785e+06	1.70802e+06	1.75186e+06	1.70404e+06	6.69597e+06	1.19425e+07	1.74811e+07	1.72747e+07	1.55082e+07	1.65755e+07
M144T614	4.88647e+07	1.64231e+07	1.2458e+07	4.14336e+06	4.00044e+06	7.01621e+06	3.35347e+07	1.18112e+07	3.53236e+06	3.54783e+06
M166T64	1.18082e+06	3.06473e+06	799060	3.03553e+06	3.49273e+06	2.90088e+06	3.42412e+06	1.11222e+06	3.68896e+06	1.64944e+06
M354T542	13008.5	23794.2	44319.6	46758.7	337694	1.50982e+07	1.50457e+07	1.46409e+07	1.53204e+07	1.47497e+07
M212T545	7.20669e+06	7.97013e+06	5.82338e+06	7.79295e+06	7.26493e+06	5.59065e+06	4.99383e+06	8.58108e+06	5.16322e+06	5.12271e+06
M487T353	76193.9	292395	274171	354849	293065	288797	35897.8	328976	77920.3	203351
M255T101	1.84563e+06	1.55243e+06	6.43603e+06	2.35498e+06	8.19455e+06	1.4333e+06	971290	1.48172e+06	2.71075e+06	989155
M297T217	1.44868e+07	1.61504e+07	1.45241e+07	1.91033e+07	1.59411e+07	1.5015e+07	1.22898e+07	1.78547e+07	1.61014e+07	1.55179e+07
M261T286	5.62573e+06	8.39416e+06	3.54267e+06	8.69692e+06	6.38564e+06	5.85576e+06	3.63543e+06	1.0082e+07	3.76902e+06	6.57555e+06
M327T818	4.86579e+07	9.68094e+06	5.42143e+07	5.3513e+07	4.57663e+07	1.0338e+07	1.25409e+07	1.1049e+07	1.06587e+07	4.4713e+07
M535T557	530046	503902	433838	615890	274353	10600.5	0	0	2424.88	67283.9
M170T497	3.10108e+07	3.23273e+07	3.15699e+07	3.07157e+07	3.67928e+07	3.10994e+07	2.92164e+07	3.13559e+07	3.14736e+07	3.47667e+07
M457T461	0	11044.6	12663.1	10921.6	3.15292e+06	1.04456e+07	6.96726e+06	2.30243e+06	6.79156e+06	6.16952e+06
M307T463	106248	101603	116826	106026	83551.7	712904	643652	622979	588642	657805
M201T503	355637	199883	102396	112915	77217.3	500679	16321.7	114494	41340.5	17634.4
M247T361	594140	602963	864133	214084	865415	1.26596e+06	3.42852e+06	952236	1.39981e+06	848511
M416T362	287196	269273	220987	316343	175352	523018	452904	344871	456868	471361
M264T65	6.07127e+06	4.10477e+06	6.02367e+06	1.21227e+07	2.09855e+06	8.3197e+06	6.59646e+06	3.93678e+06	1.99924e+06	1.85105e+06
M146T419	6.80879e+06	6.84305e+06	6.45097e+06	7.66258e+06	2.33481e+07	7.75036e+06	9.90634e+06	9.44282e+06	1.90104e+06	1.05194e+07
M378T515	354039	232143	316950	148513	447525	1.43173e+07	1.12072e+07	1.24528e+07	1.07845e+07	2.28774e+06
M358T546	2.24027e+06	2.29766e+06	1.84008e+06	1.70412e+06	1.71905e+06	25785.1	28210.3	115414	36053.1	112351
M219T171	7.33948e+06	6.51448e+06	6.53244e+06	1.18424e+07	3.81095e+06	224482	174633	278726	182397	188237
M557T519	222247	127411	486213	154268	149041	51011.5	3379.68	1216.36	29762.7	66148.7
M253T96	2.98627e+06	9.42489e+06	9.63654e+06	1.2654e+07	1.69938e+07	4.27411e+07	3.35379e+07	4.95466e+07	4.84635e+07	3.75413e+07
M307T761	1.92377e+06	1.68455e+06	1.71009e+06	1.61246e+06	7.68577e+06	2.38504e+06	3.0785e+06	1.05706e+07	2.78581e+06	3.43369e+06
M304T359	604814	656442	648461	843677	701966	270074	285611	418706	319568	290710
M342T335	545546	409753	591228	365363	602925	468642	416112	642841	555718	617382
M321T823	3.78294e+06	5.04066e+06	1.40763e+07	4.86055e+06	5.1716e+06	6.55611e+06	5.45232e+06	5.25264e+06	4.50056e+06	5.7404e+06
M383T91	2.10735e+06	5.83138e+06	6.97997e+06	6.73015e+06	5.15357e+06	1.40183e+06	1.18714e+06	1.99498e+06	1.54911e+06	1.82082e+06
M285T648	2.13466e+06	2.1047e+06	2.16008e+06	2.40777e+06	3.02192e+06	3.30804e+06	2.76702e+06	2.26677e+06	1.69303e+06	1.95902e+06
M269T447	2.74861e+06	3.86253e+06	3.70913e+06	4.00488e+06	2.36959e+06	7.14056e+06	2.799e+06	2.38941e+06	3.14068e+06	3.49722e+06
M257T344	2.29101e+06	2.0173e+06	1.71874e+06	2.38687e+06	1.65227e+06	1.34088e+06	1.7447e+06	1.79216e+06	1.59252e+06	1.65743e+06
M328T788	2.8658e+07	2.52469e+07	3.1718e+07	2.62867e+07	3.64403e+07	2.55066e+07	2.34559e+07	2.51815e+07	2.78867e+07	2.26305e+07
M213T151	2.00565e+06	1.20626e+06	382765	1.82329e+06	472463	115973	101768	656774	126398	497720
M294T796	4.59034e+07	1.77931e+07	5.84282e+06	3.25266e+07	4.82732e+07	3.56904e+07	3.91796e+07	4.14765e+07	4.63293e+07	3.85934e+07
M282T296	2.74688e+06	3.13498e+06	2.54332e+06	2.5974e+06	1.56618e+07	16219.6	38883.8	137502	37427.1	184837
M314T763	4.1822e+07	3.0776e+07	2.45709e+07	3.85284e+07	2.12375e+07	2.15829e+07	3.02789e+07	3.26221e+07	2.53233e+07	3.6016e+07
M330T661	1.7504e+07	2.39427e+07	3.53708e+07	6.30828e+07	5.23099e+07	1.2923e+08	8.04383e+07	8.84837e+07	1.28153e+08	8.10672e+07
M316T825	5.94253e+06	6.64219e+06	6.31007e+06	7.3542e+06	4.53185e+06	1.09975e+07	9.47976e+06	1.16766e+07	7.20615e+06	1.12185e+07
M293T733	1.08983e+07	9.8168e+06	3.75562e+07	9.65139e+06	3.62099e+07	4.91099e+07	5.28991e+07	5.11484e+07	1.02991e+07	1.02351e+07
M295T742	2.54584e+06	3.03319e+06	3.66061e+06	2.67988e+06	3.67888e+06	5.82274e+06	4.30439e+06	8.03837e+06	1.80266e+07	4.87397e+06
M311T745	2.2753e+08	6.15571e+07	2.11291e+08	7.20196e+07	3.8372e+07	3.57415e+08	2.60944e+08	3.6445e+08	2.01987e+08	1.36296e+08
M303T578	2.50981e+06	1.57666e+06	2.19678e+06	958784	1.21587e+06	2.48524e+06	2.09899e+06	7.49555e+06	2.22472e+06	6.88127e+06
M353T811	2.66218e+06	6.73853e+06	2.25083e+06	2.46563e+06	3.48054e+06	9.68116e+06	1.53649e+07	1.5855e+07	2.68413e+06	3.17867e+06
M259T722	2.93266e+07	2.67728e+07	2.50971e+07	2.58755e+07	2.44497e+07	2.85178e+07	2.63667e+07	2.65277e+07	3.02594e+07	2.72212e+07
M311T769	2.35635e+09	4.00236e+09	2.2672e+09	8.66286e+08	1.90821e+09	7.84995e+08	9.80286e+08	8.72505e+08	9.41962e+08	7.76781e+08
M408T439	557245	1.99586e+06	578384	2.51731e+06	2.13577e+06	1.32073e+06	1.17683e+06	1.26557e+06	4.38156e+06	3.47831e+06
M667T741	632142	211961	479838	233392	636302	384345	1.21488e+06	864049	215055	150966
M313T763	1.19367e+08	1.31782e+08	1.34919e+08	2.14671e+08	1.47373e+08	1.65798e+08	1.63499e+08	1.66448e+08	1.67188e+08	1.65122e+08
M293T817	7.62423e+07	3.06291e+07	3.33789e+07	8.52515e+07	6.82946e+07	7.00278e+07	7.55678e+07	4.65956e+07	1.83011e+07	7.3888e+07
M408T351	1.77877e+06	2.05982e+06	1.3841e+06	2.09289e+06	1.87048e+06	1.86811e+06	1.65035e+06	2.54524e+06	1.62453e+06	2.0797e+06
M351T831	6.86937e+06	1.42939e+07	1.79241e+07	1.91978e+07	2.02127e+07	2.23447e+07	4.59596e+07	3.67018e+07	3.51039e+07	2.02688e+07
M184T455	6.97842e+06	6.37086e+06	5.23588e+06	7.67483e+06	5.608e+06	1.70476e+06	2.37422e+06	3.13891e+06	3.25315e+06	2.19269e+06
M355T797	8.74917e+06	8.34139e+06	1.96895e+06	7.88847e+06	1.25825e+06	1.21404e+06	6.08134e+06	6.89212e+06	7.28613e+06	7.74006e+06
M505T802_2	1.21153e+07	1.54041e+07	1.04827e+07	1.04999e+07	1.9122e+07	1.97458e+07	1.06188e+07	1.15267e+07	7.10257e+06	1.35976e+07
M337T400	91844.9	218052	228343	155712	40254	24432.3	31192.3	24684.8	35482.7	36468.8
M348T433	18982	26834.8	25859.2	30399.1	123365	1.15359e+06	475621	695450	557697	486694
M397T355	1.51946e+06	1.32851e+06	1.80788e+06	1.46924e+06	1.0794e+06	810466	846046	827454	640484	892136
M350T313_2	1.28218e+06	998401	1.0637e+06	1.29941e+06	1.03558e+06	1.24572e+06	1.21402e+06	1.16261e+06	1.30421e+06	1.08764e+06
M330T446	646479	865929	527133	561310	1.19214e+06	3.38795e+06	2.55547e+06	680538	666598	2.89222e+06
M426T722	2.13082e+07	2.0636e+07	1.72328e+07	2.14284e+07	1.83668e+07	1.73171e+07	1.40842e+07	1.60367e+07	1.84622e+07	1.55555e+07
M298T311	1.02376e+07	1.32385e+07	1.03253e+07	1.53352e+07	1.94941e+07	1.45369e+06	1.47127e+06	2.40702e+06	1.40671e+06	7.70937e+06
M644T501	2.21811e+06	1.62399e+06	1.65455e+06	2.11305e+06	1.26797e+06	22614	39457.4	109687	208765	170288
M233T137	1.90848e+06	2.87672e+06	6.22956e+06	2.17826e+06	3.67676e+06	1.39478e+07	7.40925e+06	7.2264e+06	6.953e+06	1.04565e+07
M319T335	1.17991e+07	1.42298e+07	1.32663e+07	1.40398e+07	1.58891e+07	1.96229e+07	1.89864e+07	2.02068e+07	2.07089e+07	1.9138e+07
M334T325	2.1293e+06	1.51596e+06	1.4969e+06	1.83656e+06	1.76158e+06	1.41057e+06	901371	1.3347e+06	1.24162e+06	1.21565e+06
M183T792	1.10515e+07	1.30987e+07	1.01629e+07	2.07071e+07	8.36946e+06	223490	206176	282659	253269	314307
M326T464	950695	224304	349747	732498	1.42534e+06	1.89103e+06	7.30693e+06	6.41749e+06	3.28481e+06	7.23909e+06
M151T296	1.97943e+07	1.83323e+07	3.63647e+07	2.10165e+07	1.79264e+07	2.31637e+07	2.16973e+07	2.0824e+07	1.76084e+07	2.22621e+07
M328T569	11988.1	10582.7	0	8020.04	2.04704e+07	2.12376e+07	3.03718e+07	3.39731e+07	3.66523e+07	4.64157e+07
M222T488	0	1416.94	6319.94	1478.36	119277	11582.7	14214.4	169789	16606.8	25960.4
M85T93	3.37328e+07	3.23117e+07	3.35147e+07	3.45771e+07	3.46373e+07	7.81404e+07	9.36466e+07	1.01264e+08	9.71203e+07	8.97427e+07
M325T437	3.46905e+06	4.3901e+06	4.22313e+06	3.66181e+06	3.6458e+06	705110	634633	1.93889e+06	457048	706917
M394T531	5.69722e+06	6.3926e+06	5.6388e+06	6.92458e+06	6.62422e+06	7.84783e+06	1.34798e+07	8.63789e+06	8.87215e+06	7.96454e+06
M195T471	1.45018e+06	1.25449e+06	1.25683e+06	1.43818e+06	1.16957e+06	955830	502489	498496	676353	800971
M239T309	2.18133e+06	2.59663e+06	2.75134e+06	2.63538e+06	2.94743e+06	304152	1.20072e+06	1.02671e+06	415310	380360
M202T352	491422	450917	586703	675500	1.02058e+06	182932	178685	152809	139642	351436
M146T98	1.34129e+07	1.09559e+07	1.3313e+07	1.31236e+07	1.88192e+07	1.27313e+07	1.15465e+07	1.14618e+07	1.04218e+07	1.15954e+07
M181T93	1.1007e+09	1.11998e+09	1.12713e+09	1.24056e+09	1.2262e+09	5.69299e+07	7.48686e+07	7.93904e+07	8.61646e+07	8.34957e+07
M164T107	572175	591255	2.67351e+06	2.74815e+06	4.53465e+06	572808	442069	497629	588995	510425
M117T93	1.21812e+07	9.72213e+06	8.97476e+06	1.01682e+07	9.8091e+06	1.55924e+07	1.45875e+07	1.32242e+07	1.31662e+07	1.08913e+07
M140T838	7.26397e+08	0	3.63221e+08	0	0	0	0	2.96781e+08	7.21999e+08	4.30651e+08
M206T32	531025	2.24401e+06	608143	473340	2.33613e+06	2.066e+06	537206	2.15859e+06	2.20051e+06	3.08799e+06
M361T171	2.25818e+07	1.40893e+07	1.35953e+07	5.38062e+06	3.16287e+07	7.57238e+06	9.10381e+06	1.23015e+07	1.18637e+07	5.03424e+06
M154T73	1.21829e+07	3.19099e+06	1.14854e+07	3.71708e+06	2.26709e+07	6.54767e+07	5.55952e+07	5.35007e+07	5.39519e+07	5.46014e+07
M569T363_2	848020	797810	4.16235e+06	1.23693e+06	493489	0	0	0	0	0
M269T677	460877	509092	516127	471681	616143	6.84976e+06	5.74266e+06	6.19924e+06	5.55821e+06	4.85082e+06
M317T416	2.07586e+06	1.24151e+06	2.13242e+06	2.29839e+06	2.06357e+06	6.73007e+06	6.78315e+06	7.49494e+06	6.93385e+06	5.59545e+06
M380T397	222190	230196	191860	151188	309916	350514	48615.6	345319	43662.3	47415.6
M344T423	3.03093e+06	3.4499e+06	3.12445e+06	4.50716e+06	3.45493e+06	5.16894e+06	5.14929e+06	4.79455e+06	6.10452e+06	4.79112e+06
M373T393	698570	706972	628245	659358	648117	1.04402e+06	704780	802752	701921	872024
M134T308_2	1.88028e+09	1.73075e+09	1.86263e+09	1.88272e+09	1.75602e+09	1.25158e+09	1.41012e+09	1.41951e+09	1.40187e+09	1.43317e+09
M268T292	2.00447e+08	1.70645e+08	2.31503e+08	1.78276e+08	4.66829e+08	6.7506e+08	7.46392e+08	6.23999e+08	8.08901e+08	6.5236e+08
M470T93	3.23345e+07	3.0061e+07	2.59048e+07	3.37484e+07	3.74742e+07	0	0	22639.2	0	0
M542T211	3.72849e+06	4.04814e+06	3.3366e+06	4.72328e+06	3.08232e+06	5.65299e+06	5.88674e+06	5.09142e+06	5.21772e+06	4.85983e+06
M462T327	827273	953754	816840	644008	804430	20829.5	35231.1	127758	168382	10469.4
M143T236	332510	318378	189421	429053	348904	229088	143756	287659	317386	348325
M130T578	1.48194e+07	1.26195e+07	1.32521e+07	1.22144e+07	1.419e+07	1.25062e+07	1.29909e+07	2.11584e+07	8.20753e+06	1.33499e+07
M145T601	9.29989e+06	9.25641e+06	1.1123e+07	1.13178e+07	1.33669e+07	9.04711e+06	1.06419e+07	1.10325e+07	1.02927e+07	9.05119e+06
M481T838	3.89354e+06	4.08163e+06	878860	3.0848e+06	4.91569e+06	572474	749139	568976	4.56194e+06	714187
M426T214	429270	62618.6	355293	64852.5	94342.1	937137	442886	1.01397e+06	602840	1.02582e+06
M332T369	348938	194512	346301	137459	229142	365561	201074	277215	234885	288121
M331T836	7.68514e+07	2.79192e+07	3.60271e+07	3.47816e+07	3.15813e+07	4.5106e+07	0	0	8.9966e+07	5.6213e+07
M299T440	771872	2.47541e+06	2.77006e+06	3.2329e+06	3.10029e+06	4.5553e+06	4.24567e+06	4.83483e+06	5.65891e+06	4.35617e+06
M177T582	832364	864384	924036	1.07791e+06	893268	2.46631e+06	4.49822e+06	2.80642e+06	1.47123e+06	1.86201e+06
M293T92	8.05111e+06	3.50421e+07	7.9629e+06	8.17174e+06	5.94112e+06	4.24444e+06	6.9396e+06	6.35466e+06	7.61713e+06	7.16991e+06
M311T214_2	4.30801e+06	4.11699e+06	2.6848e+06	2.77456e+06	3.35111e+06	778756	1.24969e+06	737531	445641	567389
M313T791	1.75979e+07	1.89854e+07	1.88471e+07	1.74455e+07	2.05556e+07	1.79975e+07	2.59532e+07	2.25547e+07	1.56961e+07	2.90681e+07
M327T576	542707	643594	237329	509144	639249	885090	968070	727200	1.04387e+06	765363
M329T709	4.49755e+06	2.6242e+06	2.30291e+07	9.59777e+06	7.94097e+06	904186	2.08322e+06	4.34585e+06	716772	2.04777e+06
M257T175_1	2.01236e+06	1.63604e+06	1.85922e+06	2.15714e+06	2.45664e+06	2.99154e+06	2.8183e+06	2.84047e+06	2.17598e+06	3.00403e+06
M201T637	4.89319e+06	5.39588e+06	4.54114e+06	4.87827e+06	3.79027e+06	1.47318e+06	2.56279e+06	2.29596e+06	1.82887e+06	5.50363e+06
M196T395	509221	762450	950973	899922	1.09912e+06	392860	511936	551307	280720	442011
M296T453	63659.8	148841	60469.9	173482	107520	228744	224832	209042	219169	255923
M317T380	2.76862e+06	718516	2.78549e+06	2.79897e+06	757466	9.3088e+06	8.05816e+06	1.72457e+07	7.50804e+06	7.41511e+06
M280T346	706455	365916	315115	348203	368046	663885	470872	639224	590337	463785
M131T76	9.26333e+08	8.89055e+08	1.82104e+09	1.25608e+09	9.24284e+08	1.09629e+08	2.41582e+07	2.38611e+07	8.3946e+07	4.12689e+07
M229T757	1.44065e+07	1.6349e+07	3.48983e+07	1.82349e+07	3.60157e+07	2.51705e+07	2.03519e+07	2.48348e+07	2.19275e+07	2.28841e+07
M130T100_2	4.20778e+06	3.48134e+06	4.44009e+06	3.87186e+06	5.32096e+06	8.98116e+06	2.69091e+06	4.24716e+06	4.20842e+06	3.60864e+06
M447T472	3.97627e+06	1.91266e+06	4.53765e+06	1.92308e+06	2.50805e+06	2967.54	12140.8	12842.6	12140.4	8572.61
M295T460	1.80476e+06	1.91142e+06	1.99222e+06	2.00209e+06	2.26936e+06	1.7523e+06	1.6282e+06	1.91515e+06	1.93908e+06	2.00697e+06
M328T160	83594.6	0	0	107700	6.39519e+06	2.02231e+07	3.53979e+07	2.18353e+07	2.56943e+07	2.20196e+07
M339T480	417121	254469	391528	198248	913818	4.66359e+06	5.99706e+06	9.42921e+06	7.57085e+06	6.49059e+06
M352T375	760878	964621	762586	913752	653399	443062	469332	580931	350349	336609
M366T760	42155.7	88764.3	295606	168543	3.52362e+06	966517	7.30489e+06	1.22e+06	7.05731e+06	7.3096e+06
M181T75	2.97793e+06	3.89735e+06	3.43925e+06	2.95154e+06	3.05521e+06	286860	440672	2.77531e+06	1.4016e+06	1.86683e+06
M403T400	3.32195e+06	3.5645e+06	2.90481e+06	4.27906e+06	2.84386e+06	5.49132e+06	3.58466e+06	5.69197e+06	1.17027e+06	1.0894e+06
M443T398	97045	312266	355465	339601	272705	839332	398307	646906	450630	440969
M201T251	4.52754e+07	5.14787e+07	4.86665e+07	5.29468e+07	4.86989e+07	5.9264e+07	4.94299e+07	5.22591e+07	5.60345e+07	3.9272e+07
M377T71	3.90451e+06	3.72838e+06	3.34905e+06	2.96253e+06	2.06849e+06	216181	78941.8	135182	82108.7	773884
M264T633	1.31415e+06	1.45974e+06	1.22039e+06	1.15544e+06	1.17439e+06	1.63668e+06	1.29882e+06	1.74132e+06	1.85238e+06	1.75331e+06
M90T229	4.27058e+06	2.03742e+07	2.97304e+07	1.32876e+07	4.39595e+06	4.3729e+06	4.13927e+06	4.54535e+06	4.67264e+06	4.16734e+06
M233T794	894270	658189	898309	5.7694e+06	1.09063e+07	5.19202e+06	5.70959e+06	6.07307e+06	6.93995e+06	4.34701e+06
M203T352	5.81674e+07	6.73656e+07	1.49128e+07	7.11962e+07	6.45819e+07	1.27198e+08	1.13786e+08	1.27081e+08	1.23457e+08	1.23424e+08
M237T404	4.96159e+07	5.27406e+07	4.84558e+07	7.01314e+07	5.45498e+07	8.527e+07	7.12572e+07	8.2983e+07	7.38789e+07	7.56768e+07
M187T100	9.6703e+07	8.75945e+07	9.24401e+07	1.03571e+08	1.17776e+08	1.55919e+08	1.7298e+08	1.9009e+08	1.60743e+08	1.60521e+08
M253T327	1.68561e+07	1.65154e+07	1.71779e+07	1.67613e+07	1.60869e+07	7.56545e+06	6.65558e+06	8.71031e+06	8.77345e+06	9.45708e+06
M297T790_2	5.30404e+06	4.83467e+06	3.594e+06	4.65732e+06	4.23653e+06	4.38466e+06	6.81535e+06	8.24625e+06	1.04777e+07	1.0095e+07
M283T73	361268	1.72105e+06	565666	309884	751037	7.81967e+06	8.43585e+06	1.3375e+06	1.6401e+06	1.04684e+07
M341T321	1.82696e+06	1.96458e+06	1.69672e+06	2.54004e+06	2.85989e+06	4.36623e+06	3.83471e+06	4.95517e+06	4.24805e+06	3.81826e+06
M285T719	5.53971e+06	1.51845e+07	3.02695e+06	1.14277e+07	1.21912e+07	7.18506e+06	7.7975e+06	2.40614e+07	1.59757e+07	1.13895e+07
M399T534	687371	821992	670422	4.37849e+06	3.14091e+06	2.44358e+06	2.66136e+06	1.81453e+06	2.30562e+06	652999
M370T682	804207	844693	338747	722633	703024	45712.2	51500	47545.3	90175	27253.7
M316T443	3.23934e+08	3.4329e+08	3.18696e+08	3.68264e+08	3.57024e+08	3.56514e+08	2.14024e+08	2.22575e+08	2.73334e+08	2.43469e+08
M265T829	1.02013e+07	1.06084e+07	2.40849e+06	1.01584e+07	1.27655e+07	3.99818e+06	1.89033e+07	2.02071e+07	4.12901e+06	1.55869e+07
M300T439	1.34261e+07	1.54138e+07	1.71285e+07	9.76768e+06	1.68688e+07	3.11742e+07	1.17942e+07	1.27206e+07	1.607e+07	1.9517e+07
M175T81	9.2656e+07	8.99753e+07	9.15272e+07	7.6565e+07	2.41143e+08	5.47986e+07	5.972e+07	5.66573e+07	5.49337e+07	6.77355e+07
M159T96	5.35024e+08	5.15595e+08	5.42058e+08	5.88638e+08	6.36624e+08	3.87544e+08	4.30799e+08	3.9295e+08	3.91916e+08	4.21404e+08
M409T404	3.8518e+06	1.86795e+06	1.61466e+06	3.9272e+06	3.88255e+06	729579	3.50059e+06	807647	2.61534e+06	4.06125e+06
M222T418	3.27888e+06	3.31408e+06	3.19656e+06	3.14201e+06	3.1385e+06	1.45779e+06	1.90275e+06	3.58679e+06	1.80104e+06	1.38429e+06
M318T736	8.96867e+06	6.01668e+06	7.40307e+06	9.72595e+06	9.10181e+06	1.02456e+07	1.32691e+07	1.14909e+07	8.61928e+06	1.164e+07
M137T341	1.22188e+08	1.2914e+08	1.176e+08	1.52623e+08	1.17681e+08	4.66144e+07	4.72735e+07	5.5362e+07	4.16863e+07	6.17749e+07
M202T397	1.80527e+07	1.68344e+07	2.1095e+07	1.57957e+07	6.0833e+06	6.63056e+06	6.64136e+06	5.53807e+06	6.07814e+06	1.0677e+08
M205T297	4.27218e+06	3.06411e+07	1.39251e+07	8.36135e+06	3.95786e+06	3.7897e+06	1.65933e+07	3.00419e+06	1.45441e+07	2.40825e+07
M272T788	1.32183e+07	9.01881e+06	1.1364e+07	9.79179e+06	1.07767e+07	6.66385e+06	1.57654e+07	7.18259e+06	6.49578e+06	2.34823e+07
M205T699	1.29263e+07	2.07873e+06	6.59288e+06	2.00066e+06	1.85616e+06	1.63815e+07	8.21584e+06	1.62631e+07	9.02482e+06	1.62133e+07
M279T504	4.03909e+07	2.89949e+07	2.12657e+07	2.8138e+07	6.20137e+07	4.51736e+07	2.43218e+07	2.45035e+07	2.65231e+07	2.6809e+07
M205T528	1.8819e+06	2.16306e+06	2.11686e+07	4.25362e+07	2.39549e+06	9.4652e+06	1.074e+07	9.69112e+06	2.19701e+06	6.95563e+06
M407T616	1.76212e+06	1.09355e+06	2.44117e+06	1.16165e+06	1.33051e+06	1.53665e+06	2.33411e+06	1.2976e+06	1.32393e+06	1.3136e+06
M163T305	3.44826e+06	3.36561e+06	2.41552e+06	3.38278e+06	3.56898e+06	3.25334e+06	3.58648e+06	3.37175e+06	3.68277e+06	3.11243e+06
M161T574	1.43056e+07	4.93236e+06	9.16607e+06	3.24224e+07	4.77586e+06	6.74422e+07	1.67503e+07	1.929e+07	4.50566e+06	2.50945e+07
M297T812	7.1155e+06	1.09911e+07	4.16489e+06	1.13509e+07	5.70532e+06	8.12732e+06	9.37866e+06	1.09738e+07	1.41963e+07	1.85622e+06
M205T160	3.89431e+06	3.14316e+06	2.02664e+07	1.54856e+07	9.33544e+06	2.21065e+07	1.44085e+07	1.39004e+07	3.87425e+06	1.74271e+07
M303T513	2.08207e+06	2.58638e+06	2.27022e+06	2.68467e+06	2.09234e+06	5.7004e+06	1.58439e+06	2.03084e+06	2.43463e+06	3.60605e+06
M115T235	1.88155e+06	1.38269e+06	2.19805e+06	2.35702e+06	478703	3.11743e+06	3.48599e+06	2.3906e+06	2.68885e+06	1.62162e+06
M323T150	1.05955e+06	1.3081e+06	1.66328e+06	1.45337e+06	652359	6645.55	10088.3	9262.78	86133	9219.17
M279T824	1.11816e+08	1.2983e+08	1.16305e+08	1.28532e+08	1.2224e+08	1.97876e+08	1.98384e+08	1.96583e+08	1.85039e+08	1.73265e+08
M322T824	4.38064e+07	5.02161e+07	4.68757e+07	6.02909e+07	4.65352e+07	5.60947e+07	5.90547e+07	5.48897e+07	5.188e+07	5.19941e+07
M332T824	9.74153e+07	7.23395e+07	9.72918e+07	1.28688e+08	1.62803e+08	5.81401e+07	1.16546e+08	8.34659e+07	8.71918e+06	8.75109e+07
M410T808	3.49013e+06	4.1201e+06	5.53366e+06	4.76929e+06	3.44539e+06	1.16445e+06	806852	1.1245e+06	648292	1.08319e+06
M204T809	6.75713e+06	1.09635e+07	2.2841e+06	9.83097e+06	5.4889e+06	8.00648e+06	4.73491e+06	8.65761e+06	1.92433e+06	1.05962e+07
M229T361	8.16364e+06	9.44233e+06	8.56683e+06	1.11391e+07	1.10988e+07	1.66519e+07	1.64116e+07	1.96178e+07	1.73249e+07	1.60802e+07
M867T495	392586	413746	387245	526620	335733	520376	466359	349932	514651	443775
M430T542_1	1.08467e+08	1.20788e+08	1.03778e+08	1.18096e+08	7.86225e+07	1.37974e+08	3.5138e+07	2.21875e+07	8.99778e+07	8.96168e+07
M322T465	8.91808e+06	9.47614e+06	8.05228e+06	9.98965e+06	8.78606e+06	1.2516e+07	1.18182e+07	1.19069e+07	1.11545e+07	1.0973e+07
M319T608	1.21463e+06	1.73243e+06	1.16703e+06	1.35509e+06	768127	2.30671e+06	1.5487e+06	2.10719e+06	1.71942e+06	2.27281e+06
M309T669	2.21077e+06	1.9523e+06	2.24678e+06	662756	2.19053e+06	2.60095e+06	2.14453e+06	2.86694e+06	3.17467e+06	2.96296e+06
M410T752	3.10046e+06	3.18287e+06	3.77922e+06	2.57572e+06	5.59836e+06	55901.3	25858.4	20813.3	45347.5	61164.6
M383T96	4.06019e+06	4.71765e+06	3.97939e+06	3.92955e+06	3.93266e+06	0	0	0	0	0
M282T494	5.61675e+06	7.55775e+06	6.44898e+06	4.89004e+06	5.33342e+06	1.1217e+07	6.42346e+06	4.28947e+06	7.43428e+06	8.06197e+06
M281T830	3.70809e+06	5.74763e+06	6.04132e+06	1.20478e+07	1.1669e+07	8.22785e+06	3.16025e+07	6.85659e+06	5.45299e+06	3.07174e+07
M332T412	33023.9	22531.6	25914.8	22315.7	68457.2	400707	269314	385991	358065	298851
M365T513	85282.6	128077	143215	201044	1.67951e+06	1.80498e+06	1.99442e+06	2.48359e+06	685622	1.86592e+06
M376T278	6.24833e+06	6.05674e+06	9.01521e+06	6.47727e+06	6.91427e+06	8.66367e+06	9.10953e+06	8.22952e+06	8.28769e+06	8.47518e+06
M352T502	544397	96448.7	47116.4	120472	907725	4.32827e+06	5.21388e+06	4.6113e+06	5.07081e+06	4.11135e+06
M585T335	43267.7	168002	57585.3	24826.8	44005.3	616109	432397	482000	466602	349459
M601T313_2	1.69898e+07	2.23897e+07	1.94044e+07	2.09083e+07	1.59421e+07	8.42447e+06	9.96053e+06	8.16608e+06	8.41479e+06	8.16154e+06
M383T526_2	2.62393e+06	2.46123e+06	2.45875e+06	1.77283e+06	1.84864e+06	760763	804988	1.01253e+06	890218	1.03519e+06
M388T453_1	2.90554e+07	3.33805e+07	3.06501e+07	3.61135e+07	1.58559e+08	4.91658e+07	4.46522e+07	4.30024e+07	3.84536e+07	4.61754e+07
M442T408	528716	496060	376097	507402	519023	1.35669e+06	1.10226e+06	1.17823e+06	1.11666e+06	962215
M519T763	2.68903e+06	2.72221e+06	8.26039e+06	2.56911e+06	8.79098e+06	3.5769e+06	3.669e+06	3.32728e+06	1.56175e+07	3.53727e+06
M197T148	856813	901947	1.26102e+06	1.12637e+06	4.69607e+06	1.15966e+07	1.60357e+07	1.8335e+07	1.83256e+07	1.67998e+07
M229T673	62577.8	124370	120415	125919	105097	60310.1	113000	116161	147539	74100.2
M142T181	1.25918e+06	5.82328e+06	1.17517e+06	1.2807e+06	1.11978e+06	999942	911269	2.26495e+06	1.00421e+06	1.00603e+06
M132T357_2	7.63001e+07	5.3252e+07	4.06905e+07	6.01915e+07	5.29488e+07	5.97731e+07	5.43802e+07	6.11559e+07	5.72219e+07	5.97872e+07
M233T211	3.1887e+06	5.07168e+06	3.41862e+06	5.21454e+06	3.41765e+06	5.9987e+06	5.73365e+06	6.96117e+06	5.98392e+06	5.38753e+06
M126T453	2.76184e+06	1.39111e+07	1.14425e+07	1.44497e+07	2.2577e+07	2.21534e+06	2.01736e+06	1.92564e+06	2.1572e+06	2.39675e+06
M119T73_1	4.15619e+06	4.69444e+06	4.25455e+06	4.87472e+06	8.07158e+06	2.05862e+07	2.09518e+07	1.44755e+07	2.17296e+07	1.56702e+07
M214T214	9.0521e+07	5.90331e+07	5.93531e+07	1.02287e+08	1.00186e+08	1.1433e+08	1.29201e+08	9.20488e+07	6.65544e+07	1.36069e+08
M683T82_1	2.00401e+06	504710	1.85405e+06	369722	1.49122e+06	45371.2	131721	75122.6	198120	73138.3
M368T330	277010	286780	77029.6	283141	230090	434385	329692	367195	337068	290056
M385T551	556159	485548	509673	346598	290489	3458.16	10010.8	8289.67	17547.4	7944.2
M280T832	5.40812e+06	5.79781e+06	4.95229e+06	8.25486e+06	7.59421e+06	3.43015e+06	7.08528e+06	8.34956e+06	2.45242e+06	5.70464e+06
M84T797	9.01023e+06	2.90888e+06	3.00285e+06	1.09471e+07	1.83486e+07	1.15802e+07	7.55217e+06	2.51338e+06	1.31124e+07	9.01503e+06
M407T513	909559	850623	1.02534e+06	930783	602418	0	0	0	1760.27	0
M128T140	6.25866e+06	5.48629e+06	5.48029e+06	9.24407e+06	1.34348e+07	8.54546e+06	1.68451e+06	1.08638e+07	1.87804e+06	8.69775e+06
M128T346	5.96832e+06	6.82948e+06	7.13299e+06	7.48129e+06	8.75411e+06	1.97736e+07	1.89402e+07	2.01926e+07	1.94681e+07	1.93159e+07
M227T125	571086	2.13394e+06	1.40081e+06	601719	817652	1.28246e+06	485091	1.64466e+06	1.4842e+06	2.4703e+06
M364T547	1.38329e+06	1.21127e+06	1.19069e+06	1.03541e+06	1.21414e+06	789829	1.0063e+06	1.01122e+06	1.16925e+06	1.36749e+06
M348T289	1.83282e+07	1.61307e+07	2.3483e+07	1.79197e+07	1.43651e+07	202509	413417	293761	329530	2.14345e+06
M135T291	2.73216e+06	1.76176e+06	2.21424e+06	2.20801e+06	1.63729e+06	1.775e+06	1.71684e+06	2.05491e+06	873656	2.26601e+06
M330T148	215861	267417	212927	175881	564729	303477	262536	180778	187007	144594
M242T532	7.07095e+07	1.08725e+08	4.84518e+06	1.13955e+08	8.76661e+07	2.05737e+06	1.28799e+06	1.4354e+08	1.43707e+06	1.54297e+06
M438T723	2.44587e+06	2.39668e+06	2.18638e+06	4.0248e+06	3.24312e+06	4.97659e+06	4.61829e+06	5.49038e+06	5.42661e+06	4.13816e+06
M254T323	783797	690002	3.28846e+06	654720	695652	622134	609230	629914	560287	614703
M163T396_1	4.74625e+07	5.19305e+07	1.23166e+07	1.07206e+07	4.92752e+07	4.42314e+07	5.04686e+07	9.70061e+06	1.28068e+07	1.02412e+07
M254T117	168154	151539	192597	157026	254628	98696.3	3.88454e+06	1.82489e+06	111358	105407
M330T473	0	22704.5	976.5	8737.07	763269	2.0134e+06	700429	3.06541e+06	3.07666e+06	2.84271e+06
M496T795	1.47755e+07	4.48818e+06	2.23234e+07	1.46915e+07	3.72943e+06	1.71524e+06	2.11547e+06	4.75485e+06	2.09087e+06	1.81091e+06
M276T824	6.86841e+06	1.66993e+06	5.94232e+06	5.47609e+06	1.93419e+06	3.00432e+06	6.18147e+06	2.32478e+06	2.47206e+06	5.40621e+06
M284T416	1.72848e+06	2.08936e+06	1.82951e+06	1.78821e+06	7.51776e+06	2.37773e+06	2.23531e+06	2.79612e+06	2.30223e+06	2.18026e+06
M291T570	7.93615e+06	1.03632e+07	8.99748e+06	8.76653e+06	5.07267e+06	1.87113e+07	1.57249e+07	1.58109e+07	1.5283e+07	1.4638e+07
M447T811	7.32631e+06	7.62067e+06	7.08024e+06	4.49876e+06	1.99066e+07	9.10477e+06	7.18387e+06	1.79575e+07	4.59506e+06	1.4799e+07
M273T797	5.46801e+07	3.20711e+07	3.10072e+07	7.51817e+07	6.26467e+07	6.49359e+07	4.34253e+07	4.60203e+07	4.11474e+07	8.4292e+06
M238T612	3.49276e+06	3.24943e+06	2.72293e+06	3.29325e+06	3.13451e+06	2.46697e+06	2.18584e+06	2.76352e+06	2.34015e+06	2.53884e+06
M94T204	1.7019e+06	1.78022e+06	1.78728e+06	2.05459e+06	2.40336e+06	1.64774e+06	1.88076e+06	1.65408e+07	1.74607e+06	1.20146e+06
M366T353	690888	423367	908261	468218	1.47621e+06	1.47365e+06	2.08327e+06	1.42388e+06	1.95448e+06	1.62428e+06
M248T94	1.8626e+07	1.94399e+07	2.00318e+07	2.05144e+07	1.6071e+07	6.22078e+07	5.73818e+07	6.99446e+07	6.67501e+07	6.27981e+07
M362T777	2.02138e+06	2.53201e+06	664501	718979	2.08119e+06	2.55226e+06	2.91241e+06	2.37768e+06	2.79331e+06	620902
M223T143	5.94562e+06	5.79086e+06	4.55601e+06	5.96365e+06	5.60378e+06	8.01623e+06	4.93588e+06	9.45215e+06	5.87167e+06	4.66533e+06
M167T32	6.11691e+06	2.85491e+06	7.10744e+06	2.06562e+06	1.49993e+06	8.90511e+06	1.11619e+07	1.02427e+07	1.12596e+07	7.90008e+06
M533T557	1.93797e+06	1.78194e+06	1.75122e+06	2.15727e+06	1.19537e+06	9700.11	27019	31424.7	16425.9	14452.3
M423T600	279727	357674	308422	1.65461e+06	2.1066e+06	2.64418e+06	3.93975e+06	4.0688e+06	3.58228e+06	4.36687e+06
M606T553	1.94235e+06	5.7384e+06	4.52729e+06	1.79937e+07	5.17853e+06	1.78276e+06	3.7342e+06	3.51644e+06	2.24492e+06	3.21033e+06
M273T294	2.87981e+07	2.86233e+07	2.94447e+07	2.21808e+07	3.67156e+07	5.79807e+07	6.02237e+07	5.97725e+07	6.48057e+07	5.9627e+07
M269T700	1.36598e+06	855190	994417	2.81273e+06	727125	7.3948e+07	2.08429e+08	9.65894e+07	2.78536e+07	6.02968e+07
M432T456	0	0	0	740.856	14804	1.39997e+06	1.67033e+06	1.3748e+06	1.79125e+06	1.19126e+06
M563T525	199189	44042.2	232902	228567	33075.5	0	0	0	0	1715.25
M223T81	1.03706e+09	9.89134e+08	9.36615e+08	9.75719e+08	8.93397e+08	1.24087e+08	1.30645e+08	1.30442e+08	1.39875e+08	1.43432e+08
M322T808	3.21377e+06	1.99623e+06	3.53355e+06	5.13453e+06	2.5064e+06	5.29344e+06	6.01596e+06	7.88013e+06	6.26307e+06	5.95248e+06
M312T825	1.22694e+07	1.2909e+07	3.46813e+06	9.36917e+06	7.78915e+06	1.67664e+07	3.35989e+06	1.86069e+07	1.01618e+07	1.94557e+07
M304T455	914998	1.15459e+06	515758	537059	755459	713957	705054	959801	805385	534874
M366T817	7.27941e+06	5.71754e+06	6.02087e+06	8.28747e+06	6.33689e+06	5.988e+06	2.51094e+06	6.74779e+06	8.51238e+06	7.50149e+06
M326T556	0	0	0	0	4.30535e+06	852845	4.27384e+06	4.33962e+06	3.12788e+06	4.92637e+06
M352T838	0	0	0	0	5.91563e+06	2.08497e+06	0	2.41524e+06	0	1.84216e+06
M751T745_2	1.3795e+07	1.27354e+07	9.71531e+06	1.99717e+07	1.93689e+07	9.76803e+06	3.46804e+06	2.74438e+06	8.52363e+06	1.2229e+06
M443T838	0	0	0	597325	7.57588e+06	3.28288e+07	3.23458e+07	3.03363e+07	2.34982e+07	2.51836e+07
M196T180	761816	1.42076e+06	1.22701e+06	790340	1.62413e+06	677762	1.7261e+06	1.57465e+06	1.95496e+06	1.92611e+06
M272T215	333574	114112	680589	61691.7	2.66544e+06	2.7805e+06	1.73993e+06	3.66859e+06	3.05324e+06	3.03715e+06
M535T350	2.02015e+06	2.45092e+06	2.22604e+06	687616	1.75554e+06	480152	836671	455027	331858	404817
M343T775	2.50279e+06	3.48155e+06	1.41186e+06	1.16126e+06	2.92375e+06	2.0329e+06	1.78982e+06	1.73624e+06	1.21828e+06	1.2306e+06
M428T765	533737	682276	584531	592857	462948	104956	516009	69946	521690	633369
M205T337	2.77475e+06	2.42518e+06	2.40417e+07	2.77863e+06	1.6331e+07	2.48858e+06	3.15276e+06	1.29744e+07	8.82512e+06	2.58772e+06
M650T562_2	895971	6.43984e+06	3.62098e+06	1.5699e+07	2.83085e+06	2.00344e+06	2.82333e+06	1.29598e+06	2.16346e+06	3.11246e+06
M288T586	2.49181e+06	799328	3.0119e+06	2.48157e+06	602364	3.28728e+06	927394	3.95013e+06	957699	3.57988e+06
M371T98	2.61475e+07	6.99768e+06	3.26768e+07	3.49982e+07	3.67639e+07	6.50907e+06	1.10286e+07	7.11544e+06	1.75106e+07	3.65334e+07
M413T776	4.67358e+06	4.50593e+06	4.66749e+06	4.8666e+06	4.34754e+06	1.63809e+07	1.2985e+07	1.44199e+07	1.25029e+07	1.36588e+07
M286T730	24813.7	60338.4	9467.52	132442	838926	4530.02	3964.78	30417	4402.69	4693.27
M257T96	4.63023e+06	3.81404e+06	3.36337e+06	3.45028e+06	3.49766e+06	192534	290790	507727	245534	468297
M176T99	697319	184880	249917	580913	1.20397e+06	4.71483e+06	4.74067e+06	3.57992e+06	2.48231e+06	2.65584e+06
M402T473	0	0	0	1312.11	0	76782.4	113665	98887.5	10895.6	102262
M398T82	1.71966e+08	1.62657e+08	1.15434e+08	1.64866e+08	1.70593e+08	1.78346e+08	1.50313e+08	1.57067e+08	1.4725e+08	1.41293e+08
M297T154	828628	865289	747234	713694	941757	0	0	0	0	10315.3
M281T409	2.17104e+07	3.12591e+07	2.84883e+07	3.3068e+07	3.13101e+07	3.38475e+07	3.6662e+07	4.30611e+07	3.66599e+07	3.37497e+07
M408T803	2.52809e+06	3.94888e+06	1.75246e+06	2.93399e+06	2.6406e+06	2.38681e+06	4.49862e+06	6.79282e+06	726751	3.34564e+06
M295T431	4.34514e+07	5.03817e+07	4.17491e+07	4.21024e+07	4.66701e+07	5.42619e+06	1.15261e+07	1.06928e+07	1.18257e+07	2.0442e+07
M131T694	5.85939e+06	4.8969e+06	5.82009e+06	5.34188e+06	7.63574e+06	9.23937e+06	8.12587e+06	7.26995e+06	7.00745e+06	1.00277e+07
M261T76	2.2421e+07	2.26846e+07	2.64938e+07	2.3915e+07	2.45879e+07	1.14187e+07	1.14388e+07	1.03838e+07	1.08391e+07	1.12764e+07
M318T181	303055	1.09891e+06	1.7783e+06	1.68304e+06	2.22024e+06	2.99055e+06	1.99469e+06	3.09898e+06	736215	2.67738e+06
M444T308	520918	599342	657753	422361	1.09939e+06	477665	563445	623334	646684	507328
M413T461	1.14569e+06	1.00657e+06	1.02906e+06	1.00105e+06	1.28279e+06	841275	799011	754802	786513	676234
M163T838	0	1.92543e+07	1.70875e+07	1.51892e+07	1.64372e+07	1.9953e+07	1.74684e+07	0	2.38154e+07	2.25556e+07
M441T545	763098	308844	4.5102e+06	1.21411e+06	230223	30955	30254.7	49439.1	0	102247
M347T101	1.57514e+06	1.62759e+06	1.64831e+06	1.01532e+06	1.37087e+06	181795	294324	157147	278361	179016
M449T527	335857	326650	316539	299214	390458	410073	243784	290955	368613	278916
M203T96	3.18698e+08	2.76128e+08	2.86979e+08	2.71956e+08	3.82385e+08	2.37034e+08	2.28802e+08	2.39959e+08	3.22463e+07	2.71814e+08
M379T415	50572.2	972908	1.21261e+06	1.03562e+06	1.7698e+06	284638	426830	636448	230467	319264
M783T821	1.23287e+06	119981	310642	1.75277e+06	2.13788e+06	782834	5.60809e+06	2.56752e+06	3.4328e+06	1.60551e+06
M394T692	392656	340672	2.0113e+06	555904	1.40046e+06	6.92921e+06	7.44758e+06	5.41953e+06	4.20409e+06	5.89237e+06
M558T530	418235	508026	433302	502820	278233	200760	293175	206013	75195.8	484553
M347T450	192617	426765	194536	483912	427239	321941	439517	358232	333505	419791
M507T838	8.72485e+07	1.09352e+08	5.69034e+07	7.3042e+07	7.42118e+07	1.15014e+08	4.27201e+07	6.33227e+07	1.0881e+08	5.79529e+07
M725T802_1	4.56778e+06	3.53042e+06	3.2871e+06	4.6776e+06	3.30588e+06	4.54675e+06	5.76888e+06	5.71753e+06	4.49332e+06	2.23422e+06
M197T463	2.27046e+06	2.68773e+06	3.16915e+06	2.6069e+06	3.69801e+06	4.29985e+06	4.14807e+06	4.76129e+06	4.70001e+06	4.62673e+06
M215T481	4.79826e+07	1.21675e+07	4.74716e+06	4.31645e+06	4.23963e+06	1.52582e+07	4.62425e+06	4.38934e+06	4.85415e+06	1.49225e+07
M346T151	109371	164521	300785	109302	187048	161798	115226	106317	101346	83809.4
M290T79	729497	2.17275e+06	2.58603e+06	2.91381e+06	420224	3.71247e+06	964112	5.30877e+06	4.21234e+06	3.63944e+06
M532T450	767216	548105	710078	626704	621316	180015	244988	240760	339647	246326
M584T548	3.22295e+06	6.48209e+06	1.7128e+06	1.0166e+07	1.07146e+06	3.16276e+06	2.51703e+06	3.08703e+06	2.19083e+06	2.52426e+06
M284T838	5.40681e+06	6.49591e+06	6.78117e+06	7.42101e+06	1.49812e+07	4.001e+07	2.36704e+07	2.44414e+07	1.81727e+07	1.91153e+07
M309T794	8.34702e+06	924520	7.9378e+06	675807	8.80309e+06	6.55106e+06	3.78905e+06	8.1801e+06	3.60999e+06	1.60378e+07
M243T171	5.08481e+06	4.69996e+06	5.40102e+06	3.05292e+06	7.96229e+06	1.08064e+07	9.94233e+06	1.15226e+07	9.55936e+06	6.67795e+06
M154T442	1.22881e+07	1.04547e+07	1.48262e+07	1.78524e+07	9.30399e+06	1.38086e+06	2.35892e+06	2.45262e+06	2.62912e+06	3.07959e+06
M258T399	198588	331029	413502	370908	325527	371052	200027	340191	144858	94244.6
M183T621	4.16422e+07	3.86693e+07	3.57967e+07	4.2815e+07	3.39061e+07	2.16714e+07	3.11881e+07	1.69847e+07	1.24549e+07	1.64341e+07
M188T224	2.0032e+08	1.19451e+08	1.14439e+08	1.73732e+07	1.17047e+08	1.15314e+07	8.38529e+06	5.34515e+06	9.79617e+06	1.2773e+06
M331T677	3.42425e+06	846866	6.06771e+06	2.41979e+06	3.36833e+06	2.48832e+06	3.51626e+06	3.75122e+06	3.47673e+06	3.18713e+06
M460T370	1.41928e+06	1.3361e+06	1.04763e+06	1.37816e+06	919831	10534.2	12914.7	8589.46	5823.54	8437.01
M483T364	299027	379418	489080	227640	172441	318.323	1207.6	2592.04	1477.28	2074.59
M388T156	1.71438e+06	17434.1	725114	1.19383e+06	583970	30142.8	16072.7	88515.6	34308	688700
M196T381	2.22901e+06	2.02649e+06	2.06839e+06	2.17763e+06	1.61043e+06	2.10503e+06	2.02376e+06	2.03948e+06	2.05634e+06	1.36875e+06
M271T744	2.98723e+06	4.13982e+06	2.44234e+06	480883	2.52473e+06	2.48074e+06	1.61594e+06	4.04076e+06	257514	2.19952e+06
M427T768	4.18574e+06	4.80751e+06	4.33241e+06	3.41607e+06	5.05714e+06	4.90776e+06	5.18365e+06	4.47208e+06	2.92268e+06	4.88691e+06
M183T32	1.6148e+06	651548	635632	396460	842494	652359	471952	464849	338199	634420
M128T73	2.03605e+09	1.99745e+09	2.02259e+09	2.1628e+09	4.10997e+09	9.70591e+09	9.44328e+09	8.93448e+09	9.53503e+09	9.54013e+09
M231T581	1.17703e+06	1.28361e+06	1.31425e+06	1.05385e+06	1.11027e+06	2.19467e+06	994024	1.49497e+06	1.73606e+06	1.25129e+06
M338T436	4955.98	1554.76	2759.52	3160.39	7497.23	961256	983029	897257	1.30364e+06	687929
M257T824_2	5.27809e+07	2.58965e+07	5.43402e+07	3.616e+07	3.97578e+07	2.23223e+07	3.75003e+07	2.72053e+07	2.68852e+07	2.70258e+07
M592T573	2.46202e+06	2.5882e+06	2.29367e+06	2.45011e+06	1.96608e+06	2.67818e+06	736787	2.45444e+06	2.23185e+06	2.82353e+06
M407T345	404708	378710	341805	642912	179447	55636	43076.3	46132.4	149266	41326.3
M336T483	152190	126275	30875	89290.9	84524.2	210190	92571.3	125278	76475.8	142873
M339T838_2	7.51746e+06	6.73348e+06	3.01579e+07	8.12824e+06	1.05271e+07	3.60849e+06	0	0	3.40611e+06	3.7627e+06
M405T461	329932	291287	362700	314160	87855.7	333690	218711	100648	192623	252537
M377T456	296763	503645	474115	249225	416489	179951	113733	219058	203196	220045
M421T386	735351	781947	1.20292e+06	1.17515e+06	2.35695e+06	2.15181e+06	2.44669e+06	3.19037e+06	1.25772e+06	1.47258e+06
M410T396	3.31741e+06	4.30968e+06	3.73979e+06	3.91782e+06	3.79882e+06	913654	870770	2.97937e+06	3.3132e+06	843719
M310T824	1.63346e+06	5.57775e+06	8.31701e+06	1.46464e+06	1.22983e+07	1.92814e+06	1.73015e+06	2.03961e+06	1.91709e+06	1.94583e+06
M240T780	2.5984e+06	1.78634e+06	2.01012e+06	2.7914e+06	2.78603e+06	8.57528e+06	9.67392e+06	9.39137e+06	7.22915e+06	5.79263e+06
M107T348	1.09592e+07	1.11453e+07	9.78612e+06	9.97228e+06	1.06209e+07	1.43229e+07	8.81296e+06	1.06493e+07	9.38681e+06	1.07681e+07
M286T168	496842	903149	1.08422e+06	738106	1.84598e+06	373787	292157	285782	226189	89788.8
M104T40	884170	1.96896e+06	4.31357e+06	2.0323e+06	1.32298e+06	1.42563e+06	2.57753e+06	2.29258e+06	567064	2.69204e+06
M121T286	6.46615e+07	8.33124e+07	1.03637e+08	1.01079e+08	6.5023e+07	1.09121e+07	9.10843e+06	7.7633e+06	7.10785e+06	8.24508e+06
M307T795	3.10805e+07	3.23798e+07	3.099e+07	5.57803e+07	5.1986e+07	7.69657e+07	8.22429e+07	9.51841e+07	9.10873e+07	7.56467e+07
M405T773	9.38186e+06	8.19442e+06	8.07412e+06	731779	1.76372e+06	1.02986e+06	2.15779e+06	1.60269e+06	1.54495e+06	1.22917e+06
M158T167	1.39886e+07	2.58613e+06	1.88768e+07	2.16589e+06	1.75235e+06	1.48023e+07	4.23682e+06	4.84854e+06	1.39362e+07	2.33543e+07
M123T195	1.44844e+07	4.56146e+07	8.36409e+06	4.95242e+07	1.4512e+08	1.01452e+08	8.89198e+07	1.07619e+08	1.05317e+08	1.15677e+08
M166T100	9.10229e+06	7.53463e+06	7.69994e+06	7.9608e+06	8.1595e+06	9.09142e+06	1.02141e+07	1.06824e+07	1.28246e+07	1.17622e+07
M193T81	6.83552e+07	5.8223e+07	5.32381e+07	6.11959e+07	3.52566e+07	8.19929e+06	7.45058e+06	5.14721e+06	6.30347e+06	7.46302e+06
M136T837	2.86415e+07	1.42629e+07	2.9688e+06	2.82915e+07	2.29057e+07	2.56733e+07	3.89937e+06	4.57604e+06	1.98972e+07	1.30002e+07
M272T514	3.742e+06	4.49837e+06	3.5974e+06	3.45027e+06	3.59819e+06	3.03865e+06	2.73407e+06	2.35167e+06	2.82954e+06	3.27171e+06
M550T309	864645	1.03947e+06	786511	673243	1.40362e+06	42644.9	307684	457470	352999	523805
M413T357	253045	270139	239598	259728	375411	503298	472274	504446	529499	298234
M219T811	284296	2.16218e+06	3.14237e+06	2.38693e+06	574303	2.37469e+06	581452	627240	2.94431e+06	2.50436e+06
M380T445	227166	292525	233007	213225	400738	5.78226e+06	4.04947e+06	1.30192e+06	4.6027e+06	4.42571e+06
M219T168	3.36752e+06	2.39569e+06	2.5112e+06	2.32867e+06	1.72182e+06	247493	302188	488569	737916	549839
M149T185	515879	508185	469552	520483	451365	888558	551272	739723	637634	568784
M107T42	9.41383e+06	6.05951e+06	4.52743e+06	1.94434e+06	8.42716e+06	5.14059e+06	5.74918e+06	8.41124e+06	9.79024e+06	8.67253e+06
M349T677	5.84391e+06	5.54517e+06	5.58839e+06	1.39799e+06	4.45406e+06	1.24064e+06	4.76405e+06	1.57452e+06	5.57483e+06	1.36254e+06
M336T558	2.95009e+06	2.66833e+06	3.1743e+06	3.43693e+06	4.08383e+06	3.56495e+06	3.94349e+06	3.52521e+06	4.45392e+06	3.05343e+06
M370T81	3.22159e+06	2.23735e+06	1.02057e+07	1.07476e+07	1.84663e+07	4.44511e+06	3.6936e+06	4.53029e+06	3.2365e+06	4.2986e+06
M309T142_2	54430.4	44438.8	57196	78702.5	4.25935e+06	2.18518e+06	1.37963e+06	1.26179e+06	1.16181e+06	1.3188e+06
M90T88	9.45377e+07	1.03024e+08	1.10443e+08	1.11249e+08	1.11654e+08	5.19384e+08	5.21527e+08	5.76459e+08	5.09582e+08	5.678e+08
M217T332	2.75041e+08	2.86529e+08	2.80223e+08	3.30489e+08	2.96004e+08	4.43346e+08	4.08575e+08	4.7564e+08	4.44877e+08	4.28884e+08
M191T617	3.25016e+06	3.23733e+06	3.24153e+06	3.99397e+06	3.77343e+06	6.22511e+06	5.9057e+06	5.85627e+06	5.66169e+06	6.77847e+06
M393T393	372392	451745	402555	459126	237772	469390	416719	519037	343979	430129
M169T467	1.84604e+06	3.66479e+06	2.8237e+06	3.50231e+06	4.0172e+06	4.01423e+06	1.79795e+06	3.92373e+06	3.62189e+06	1.5578e+06
M205T830	2.92244e+06	1.02074e+07	1.54105e+07	1.25556e+07	2.53614e+06	9.26434e+06	9.7459e+06	1.40911e+07	5.3312e+06	7.12028e+06
M261T95	1.71685e+07	1.621e+07	1.65392e+07	1.79476e+07	1.67293e+07	933921	1.41742e+06	2.91748e+06	3.08183e+06	929467
M171T77	3.30964e+07	4.26477e+07	3.42195e+07	4.28376e+07	4.42893e+07	7.34748e+06	5.44368e+06	6.90558e+06	4.60458e+06	5.00596e+06
M130T569	4.75437e+06	2.84356e+07	1.49553e+07	1.63222e+07	2.05827e+07	4.59583e+06	2.41264e+07	9.89741e+06	4.65261e+06	3.2386e+07
M221T338	5.04005e+06	5.81002e+06	4.77845e+06	5.62331e+06	1.16269e+07	2.81789e+06	3.55803e+06	2.75167e+06	4.41765e+06	4.03717e+06
M205T711	7.65223e+06	2.43107e+06	1.08575e+07	2.28864e+07	3.07455e+07	2.00963e+06	8.03165e+06	5.8749e+06	1.99217e+06	9.92747e+06
M182T102	3.49287e+06	1.11884e+06	4.71359e+06	2.25685e+06	3.62115e+06	2.06332e+06	3.57881e+06	3.27086e+06	3.84464e+06	4.03361e+06
M118T93	2.46804e+08	3.01601e+08	3.77969e+08	2.63416e+08	4.75409e+08	2.57846e+08	3.32148e+08	3.78463e+08	3.55036e+08	3.3341e+08
M102T838	5.43585e+07	1.75008e+07	1.21826e+07	1.1516e+07	0	3.19597e+07	2.23861e+07	4.59531e+07	2.87903e+07	2.55314e+07
M145T100	3.04153e+07	2.83291e+07	5.08872e+07	2.46622e+07	5.1313e+07	3.75034e+07	2.17019e+07	2.34001e+07	1.90402e+07	2.27534e+07
M373T568	305200	479775	121749	426649	651705	359806	295935	324618	265880	285082
M161T78	7.53678e+06	8.4202e+06	4.08182e+06	6.18518e+06	6.22482e+06	2.33077e+07	2.01976e+07	1.89458e+07	1.68876e+07	1.81856e+07
M160T149	5.49581e+06	2.08875e+07	1.73304e+06	5.67269e+06	9.33265e+06	5.58048e+06	1.98049e+06	1.98599e+06	8.37029e+06	6.11311e+06
M347T753	9.09716e+07	1.06226e+08	1.29292e+08	1.07539e+08	1.04103e+08	5.61901e+06	5.39972e+06	5.97894e+06	6.27092e+06	5.62049e+06
M162T458	283108	261582	254038	282597	257865	225560	291362	294552	187046	261556
M299T101	1.0825e+06	747699	872876	3.46646e+06	6.10425e+06	2.52263e+06	2.8466e+06	2.56343e+06	2.73933e+06	1.56886e+06
M563T460_4	98398.8	118834	302725	84123.1	172919	168795	154631	152232	174084	150142
M324T329	1.03055e+06	1.19782e+06	936755	1.52255e+06	912601	607835	738399	785071	572046	604056
M336T142	23297.3	3598.68	9353.35	4209.89	88037.4	314481	230995	245926	148306	231373
M283T795_1	8.09027e+06	799762	7.3108e+06	7.4783e+06	2.24207e+06	6.00014e+07	1.54959e+08	5.4661e+07	1.62369e+07	5.49397e+07
M372T447	2.81929e+06	2.35234e+06	2.94643e+06	3.67955e+06	2.84267e+06	3.30585e+06	2.94373e+06	3.72644e+06	3.70299e+06	3.47872e+06
M238T334	5.49878e+06	1.92394e+07	4.246e+06	4.68287e+06	1.44843e+07	1.32724e+07	1.94671e+07	1.52107e+07	1.35957e+07	2.41953e+07
M225T496	1.42222e+07	2.52899e+06	4.90259e+06	2.58151e+06	1.30139e+07	2.42872e+06	6.81913e+06	2.56162e+06	2.33148e+06	2.41164e+06
M574T823	1.33744e+06	1.07869e+06	827436	911846	5.37981e+06	1.03689e+06	5.81277e+06	1.23908e+06	3.7479e+06	3.93417e+06
M234T495	2.18258e+06	993691	5.53011e+06	2.62759e+06	2.15034e+06	279312	190156	235911	239843	222721
M303T522	85138.4	71946.6	87420.9	647932	491873	166249	578406	408445	108526	104785
M390T608	2.65459e+07	2.24026e+07	1.01377e+07	1.2435e+07	3.31687e+07	2.29688e+07	2.35387e+07	2.08739e+07	2.26606e+07	1.98784e+07
M393T353	479503	429784	721866	429896	1.02474e+06	1.22804e+06	1.51113e+06	1.36065e+06	1.6103e+06	1.24119e+06
M414T417	560482	1.9299e+06	4.31994e+06	654098	1.81823e+06	323985	202060	169582	151494	210084
M321T74_1	4.23232e+06	3.71805e+06	633005	326177	1.12126e+06	1.28091e+06	1.30582e+06	1.07206e+06	985926	1.11903e+06
M386T721	4.1024e+06	1.07222e+06	3.77371e+06	935891	3.63401e+06	1.10434e+06	739455	645373	2.70254e+06	703888
M489T521	218941	305586	294568	268700	304374	331873	171943	136758	184156	215914
M214T722	4.49165e+07	4.82141e+07	3.94282e+07	4.54105e+07	4.49214e+07	4.98313e+07	4.35698e+07	4.85777e+07	4.26181e+07	4.58168e+07
M405T329	4.65555e+06	3.0257e+06	2.85987e+06	3.43316e+06	5.0186e+06	879623	877310	3.91417e+06	5.93408e+06	4.08844e+06
M368T812_1	2.73514e+07	3.84376e+07	1.77948e+07	2.5932e+07	3.27182e+07	3.16237e+07	9.85154e+07	1.04007e+08	2.28086e+08	1.48217e+08
M412T685_2	1.23506e+06	1.30952e+06	433406	448283	1.48577e+06	1.87884e+06	650280	686481	659790	1.84637e+06
M367T694	1.69818e+07	1.7667e+07	1.55581e+07	1.75164e+07	1.75258e+07	2.69882e+07	2.4959e+07	2.7976e+07	2.90143e+07	2.57617e+07
M341T98	23794.2	8341.42	33676	0	173843	8.00239e+06	8.15473e+06	9.0798e+06	7.46383e+06	7.44457e+06
M100T32	1.66525e+06	1.10055e+06	1.76132e+06	1.22826e+06	1.18135e+06	2.16104e+06	565221	3.30273e+06	1.23496e+06	1.31186e+06
M263T711	3.34562e+06	3.60936e+06	3.73384e+06	4.69083e+06	5.28571e+06	4.77723e+06	7.78547e+06	5.78635e+06	4.9714e+06	4.75811e+06
M241T96	1.85845e+06	9.65787e+06	2.10213e+06	8.18444e+06	3.01342e+06	6.81548e+07	7.63282e+07	6.44517e+07	6.55624e+07	7.47685e+07
M526T837	6.62595e+06	5.07915e+06	5.96548e+06	5.08652e+06	8.2668e+06	7.11382e+06	7.23452e+06	8.74312e+06	8.4897e+06	1.07849e+07
M315T74	4.21328e+06	3.87227e+06	3.58093e+06	3.87634e+06	2.18396e+06	15076.9	0	48102.2	13157.9	41928
M634T315	580805	580232	581513	380330	244173	108808	152713	203328	141666	153582
M459T92	2.28381e+07	2.24345e+07	2.01993e+07	2.41928e+07	3.13776e+07	0	0	0	0	32601.2
M147T701	1.46295e+06	6.97285e+06	1.60062e+06	3.85121e+06	1.38199e+07	4.9503e+06	1.13772e+06	3.52074e+06	7.0104e+06	1.24793e+06
M317T490	374416	498079	424546	449325	483829	69886.1	174466	146698	199214	244336
M331T350	21598.5	27509.9	18011	25156.7	873631	1.23442e+06	966999	597620	985578	1.36615e+06
M308T795	5.36782e+06	4.40244e+06	6.58853e+06	1.03574e+07	9.03867e+06	1.54108e+07	1.34847e+07	1.61701e+07	1.69424e+07	1.2186e+07
M157T64_3	1.77761e+06	2.64229e+06	2.56832e+06	3.07875e+06	2.62766e+06	1.92216e+06	1.19286e+07	1.94064e+06	1.04316e+07	4.23254e+06
M204T355	8.67354e+06	1.1002e+07	1.2695e+07	1.26342e+07	1.86585e+07	7.81671e+06	6.40051e+06	8.78714e+06	6.51545e+06	2.55305e+07
M345T198	342060	410409	411087	347927	354642	326694	391929	291411	230304	74565.3
M314T308	24195.9	41639.2	92186	15920.3	290313	100952	68844.5	244943	70024.1	124106
M276T786	3.15519e+06	3.05102e+06	1.22442e+07	1.28929e+07	2.00512e+07	2.02312e+07	3.31957e+07	2.52792e+07	2.73512e+07	2.08311e+07
M212T499	4.86107e+07	6.58562e+07	4.04664e+07	5.13056e+07	4.79186e+07	1.51967e+06	2.00309e+06	2.13551e+06	2.03799e+06	2.16885e+06
M393T813	1.89159e+07	2.19116e+07	5.40885e+06	2.30478e+07	1.62989e+07	1.81134e+07	1.92147e+07	2.95966e+07	5.69815e+06	5.22609e+06
M319T785	2.16449e+08	2.3132e+08	2.63211e+08	2.067e+08	2.28117e+08	2.70258e+08	2.54097e+08	2.42105e+08	2.14165e+08	1.95361e+08
M88T496	4.17536e+07	1.30802e+07	5.04403e+07	1.35171e+07	1.53219e+07	1.40747e+07	1.40373e+07	1.16245e+08	4.61538e+07	8.39368e+07
M232T382	2.18506e+06	2.38516e+06	2.97522e+06	3.24767e+06	3.08296e+06	5.01725e+06	4.52636e+06	4.02584e+06	3.97851e+06	4.57818e+06
M458T409	34161.6	27553.6	28451.5	27909.2	38206.3	109037	72300.4	397598	86969.1	284747
M659T609_1	5.03523e+07	5.58858e+07	5.61884e+07	5.52381e+07	6.25368e+07	7.98144e+07	7.81547e+07	8.01554e+07	8.85429e+07	3.28333e+07
M661T609	4.85447e+06	5.74536e+06	4.89056e+06	7.78881e+06	5.09045e+06	7.26439e+06	6.19769e+06	7.91951e+06	8.38304e+06	7.06715e+06
M298T430	5.37481e+06	6.00525e+06	6.96711e+06	5.07012e+06	4.13783e+06	1.40381e+07	4.08716e+06	1.45714e+06	6.02798e+06	1.14108e+07
M288T753	2.44276e+09	3.0917e+09	2.74863e+09	2.86667e+09	3.49886e+09	3.39298e+09	2.2394e+09	2.52391e+09	2.42632e+09	2.38353e+09
M415T292	220037	256638	59010	172807	310984	311554	215116	248031	258592	37983.8
M458T342	504242	531786	501057	578322	423736	338040	275506	400529	335697	384075
M440T427	148082	88853.4	277076	118308	43626.8	29662.3	29114	72286.7	41608.2	37184.1
M456T240	1.2731e+06	416114	1.92743e+06	1.86716e+06	327821	40350.5	0	0	0	61193.7
M103T74	1.11947e+07	1.02222e+07	1.10566e+07	5.32354e+06	1.51895e+07	1.87768e+07	1.78537e+07	1.10325e+07	1.77968e+07	1.06085e+07
M181T380	2.39911e+07	2.43398e+07	2.63601e+07	2.19373e+07	1.99978e+07	1.33923e+07	1.36851e+07	1.44949e+07	1.45348e+07	1.75953e+07
M195T449	1.00243e+06	1.49032e+06	1.45744e+06	1.31436e+06	2.13127e+06	2.41249e+06	1.29335e+06	3.82196e+06	1.06372e+06	3.5235e+06
M413T784	3.80511e+06	1.35135e+07	3.774e+06	1.78022e+07	4.40157e+06	1.20064e+07	2.57776e+06	1.05528e+07	7.85108e+06	5.07543e+06
M329T811	4.2793e+07	4.71964e+07	4.29809e+07	4.30943e+07	4.24256e+07	4.35389e+07	4.19387e+07	4.63534e+07	4.42096e+07	4.47347e+07
M319T359	235027	163389	201905	187788	136841	0	0	0	1007.8	0
M457T608	4.94522e+06	4.659e+06	3.43233e+06	5.63393e+06	2.33939e+06	4.17182e+06	4.1865e+06	5.03382e+06	5.06748e+06	4.07883e+06
M383T838	3.03176e+07	2.52944e+07	2.15293e+07	3.12431e+07	1.51918e+07	2.81275e+07	2.49e+07	1.9832e+07	3.1353e+07	2.20921e+07
M421T461	3.95373e+06	3.81527e+06	3.8729e+06	3.59597e+06	4.78096e+06	4.47585e+06	4.28084e+06	4.06643e+06	3.9614e+06	4.1818e+06
M515T435	77378.7	100354	56370.3	114968	73299.4	141338	134998	178788	182148	140656
M358T571	4.26719e+06	1.88508e+06	5.08936e+06	6.42409e+06	3.2971e+06	45752	38933.2	69793.9	66641.4	110771
M293T413	5.93394e+06	7.35015e+06	6.00843e+06	6.71043e+06	3.02819e+07	7.70564e+06	3.02099e+07	3.55578e+07	1.51223e+06	6.15878e+06
M377T483	1.90411e+06	1.71797e+06	2.00096e+06	1.58695e+06	228056	125772	41082.5	109170	82979.8	147450
M340T737	15234.1	27864.5	35931.3	145936	1.15768e+06	2.31033e+06	778216	1.30579e+06	727433	182851
M171T820	2.00894e+07	1.87362e+07	1.76747e+07	2.37068e+07	1.58159e+07	8.03251e+06	6.61517e+06	6.72221e+06	1.26905e+07	1.31384e+07
M117T429	2.8515e+06	2.64173e+06	3.26748e+06	2.96035e+06	3.63041e+06	3.35954e+06	3.95125e+06	3.12818e+06	4.70632e+06	3.15937e+06
M127T671	7.12502e+06	2.30794e+07	3.1817e+07	1.40094e+07	9.55099e+06	1.00732e+07	6.09616e+06	2.15194e+07	1.46384e+07	1.13673e+07
M200T421	161921	136330	152289	154175	317763	165111	175137	167519	221477	517963
M288T447	5.76821e+07	5.80247e+07	5.92124e+07	6.88193e+07	5.52503e+07	8.98749e+07	8.5435e+07	9.58276e+07	1.03034e+08	9.13802e+07
M219T694	9.34794e+08	1.04341e+09	1.03037e+09	1.00672e+09	9.98955e+08	1.01285e+09	9.67882e+08	9.84533e+08	1.00246e+09	1.01041e+09
M218T411	1.07343e+06	1.02486e+06	1.11561e+06	1.16288e+06	1.28295e+06	1.04839e+06	1.21943e+06	1.15884e+06	1.11421e+06	1.15126e+06
M217T89	1.37891e+06	1.49985e+06	1.79297e+06	1.16618e+06	2.29707e+06	1.48664e+07	1.65307e+07	1.65411e+07	1.52308e+07	1.2524e+07
M262T454	270508	373776	429962	451812	1.79375e+06	5.89096e+06	7.27189e+06	5.79564e+06	4.7125e+06	5.4124e+06
M263T150	1.47829e+07	1.31065e+07	1.35926e+07	1.29124e+07	1.48232e+07	1.1606e+07	1.32026e+07	1.26874e+07	1.18485e+07	1.34734e+07
M236T95	2.68248e+06	3.10518e+06	1.28137e+07	2.89649e+06	8.15589e+06	8.24204e+06	6.06281e+06	7.80049e+06	6.889e+06	3.16395e+06
M252T521	2.86655e+07	2.48251e+07	2.82674e+07	2.77126e+07	2.22002e+07	1.89374e+07	2.03821e+07	1.40291e+07	1.30771e+07	1.57351e+07
M141T414	1.43253e+06	3.37295e+06	1.49921e+06	4.79873e+06	4.97062e+06	3.58921e+06	5.69094e+06	6.48332e+06	1.36757e+06	1.43439e+06
M150T348	1.56928e+06	4.91313e+06	4.05209e+06	4.83913e+06	4.43418e+06	1.60421e+06	1.6954e+06	5.80706e+06	4.63664e+06	4.70712e+06
M191T731	402081	451497	364255	520354	692992	146537	243418	207667	148125	247463
M189T404	1.25324e+08	1.18539e+08	1.2178e+08	1.38486e+08	1.16967e+08	6.31465e+07	8.62141e+07	9.06726e+07	9.34241e+07	9.82369e+07
M204T88	4.71983e+06	1.64117e+07	5.93671e+06	5.36693e+06	1.10595e+07	3.59293e+07	3.2878e+07	4.15678e+07	4.02383e+07	4.07875e+07
M368T823	1.28557e+06	1.57012e+06	1.94508e+06	1.05207e+07	1.41309e+07	1.27926e+07	1.27295e+07	1.70286e+07	1.77614e+07	1.2941e+07
M381T685	1.09306e+06	1.14619e+06	4.25761e+06	5.01329e+06	9.55235e+06	1.34806e+07	1.08726e+07	4.14084e+07	8.81159e+06	1.15974e+07
M234T74	1.91284e+06	1.79063e+06	1.86348e+06	2.3119e+06	2.08614e+06	386838	281859	368763	269610	175116
M235T391	1.38809e+06	2.31545e+06	1.4719e+06	1.1958e+06	994728	1.06545e+06	1.71436e+06	1.20188e+06	1.84859e+06	1.17193e+06
M172T328	2.92992e+06	2.51797e+06	2.73046e+06	2.92809e+06	6.02914e+06	1.11494e+07	1.12452e+07	1.12468e+07	1.03482e+07	1.17326e+07
M261T392	4.64107e+06	4.96774e+06	3.23806e+06	5.23604e+06	6.5601e+06	5.52189e+06	6.37196e+06	6.25333e+06	4.61662e+06	6.02793e+06
M394T444	3.58355e+06	5.00065e+06	2.88287e+06	3.35263e+06	2.68812e+06	1.71378e+06	2.17457e+06	3.3712e+06	2.94215e+06	2.55063e+06
M189T78	4.25371e+06	3.95424e+06	2.82969e+06	3.98506e+06	4.13245e+06	2.11532e+06	3.40597e+06	3.66363e+06	3.19249e+06	3.10206e+06
M514T619	5.38856e+06	6.92034e+06	4.60579e+06	6.95677e+06	5.17139e+06	213126	288554	760729	256173	345649
M508T366	46355.3	151225	1.09128e+06	113821	165819	0	3009.97	1545.03	1660.1	6757.4
M196T736	2.57461e+07	6.58868e+06	1.65162e+07	1.08723e+07	9.57299e+06	6.40316e+06	6.25777e+06	1.94821e+07	5.45863e+06	5.38411e+06
M332T500	2.66663e+07	2.56814e+07	2.81955e+07	2.61476e+07	1.68081e+07	2.10687e+06	3.04669e+06	994403	2.47696e+06	3.17208e+06
M226T813	2.84683e+07	8.74956e+07	3.91729e+07	4.7992e+07	3.44422e+07	3.68886e+07	1.07084e+07	4.82938e+07	5.84452e+07	6.92947e+07
M331T534	585981	1.5481e+06	1.47597e+06	2.34908e+06	2.10176e+06	3.55526e+06	3.72902e+06	3.76487e+06	3.11239e+06	4.31203e+06
M387T647	330422	299558	383170	744622	1.13468e+06	293891	372659	697388	257161	422261
M191T830	1.9611e+07	2.174e+07	2.13565e+07	1.85378e+07	2.02811e+07	1.06706e+07	9.91193e+06	1.09746e+07	9.35797e+06	9.46377e+06
M221T645	3.75524e+06	5.04024e+06	4.17746e+06	4.93331e+06	6.30654e+06	4.02891e+06	4.72034e+06	4.07463e+06	5.93273e+06	4.13944e+06
M563T556	5.23905e+06	4.84931e+06	4.21841e+06	5.25476e+06	4.15848e+06	8.00666e+06	5.05141e+06	6.8211e+06	5.05061e+06	5.42052e+06
M291T81	7.01457e+06	7.52994e+06	5.51235e+06	8.09829e+06	1.5472e+06	107662	253920	178529	45816	133153
M111T783	7.78111e+06	3.2485e+07	2.4046e+07	1.79088e+07	2.24827e+07	5.61316e+07	1.02722e+08	3.67203e+07	5.10784e+06	2.72385e+07
M319T470	7.25077e+06	6.95954e+06	8.38287e+06	6.19731e+06	4.41942e+06	0	0	11362.8	0	22229.3
M328T108	2.51993e+06	2.11492e+06	2.94076e+06	3.59223e+06	1.53948e+06	1.26375e+06	2.24332e+06	3.49912e+06	4.00555e+06	3.54124e+06
M363T437	19571.4	23610.9	23525.1	24435.4	161492	563454	498357	595550	593153	117910
M392T767	3.68454e+06	1.04587e+06	1.11139e+06	998794	1.02112e+06	4.98027e+06	5.91002e+06	5.52755e+06	1.16796e+06	5.01549e+06
M383T806	3.23438e+06	3.34171e+06	860215	888808	2.38793e+06	5.47968e+06	7.11676e+06	6.27851e+06	7.46517e+06	6.13144e+06
M302T518	5.31949e+06	3.47528e+06	5.21633e+06	648060	785328	1.302e+06	761443	2.84071e+06	3.79302e+06	596298
M775T821_1	1.54433e+06	1.47858e+06	1.10424e+06	1.63603e+06	1.78149e+06	2.72266e+06	5.09266e+06	5.68773e+06	5.37704e+06	4.50063e+06
M265T79	3.59036e+07	3.54925e+07	3.23917e+07	1.98422e+07	3.04996e+07	6.17538e+06	5.74931e+06	1.3714e+06	1.7816e+06	5.48654e+06
M319T672	751703	1.34408e+06	1.35663e+06	299175	2.55545e+06	288519	258280	269550	228157	268153
M309T91	4.53729e+07	4.26564e+07	4.15379e+07	4.43727e+07	4.21704e+07	0	0	0	0	0
M423T578	482204	1.22889e+06	534664	1.40315e+06	897672	1.04704e+06	390778	412912	1.97205e+06	1.47743e+06
M408T530	243914	310425	395925	114682	267147	2.05936e+06	2.60799e+06	1.98648e+06	2.09484e+06	1.00445e+06
M330T756	696619	2.15058e+06	5.55493e+06	4.51185e+06	4.65714e+06	822885	2.52458e+06	838251	758763	3.55548e+06
M462T179	1.92392e+06	2.68016e+06	2.35829e+06	2.02107e+06	2.20822e+06	70702.3	102872	11352.3	90774.7	0
M431T328_1	317122	470183	567711	458585	567332	406757	390084	486613	294286	566589
M416T82	0	0	0	0	0	1.30985e+07	1.42834e+07	1.70952e+07	1.0151e+07	1.81817e+07
M572T792	464643	267716	1.1064e+06	442247	1.36611e+06	250685	308283	1.06469e+06	138684	976120
M446T348	2.37792e+06	3.55414e+06	616618	6.66842e+06	8.70618e+06	4.65788e+06	5.74002e+06	8.82137e+06	3.36552e+06	8.31778e+06
M285T746	1.33732e+06	1.73514e+06	1.35476e+06	1.27813e+06	1.1131e+06	988636	1.02461e+06	725858	655161	847577
M312T392	1.42763e+06	1.49081e+06	1.37447e+06	1.55349e+06	2.55889e+06	4.55402e+06	5.54149e+06	4.1338e+06	5.91164e+06	4.84201e+06
M402T552	0	0	0	0	2.30914e+06	1.01923e+06	2.69123e+06	1.4865e+06	3.03398e+06	3.86895e+06
M384T72	174425	264437	1.34861e+06	106116	398224	39783.5	51444.9	58060.8	76673.7	124051
M348T818	2.21644e+07	2.15562e+07	1.82924e+07	5.54596e+06	1.04052e+07	2.10394e+07	2.85133e+07	5.58776e+06	2.39118e+07	1.79705e+07
M363T319	2.1916e+06	2.29754e+06	2.75137e+06	2.03153e+06	2.00628e+06	37380.2	334786	85701.6	177745	62914.4
M396T325	384706	295316	357702	340794	307920	451356	303523	321850	368106	305765
M395T79	1.96036e+06	7.68801e+06	2.49525e+06	7.11541e+06	5.48437e+06	0	0	41785.1	0	25300.6
M601T335	1.01536e+06	1.81533e+06	368569	910914	1.91605e+06	538812	1.6008e+06	4.86841e+06	653241	714769
M455T679	4.78642e+06	4.47751e+06	5.16094e+06	5.79594e+06	3.19809e+06	15718.7	305252	25858.9	20152.1	83920.9
M349T182	603174	536739	439821	140544	741215	553344	361501	664704	435928	509041
M410T466	722073	576622	865968	636787	1.20626e+06	1.3909e+06	1.57838e+06	1.7392e+06	2.1701e+06	2.36729e+06
M423T317	1.91677e+06	1.61034e+06	1.66797e+06	1.77635e+06	1.81155e+06	1.67066e+06	1.63694e+06	1.52652e+06	1.33911e+06	1.39739e+06
M449T835	3.32405e+06	3.45009e+06	3.19617e+06	3.27312e+06	4.03729e+06	4.32562e+06	2.09911e+06	6.41813e+06	4.05927e+06	3.32413e+06
M381T88	3.95061e+06	2.39344e+06	4.66264e+06	5.94893e+06	5.01903e+06	9.62393e+07	7.34596e+07	9.15852e+07	3.37567e+07	6.4834e+07
M379T538	6.48803e+06	6.76426e+06	1.82924e+06	1.03531e+07	1.077e+07	1.48204e+06	4.69933e+06	4.78799e+06	4.17006e+06	4.47576e+06
M357T81	2.66794e+08	2.69624e+08	2.59073e+08	3.73325e+08	3.79769e+08	1.58343e+08	1.58318e+08	1.60151e+08	1.48728e+08	2.23203e+08
M323T100	3.61374e+06	4.57728e+06	5.0956e+06	4.59464e+06	3.81019e+06	5.75817e+06	5.84499e+06	5.77264e+06	4.76784e+06	4.84693e+06
M328T354_1	112020	138447	207109	139573	64067.7	67791.3	56776.8	82422.2	57061.2	73429.8
M459T398	520662	430795	409160	541205	505616	739233	509584	638461	889428	401871
M224T622	5.86308e+07	9.72795e+06	3.10091e+07	2.50208e+07	5.19535e+07	2.48999e+07	1.91943e+07	8.7867e+06	6.21993e+07	5.23417e+07
M369T801	3.55415e+06	1.98538e+06	3.62075e+06	4.19826e+06	5.22517e+06	6.3677e+06	6.56475e+06	5.3053e+06	4.8283e+06	6.14154e+06
M385T327	1.08469e+06	776321	918415	740934	620886	125744	107074	144495	118920	108278
M284T831	6.35541e+07	7.75799e+07	6.77221e+07	6.96299e+07	7.56575e+07	4.72661e+07	4.86684e+07	4.44454e+07	4.20272e+07	1.17832e+07
M364T731	2.03684e+06	2.25454e+06	2.17023e+06	2.29013e+06	2.31282e+06	714196	678587	3.00918e+06	3.66846e+06	3.03964e+06
M317T797	1.22448e+09	1.49657e+09	1.64784e+09	1.52424e+09	1.61002e+09	2.18795e+09	1.45939e+09	1.59938e+09	1.62442e+09	1.35928e+09
M272T696	236029	166068	45866.3	333872	29815.3	3.51843e+06	2.09337e+07	7.54031e+06	1.89674e+06	2.3115e+06
M135T586	9.87421e+06	1.37374e+07	9.7784e+06	1.11293e+07	1.08024e+07	1.22957e+07	1.16819e+07	1.3836e+07	1.18439e+07	1.27452e+07
M375T694	1.14313e+07	1.36613e+07	1.42735e+07	1.39151e+07	1.31406e+07	1.80098e+07	1.69538e+07	1.82441e+07	1.71156e+07	1.71521e+07
M423T470	314563	234560	310403	285706	806450	1.64927e+06	1.47923e+06	1.44665e+06	1.39801e+06	1.63447e+06
M302T371	290325	1.02059e+06	1.42718e+06	1.49093e+06	346988	242895	283233	265041	282039	276798
M321T627	1.75729e+07	1.92097e+07	1.70407e+07	1.90749e+07	1.23175e+07	581802	796006	1.03086e+06	565558	788518
M421T96	392423	833182	594987	483429	851664	544253	648130	458085	740320	776767
M462T613	146453	498504	656846	420620	76583	57986.7	214571	195802	178886	283793
M273T80_1	6.79068e+06	8.07728e+06	3.61186e+06	5.42955e+06	2.62135e+07	1.82982e+06	6.27997e+06	4.0078e+06	4.65337e+06	5.11856e+06
M353T85	1.20858e+06	387710	577752	848860	865454	4.68616e+06	4.33197e+06	4.52486e+06	3.37865e+06	4.26812e+06
M319T609	7.5589e+06	8.38115e+06	8.33025e+06	8.36382e+06	7.57188e+06	9.52773e+06	2.5671e+06	8.42751e+06	9.57231e+06	9.62246e+06
M294T71	2.32607e+06	2.37654e+06	1.67907e+06	2.72676e+06	1.97484e+06	2.62223e+06	2.39165e+06	2.28861e+06	2.07323e+06	2.65821e+06
M109T830	1.06231e+07	8.84538e+06	1.11449e+07	2.84191e+06	8.04909e+06	5.90151e+06	6.89466e+06	2.28869e+06	2.057e+06	1.20322e+07
M214T35_1	5.29056e+06	2.39171e+06	5.86445e+06	3.02256e+06	2.88003e+06	4.66808e+06	4.59854e+06	5.53359e+06	3.81603e+06	3.53467e+06
M257T175_2	503846	392004	463927	474240	2.90261e+06	1.84577e+06	1.54237e+06	1.78542e+06	1.11396e+06	2.69826e+06
M332T65	1.4012e+07	1.12501e+07	1.24512e+07	1.21879e+07	8.82278e+06	1.10848e+07	1.16073e+07	1.11918e+07	9.47459e+06	1.01433e+07
M321T95	3.56043e+06	2.84631e+06	732973	2.83844e+06	4.10484e+06	1.04777e+07	1.29836e+07	1.50194e+07	1.70817e+07	1.33295e+07
M338T395	564991	816975	434195	424102	1.69986e+06	1.32976e+06	750251	613581	1.17845e+06	595345
M169T465	30828.1	79760	65777.6	49970.4	164514	51034.4	49226.8	48224.6	37222.4	63832
M421T758	1.14044e+07	1.16408e+07	1.12542e+07	1.02873e+07	1.15042e+07	1.06708e+07	1.11354e+07	1.1104e+07	1.24194e+07	1.39678e+07
M87T221	7.52665e+06	2.86638e+07	8.04276e+06	3.20127e+07	3.59661e+07	6.54848e+06	6.64531e+06	3.11361e+07	2.87193e+07	3.02425e+07
M225T366	521697	525597	439163	416239	589128	275363	236513	62924.2	209091	221825
M259T462	1.22711e+06	1.37634e+06	2.22942e+06	2.03539e+06	2.97467e+06	888731	2.00393e+06	858536	823921	817398
M357T416_2	485326	154333	162846	152607	358057	281182	323226	348384	344097	405477
M125T43	1.91676e+06	437017	1.71515e+06	448978	495566	443016	2.02641e+06	3.08395e+06	537073	467369
M491T471	35495.5	23975.1	29700.8	29389.3	282723	258091	311282	323825	320637	427004
M370T645	1.1382e+06	846352	559434	360788	2.08976e+06	6.04938e+06	5.9104e+06	5.14345e+06	4.43946e+06	4.08472e+06
M253T166	6.12983e+06	6.81719e+06	6.12405e+06	7.638e+06	7.53047e+06	1.35773e+07	1.43879e+07	1.39059e+07	1.31321e+07	1.29469e+07
M294T682	4.92948e+06	7.82196e+06	6.35605e+06	4.62561e+06	5.397e+06	3.32136e+06	3.1361e+06	4.11006e+06	4.98259e+06	4.28056e+06
M357T411	349883	425308	439842	288605	656900	42094.9	2.86077e+06	3.20709e+06	3.20701e+06	695453
M287T445	365686	592720	410147	590762	683879	1.35371e+06	1.47251e+06	1.24188e+06	1.27277e+06	1.55952e+06
M330T512	0	2861.14	1289.13	0	435972	2.02151e+06	1.61877e+06	1.65191e+06	1.77358e+06	2.67537e+06
M364T645	7.85355e+06	9.32615e+06	8.37048e+06	1.21215e+07	1.6999e+07	4.80301e+07	4.04605e+07	4.07022e+07	3.24257e+07	2.94413e+07
M304T815	1.88162e+06	1.4539e+06	775933	1.17506e+06	2.24801e+06	8.9838e+06	3.95671e+06	6.05679e+06	29067.4	1.80127e+06
M163T86	2.14275e+06	1.18093e+07	2.33455e+06	2.82151e+07	1.54024e+06	3.2446e+07	6.96366e+06	3.63965e+07	2.39262e+07	3.40106e+07
M131T706	2.03378e+07	9.76082e+06	9.22188e+06	1.95264e+07	2.21162e+07	4.31399e+06	1.65693e+07	3.00666e+07	2.21658e+07	1.10947e+07
M269T825	3.25716e+06	3.01582e+06	1.64577e+06	3.30857e+06	2.24555e+06	1.2708e+07	7.69386e+06	6.88302e+06	4.47171e+06	1.67702e+07
M298T827	2.35912e+07	2.52464e+07	2.44589e+07	2.73116e+07	2.28723e+07	2.95317e+07	2.73229e+07	3.01358e+07	2.88436e+07	4.05707e+07
M173T143	3.53795e+06	3.61207e+06	3.55651e+06	3.30349e+06	2.57245e+06	4.37358e+06	843846	964765	1.1608e+06	4.00164e+06
M219T358	2.59836e+08	3.10529e+08	2.59099e+08	3.00973e+08	2.80025e+08	6.06957e+08	5.0044e+08	5.38062e+08	4.99453e+08	4.75125e+08
M466T622	251667	897416	1.1431e+06	736078	230235	139141	307222	138663	430701	113289
M307T722	1.92899e+06	2.00067e+06	2.5197e+06	3.07304e+06	2.52466e+06	1.84068e+06	1.52588e+06	5.47571e+06	4.51316e+06	4.17635e+06
M469T416	214947	141369	214131	209886	332308	543408	568762	599904	684753	526688
M113T750_2	2.82572e+07	9.5564e+06	7.48533e+07	3.67949e+07	3.08796e+07	1.09569e+07	3.01e+07	4.34626e+07	3.93323e+07	2.06663e+07
M129T82	2.66696e+08	2.49871e+08	2.47528e+08	2.60415e+08	2.83035e+08	7.19008e+07	7.035e+07	8.3456e+07	1.27618e+08	6.53482e+07
M403T423	3.54637e+06	4.12336e+06	3.79615e+06	4.85339e+06	9.04977e+06	9.5768e+06	1.1776e+07	1.37737e+07	9.6764e+06	8.40742e+06
M192T71	1.92901e+08	1.9598e+08	1.90456e+08	2.32165e+08	2.39111e+08	3.14092e+08	3.44079e+08	3.24619e+08	4.4696e+08	4.61315e+08
M233T587	5.49045e+06	1.74855e+07	5.71579e+06	5.90522e+06	1.43736e+07	3.16121e+07	2.93774e+07	3.18598e+07	3.29318e+07	3.22348e+07
M233T151	8.47734e+06	8.05755e+06	8.70332e+06	8.40405e+06	8.98681e+06	6.89589e+06	7.89545e+06	5.90288e+06	6.89849e+06	6.58158e+06
M402T460	2.0755e+06	610102	2.03712e+06	495893	4.66859e+06	1.98856e+06	2.10151e+06	2.09445e+06	2.07544e+06	2.24408e+06
M176T91	3.86294e+06	6.16906e+06	3.50702e+06	3.71077e+06	4.15887e+06	1.64887e+07	8.42898e+06	1.05606e+07	9.52924e+06	1.54819e+07
M284T320	580611	651752	692614	618382	825936	1.24061e+06	2.06426e+06	1.71755e+06	2.00065e+06	1.80146e+06
M728T838	5.953e+06	5.03523e+06	6.11504e+06	7.44334e+06	0	8.59881e+06	4.18686e+06	5.21695e+06	6.47209e+06	4.45152e+06
M180T382	1.26694e+06	1.22916e+06	1.85157e+06	708157	991683	1.94735e+06	1.52839e+06	1.41691e+06	2.13617e+06	2.07134e+06
M433T800_1	1.16903e+08	7.70707e+07	7.90174e+07	8.80078e+07	1.79263e+08	4.6639e+07	7.46081e+07	5.41889e+07	4.48663e+07	4.84738e+07
M291T324	97763.2	35340.9	34791	27217	53979.3	10167.5	8253.28	40357.2	10978.4	18216
M425T721	5.28277e+06	5.88982e+06	5.40318e+06	5.69784e+06	5.62297e+06	6.54355e+06	4.68486e+06	6.83333e+06	6.5261e+06	6.44146e+06
M478T458	938596	928821	1.40293e+07	2.8363e+06	6.94959e+06	1.90601e+06	1.86324e+06	1.99175e+06	6.28565e+06	7.27268e+06
M242T80	1.27178e+07	1.14375e+07	1.11261e+07	1.24984e+07	1.20901e+07	1.21599e+06	786096	1.7625e+06	1.1054e+06	926385
M295T745	1.37343e+07	1.52759e+07	8.45751e+06	8.62633e+06	1.19545e+07	162697	591866	287758	53524.7	234610
M212T167_1	7.47015e+06	7.458e+06	6.4923e+06	8.12096e+06	5.30212e+06	1.6564e+07	1.72524e+07	1.38835e+07	1.94577e+07	1.85807e+07
M307T99	2.00735e+07	1.24035e+07	1.58346e+07	2.01939e+07	2.17823e+07	3.12026e+07	2.79294e+07	3.06179e+07	3.51469e+07	2.10964e+07
M191T411	225463	2.62522e+06	489828	237381	2.03642e+06	415670	240219	228004	1.8765e+06	464806
M323T614	9.44534e+06	9.13913e+06	8.81137e+06	1.26357e+07	1.26157e+07	1.18658e+07	1.02528e+07	1.93103e+07	9.64718e+06	9.21243e+06
M435T437	199838	251821	146700	173010	114730	1.14443e+06	1.12443e+06	1.03535e+06	1.68284e+06	1.04365e+06
M325T468	283335	198365	202100	192398	288074	666585	687772	720520	650313	689875
M306T101_1	3.13425e+07	2.96896e+07	3.99106e+07	7.7252e+06	1.02361e+07	3.75736e+07	5.7997e+07	1.21923e+07	4.75806e+07	5.22653e+07
M377T409	55923.3	51093.2	54039.8	49418.1	65061.6	286382	418606	518253	189934	330218
M286T334	2.23719e+06	2.57786e+06	2.53045e+06	2.59243e+06	2.89407e+06	2.0908e+06	2.96347e+06	2.85697e+06	2.91391e+06	2.83929e+06
M423T624	612834	1.05413e+06	543135	801178	680629	487343	383808	433749	1.28262e+06	739073
M299T393	1.20662e+06	1.29806e+06	1.07296e+06	1.1101e+06	1.31311e+06	2.12215e+06	2.38113e+06	1.37449e+06	2.20748e+06	1.64012e+06
M280T407	1.95842e+06	8.05008e+06	5.99273e+06	6.68142e+06	5.6811e+06	1.51526e+06	7.56169e+06	6.88094e+06	7.03001e+06	7.59748e+06
M231T84	8.93502e+06	9.87029e+06	1.06229e+07	1.70487e+07	1.12561e+07	2.69716e+07	2.70319e+07	2.8666e+07	3.47474e+07	3.03663e+07
M768T838_2	4.61334e+06	0	1.02782e+07	1.00417e+07	1.06279e+07	4.42194e+06	0	0	1.97068e+06	3.98741e+06
M380T791	5.09436e+06	7.15582e+06	5.70666e+06	5.97737e+06	4.75096e+06	9.55953e+06	1.66442e+07	1.98121e+07	2.20874e+07	8.86468e+06
M391T579	3.2292e+06	2.65318e+06	3.31352e+06	2.8417e+06	2.99687e+06	4.47678e+06	3.68979e+06	4.49581e+06	8.07691e+06	6.95536e+06
M235T785	2.23697e+07	1.96113e+07	3.04684e+07	2.26753e+07	2.48136e+07	2.7565e+07	2.52575e+07	3.15861e+07	3.07668e+07	2.83967e+07
M341T289	3.08926e+06	2.03892e+06	1.80394e+06	1.89198e+06	1.48637e+06	805080	667916	780114	1.0129e+06	1.17908e+06
M181T63	480576	1.23768e+06	1.10009e+06	1.83938e+06	2.16824e+06	1.714e+06	4.3027e+06	1.7044e+06	1.65177e+06	1.56285e+06
M179T352	1.29513e+06	1.16201e+06	1.33611e+06	1.15101e+06	9.25907e+06	2.52522e+06	2.38047e+06	3.26854e+06	2.77462e+06	2.76193e+06
M531T413	571741	655532	717974	703687	363475	7160.52	10242.2	4414.46	7567.06	6255.76
M258T102	839734	319612	551436	905157	512094	2.18509e+06	2.68561e+06	2.3666e+06	1.98495e+06	2.08838e+06
M328T419	5.83717e+06	4.92445e+06	5.61763e+06	6.42666e+06	6.97151e+06	8.9954e+06	1.15923e+07	1.07796e+07	1.35192e+07	1.32206e+07
M338T654	2.31702e+06	1.7382e+06	1.99291e+06	2.84405e+06	2.5936e+06	3.15547e+06	2.93766e+06	2.78496e+06	2.92438e+06	2.43313e+06
M347T678	1.27016e+06	1.57183e+06	1.50467e+07	593162	2.28234e+06	2.48616e+06	1.61509e+06	661964	3.07714e+06	2.7485e+06
M327T808_2	6.99355e+07	7.43111e+07	5.95233e+07	6.26997e+07	5.79318e+07	7.74066e+06	5.73875e+06	7.50493e+06	4.62009e+06	5.29938e+06
M363T514	199454	374611	259975	328892	2.53125e+06	3.29694e+06	2.38723e+06	3.8096e+06	2.10664e+06	2.41756e+06
M404T459	5.67096e+06	5.38752e+06	5.93885e+06	4.90522e+06	3.34821e+06	3454.41	7447.92	9728.57	6530.05	6013.26
M359T805	3.02029e+06	5.87853e+06	2.19972e+06	4.34392e+06	3.09592e+06	2.8319e+06	9.83573e+06	1.17599e+07	1.89945e+07	1.88355e+07
M402T517	117673	115942	155615	96806.8	32444.1	23692.2	23172	12222.5	9939.18	26291
M350T404	611859	451592	573276	493519	433664	447665	512179	165135	195224	552528
M215T192	1.13788e+07	7.8421e+06	1.42592e+07	1.17407e+07	1.04219e+07	1.84405e+07	1.55058e+07	1.53924e+07	9.84799e+06	1.3045e+07
M323T383	602731	537538	522737	607176	573325	7501.47	63201.2	10368.5	31574.3	40705.1
M298T82	1.54432e+07	1.48869e+07	1.19228e+07	1.81051e+07	3.20081e+07	620368	628155	2.66442e+06	673610	2.83074e+06
M345T212	2.47198e+07	2.38812e+07	2.60795e+07	2.76882e+07	2.17041e+07	2.93744e+07	2.47545e+07	2.68645e+07	2.62758e+07	2.67307e+07
M147T736	1.12887e+07	9.15976e+06	1.34851e+07	1.1786e+07	7.22035e+06	6.00718e+06	7.11723e+06	5.71577e+06	4.27486e+06	5.74759e+06
M230T151	1.32506e+06	1.55895e+06	1.29591e+06	1.2875e+06	1.29091e+06	1.37789e+06	1.00029e+06	1.19326e+06	1.24038e+06	1.16391e+06
M391T416	192057	152778	156444	155164	111993	724997	704313	511589	635604	505499
M303T375	36108.6	130155	227751	148178	373171	76069.1	422742	86411.3	71963.8	68706.4
M131T63	2.28298e+06	795505	960836	759716	934677	1.11603e+06	936865	752183	1.4403e+06	2.00672e+06
M159T563	872452	1.22358e+06	4.49018e+06	1.13316e+06	924286	5.13197e+06	531194	5.13974e+06	715661	4.35151e+06
M113T142	1.11438e+07	1.43443e+08	1.20544e+07	1.46712e+07	8.50706e+06	3.20448e+06	2.8121e+07	3.75208e+06	998138	2.70495e+06
M449T798	2.60059e+06	1.90094e+06	1.96047e+06	3.02254e+06	2.29069e+06	2.89167e+06	2.78337e+06	2.50737e+06	2.51636e+06	2.21134e+06
M204T783	6.51558e+06	8.91802e+06	3.847e+07	8.16571e+06	1.06789e+07	8.36232e+06	1.14142e+07	7.36307e+06	2.28342e+06	7.90928e+06
M337T838_2	1.19791e+07	5.27266e+06	0	1.27123e+07	1.049e+07	0	1.8046e+07	0	1.14959e+07	0
M277T480	317908	253930	263862	390741	297823	380588	285694	281552	352526	306032
M215T309	7.57872e+07	8.31868e+07	7.4617e+07	8.80682e+07	8.03506e+07	9.49403e+07	6.96334e+07	9.32266e+07	8.06964e+07	6.99396e+07
M368T185	1.2427e+06	2.08884e+06	760672	721152	896422	73920.5	106688	84723.4	95425.6	92263.1
M201T473	1.79536e+06	1.73668e+06	1.78098e+06	1.76172e+06	1.62336e+06	2.57113e+06	2.49066e+06	2.44373e+06	2.4279e+06	3.05145e+06
M223T93	5.59011e+06	4.25067e+06	4.87618e+06	3.81188e+06	3.65641e+06	6.07031e+06	2.65849e+06	2.83625e+06	3.04152e+06	2.97436e+06
M324T254	6.63562e+07	1.09475e+08	1.74629e+07	7.66255e+07	1.6899e+07	4.48056e+07	1.81718e+07	1.76114e+07	2.44876e+07	1.00537e+08
M562T333	774074	250560	879092	837099	1.13948e+06	1.45002e+06	1.16563e+06	1.24455e+06	1.34682e+06	1.0202e+06
M516T783	3.19857e+06	1.03977e+07	3.35744e+06	3.17248e+06	3.12582e+06	1.18871e+07	4.05835e+06	1.42736e+07	3.34207e+06	2.17285e+07
M870T313_1	476434	630003	446194	519302	494475	288393	273314	103308	289103	153361
M129T101	3.50417e+07	3.48774e+07	3.47771e+07	3.95883e+07	6.84706e+07	1.09024e+08	1.07746e+08	1.0669e+08	9.0662e+07	8.92531e+07
M236T357	8.09752e+06	9.29371e+06	9.24894e+06	7.27593e+06	7.30629e+06	8.32203e+06	3.8133e+06	7.10295e+06	3.48873e+06	6.24864e+06
M162T369	2.07864e+06	2.22355e+06	1.78638e+06	1.59823e+06	4.45393e+06	363242	531751	478125	498635	360026
M328T318	4.81036e+07	3.89411e+07	5.17362e+07	3.0129e+07	4.65503e+07	1.3193e+07	2.02085e+07	1.77217e+07	1.89034e+07	2.66579e+07
M346T786	1.15413e+07	4.97124e+07	6.78984e+07	6.20231e+07	1.98255e+07	9.82747e+07	1.39128e+07	1.57399e+07	1.93728e+07	4.2151e+07
M266T790	193964	106148	202043	214235	767530	1.25359e+06	750084	6.96558e+06	384949	409295
M137T147	1.06833e+08	9.40288e+07	1.07356e+08	1.13305e+08	9.38344e+07	6.78673e+07	7.44788e+07	7.40037e+07	7.02338e+07	6.98771e+07
M671T791_2	8.22377e+06	2.36068e+06	2.14502e+06	2.07647e+06	2.83961e+06	2.19066e+06	3.62686e+06	3.18041e+06	1.2076e+06	3.10353e+06
M143T107	5.46216e+07	4.72354e+07	4.88665e+07	5.24358e+07	4.89879e+07	4.8733e+07	5.20628e+07	5.12087e+07	5.80727e+07	4.42234e+07
M127T330	124467	124803	145530	145518	710960	1.16371e+06	1.19483e+06	977363	2.37609e+06	1.01169e+06
M93T151	66047.4	57061.7	280210	68713.5	297414	188300	31390.9	201012	42419.3	38780
M282T428	2.84845e+06	3.11559e+06	3.10068e+06	3.12032e+06	2.91125e+06	2.80139e+06	2.41889e+06	2.76334e+06	2.42777e+06	2.23297e+06
M100T100	2.44929e+08	2.3432e+08	2.30221e+08	2.47184e+08	3.02523e+08	2.33312e+08	1.87659e+08	1.82303e+08	1.74618e+08	1.85634e+08
M375T492	138773	133175	274217	109641	113503	2442.5	1307.33	1346.02	2403.17	2644.2
M292T476_1	1.22768e+07	1.50745e+07	1.3144e+07	8.34115e+06	5.49646e+06	1.78169e+07	5.98291e+06	4.12723e+06	1.03777e+07	1.09671e+07
M281T340	2.05142e+07	2.22083e+07	2.3014e+07	2.31121e+07	2.49359e+07	1.44178e+07	1.15284e+07	1.43354e+07	1.26171e+07	1.42962e+07
M336T343	355156	692475	205135	1.55469e+06	347817	1.82284e+07	1.76453e+07	8.67818e+06	1.35434e+07	6.68224e+06
M348T503	1.10837e+07	1.13025e+07	1.3337e+07	1.13945e+07	7.73943e+06	1.41345e+06	1.63026e+06	1.16718e+06	1.44217e+06	1.07849e+06
M291T834	1.53652e+07	1.52824e+07	1.75155e+07	1.65364e+07	4.146e+06	3.85894e+06	3.04232e+06	2.0299e+07	1.91905e+07	1.49135e+07
M449T501	1.10943e+06	977370	994297	758936	899226	577713	733002	639164	709293	970191
M547T608	1.10306e+07	4.58556e+06	1.02008e+07	9.52199e+06	1.14151e+07	1.01164e+07	3.42907e+06	1.07768e+07	1.17209e+07	1.15239e+07
M198T169	766914	424848	133245	850840	548207	50270.8	167256	201830	152991	146164
M247T211	4.30118e+06	1.20915e+07	4.46311e+06	1.485e+07	6.09611e+06	3.07065e+06	2.72644e+06	1.39788e+07	2.6488e+06	3.10229e+06
M386T355	291398	386209	331561	384122	367230	465923	229194	416388	316429	1.03147e+06
M169T109	916976	1.40493e+06	562263	637618	665046	2.8205e+06	3.08117e+06	2.88008e+06	3.00619e+06	2.451e+06
M200T82	2.87733e+07	2.18864e+07	3.23861e+07	3.57101e+07	2.48576e+07	1.29208e+07	1.44479e+07	1.74084e+07	1.20398e+07	1.90737e+07
M178T101	4.06122e+06	3.75558e+06	4.06256e+06	3.52821e+06	8.8765e+06	1.56701e+07	1.47526e+07	1.37817e+07	1.31436e+07	1.28029e+07
M244T101	1.08898e+08	3.25029e+07	1.36357e+08	2.25202e+07	1.55089e+08	2.30051e+08	2.35302e+08	3.10678e+08	2.66157e+08	2.0005e+08
M613T409	326511	331280	353449	326738	188729	0	0	0	1836.76	0
M327T811	4.27593e+07	4.80765e+07	4.29809e+07	4.58166e+07	4.53778e+07	4.56288e+07	4.07341e+07	4.78792e+07	4.81076e+07	4.12471e+07
M326T808	7.47433e+08	8.48513e+08	6.47232e+08	6.34292e+08	6.12538e+08	8.03516e+07	6.82394e+07	8.31271e+07	4.64381e+07	5.8152e+07
M492T555	1.69967e+06	1.70519e+06	1.68301e+06	2.59319e+06	1.40551e+06	3.56079e+06	2.6895e+06	1.79958e+06	1.33206e+06	2.77849e+06
M225T768	8.33697e+06	1.41075e+06	7.47939e+06	1.0216e+07	7.86398e+06	1.26157e+07	2.08012e+07	1.29083e+07	1.45787e+07	1.50086e+07
M112T100_1	1.18217e+08	1.25125e+08	1.43532e+08	8.65681e+07	1.67262e+08	2.38811e+08	2.73139e+08	2.99551e+08	2.67868e+08	2.10254e+08
M230T750	1.69205e+08	1.38017e+08	1.13134e+08	1.1664e+08	2.0156e+08	1.72644e+07	1.74626e+07	7.81438e+07	1.51529e+07	1.5517e+07
M216T742	4.30984e+07	8.25012e+06	8.76204e+06	4.14426e+07	3.52546e+07	3.49525e+07	3.18546e+07	2.93757e+07	7.52417e+06	8.91318e+06
M360T96	2.43263e+07	2.33027e+07	2.2017e+07	2.54237e+07	1.63255e+07	7.13819e+07	8.29247e+07	9.12001e+07	1.07158e+08	8.66039e+07
M128T730	2.79647e+06	2.69804e+07	7.11432e+06	2.32442e+07	5.68329e+07	7.64449e+06	1.2283e+07	8.45265e+06	6.27961e+06	1.12687e+07
M149T100	1.11966e+07	9.908e+06	1.06532e+07	1.25221e+07	1.52774e+07	1.36766e+07	7.36119e+06	9.68528e+06	8.25605e+06	1.12438e+07
M299T311	642600	1.07482e+06	1.09826e+06	1.51705e+06	1.90123e+06	703863	622414	694128	732016	438145
M159T89	5.43327e+06	7.11494e+06	8.26238e+06	8.70739e+06	8.12335e+06	4.56494e+07	4.91365e+07	5.90144e+07	4.77923e+07	4.34567e+07
M179T137	2.46588e+06	3.70348e+06	1.09365e+07	3.06501e+06	4.45828e+06	5.23717e+07	4.98887e+07	1.9323e+07	1.93642e+07	1.38743e+07
M131T193	4.19916e+06	1.63278e+06	5.07458e+06	1.74535e+06	3.50278e+06	1.32104e+07	3.42426e+06	1.28416e+07	3.87428e+06	1.45297e+07
M153T610	3.72675e+06	4.11248e+06	2.617e+07	3.7919e+07	4.05401e+06	1.02785e+07	1.92643e+07	3.83492e+06	3.28332e+07	4.05042e+06
M152T64_2	1.31638e+06	842760	1.57704e+06	1.15346e+06	970510	1.03377e+06	1.65799e+06	1.32429e+06	1.07167e+06	1.06827e+06
M148T220	7.56743e+06	7.27744e+06	4.21694e+06	8.3088e+06	6.39314e+06	817804	914029	3.35807e+06	4.57107e+06	4.52999e+06
M268T775	3.77276e+06	1.75753e+07	1.90809e+07	4.64837e+06	2.48978e+07	2.16843e+07	3.72626e+06	4.50201e+06	2.54817e+06	1.16129e+06
M200T336_1	587207	862060	754716	846262	615953	25549.4	41414.3	31562.8	28473.1	21596.8
M181T750	6.13267e+07	7.20911e+07	1.96078e+07	1.98075e+07	1.98364e+07	1.37356e+08	7.12526e+07	2.09346e+07	2.43995e+08	1.33524e+08
M259T193	5.33573e+06	5.80302e+06	4.12384e+06	6.29451e+06	3.33079e+06	524667	646173	775673	993291	515763
M179T540	4.63736e+06	4.67381e+06	5.32606e+06	4.51122e+06	4.26881e+06	1.44867e+06	1.18814e+07	9.94648e+06	1.49333e+06	1.60135e+06
M193T101	1.9633e+07	1.94731e+07	1.92146e+07	1.87451e+07	1.91016e+07	4.29435e+07	5.75873e+07	5.07774e+07	4.25573e+07	4.31282e+07
M257T489	629432	431160	318267	375244	357148	828473	560928	716011	840530	5.50717e+06
M259T184	1.2065e+06	1.45205e+06	864696	1.28795e+06	1.08274e+06	169279	152880	694158	173264	307053
M163T93_1	2.12899e+07	1.86358e+07	1.86063e+07	2.0305e+07	1.54579e+07	5.40647e+07	6.28528e+07	6.21684e+07	6.85313e+07	6.54274e+07
M261T92	4.20806e+07	4.09122e+07	4.44553e+07	4.08597e+07	3.33958e+07	2.23038e+07	3.33344e+07	2.65227e+07	2.42359e+07	1.86973e+07
M194T167	5.47057e+06	5.65855e+06	6.10052e+06	5.57564e+06	8.00752e+06	1.03083e+07	1.15451e+07	8.96706e+06	9.20314e+06	9.65657e+06
M175T82	6.19732e+06	6.35364e+06	5.11891e+06	2.07049e+07	1.30501e+07	5.26822e+06	5.6286e+06	9.65231e+06	7.45055e+06	1.92421e+07
M170T35_2	6.46076e+06	7.0989e+06	6.4322e+06	7.09552e+06	6.96563e+06	8.49448e+06	6.85741e+06	7.2156e+06	7.43012e+06	8.0092e+06
M211T101	665686	622483	993645	900417	614817	1.23069e+06	1.88187e+06	2.05446e+06	1.7517e+06	448638
M178T405	3.46303e+07	1.76789e+07	1.97476e+07	1.90305e+07	1.83378e+07	2.13413e+07	1.15541e+07	9.92631e+06	8.5005e+06	9.23056e+06
M219T147	3.93726e+07	3.72155e+07	4.28723e+07	5.36769e+07	4.51326e+07	5.46289e+07	4.34106e+07	5.02688e+07	5.1836e+07	4.62801e+07
M151T692	1.84822e+07	3.52118e+06	1.09253e+07	1.18678e+07	3.2324e+06	1.12007e+07	7.49485e+06	8.02721e+06	1.30234e+07	2.51566e+07
M342T331	1.65102e+07	1.56286e+07	1.56388e+07	1.78978e+07	1.41728e+07	2.13862e+06	2.46312e+06	2.56359e+06	2.75641e+06	2.63139e+06
M247T218	2.01502e+07	2.01181e+07	1.05537e+06	2.43004e+07	2.17231e+07	5.70292e+06	1.91738e+06	6.63551e+06	3.02427e+06	3.55279e+06
M166T221	3.69788e+07	3.63468e+07	4.05782e+07	2.14075e+07	3.44353e+07	1.22732e+07	1.62803e+07	2.79054e+07	2.10036e+07	2.00711e+07
M593T391	55903.7	168395	737599	64452.3	16326.9	2893.02	7187.82	10377.9	15063.9	13650.9
M149T96	7.23858e+07	7.82384e+07	8.85237e+07	9.42739e+07	8.74083e+07	1.26559e+08	1.38953e+08	1.56624e+08	1.20392e+08	1.10294e+08
M227T214	103793	95258.5	112363	111496	104205	277573	113879	122713	116992	95656.8
M231T824	5.17627e+07	4.05459e+07	4.79523e+07	3.83948e+07	4.30619e+07	2.88458e+07	4.53319e+07	4.36435e+07	3.45684e+07	2.66263e+07
M310T96	127254	340441	202010	148028	426618	410574	1.57533e+06	406630	533478	734755
M229T77	8.70449e+06	1.18074e+07	7.74133e+06	9.29146e+06	8.26397e+06	194297	185538	331004	380066	4.67332e+06
M168T348	9.80954e+06	2.32741e+07	4.18154e+06	1.82295e+07	2.28865e+07	2.08072e+07	2.48044e+07	2.45262e+07	2.24628e+07	2.47874e+07
M153T656	8.62746e+06	3.7514e+06	1.90257e+07	1.59696e+07	2.00158e+07	1.59613e+07	1.729e+07	2.40895e+07	8.83239e+06	1.21524e+07
M149T82	1.27852e+08	9.57039e+07	9.15694e+07	1.11783e+08	1.49799e+08	5.09209e+06	5.54923e+06	5.88603e+06	6.64252e+06	5.84442e+06
M254T163	1.48035e+07	1.19439e+07	1.38283e+07	1.45151e+07	1.07279e+07	67294	75553.2	132414	82526.8	60991.2
M182T381	125135	166333	118067	139754	125581	44057.1	43291.1	53905.5	60765	45695.7
M639T498_1	1.0424e+06	1.03388e+06	852337	1.3077e+06	1.60161e+06	770965	1.0038e+06	1.14074e+06	844470	929899
M410T550	0	2027.27	217293	77592	4644.7	4241.93	21341.2	1.99054e+06	7166.57	27517.8
M361T805	1.58368e+07	1.1938e+07	1.38443e+07	1.68478e+07	2.03536e+07	1.42403e+07	1.74263e+07	1.33732e+07	1.47874e+07	1.54962e+07
M447T64	1.69592e+06	2.64541e+06	592223	2.3726e+06	3.05361e+06	1.5878e+06	710385	560761	1.42547e+06	390355
M397T608	2.30986e+07	6.47748e+07	5.97495e+07	6.31313e+07	2.65796e+07	4.41059e+07	5.46947e+07	6.04813e+07	5.1659e+07	4.09228e+07
M141T32	1.88482e+06	1.0151e+06	267594	288378	343295	1.78385e+06	416452	380577	191577	680265
M331T215	2.08927e+06	1.80217e+06	2.14029e+06	1.02483e+06	969176	170681	139125	184174	147302	153549
M320T106	0	3731	0	4952	17417.9	789412	839481	915182	744510	897952
M337T696	629679	388472	2.7237e+06	806244	4.94944e+06	5.11945e+06	6.32977e+06	7.01067e+06	5.64355e+06	6.54147e+06
M314T791_2	2.15949e+07	1.82592e+07	1.94619e+07	2.11765e+07	1.98247e+07	2.09702e+07	2.69487e+07	2.29789e+07	1.7331e+07	3.14845e+07
M240T438	1.69433e+07	1.63976e+07	1.48819e+07	1.57811e+07	1.48843e+07	1.19469e+07	1.10656e+07	1.19264e+07	1.55821e+07	1.84078e+07
M333T383	1.03418e+06	1.03623e+06	968119	1.05023e+06	892938	479850	520704	579252	529139	562982
M394T79	8.69044e+06	8.81229e+06	7.18961e+06	4.75141e+06	6.40917e+06	1.80469e+07	1.91806e+07	2.05549e+07	1.51274e+07	1.51429e+07
M413T336	58104.2	51392.2	55456.4	82381	59272.9	72036.8	50859	80700.8	82332.9	68643.9
M547T531	727952	653095	371631	856128	392908	184121	114417	328683	79080.9	413114
M593T757	941313	596173	676457	144914	5.05551e+06	1.65007e+06	1.00778e+06	1.83359e+06	1.541e+06	2.70232e+06
M336T457	528751	504853	505707	498162	278401	43662.8	27523.3	9312.18	4461.74	36816
M508T486	953326	661350	893030	724721	503918	0	0	0	0	0
M547T80	1.14044e+06	150688	184803	269876	187494	0	0	0	0	0
M368T812_2	4.63853e+07	6.63296e+07	2.98727e+07	5.05074e+07	5.47373e+07	5.61497e+07	1.57669e+08	1.88731e+08	3.94741e+08	2.48157e+08
M307T125	4.13483e+06	2.92957e+06	1.58815e+06	6.14202e+06	235712	3483.26	8766.54	19259.9	1064.31	41757.1
M448T69_2	3.48818e+07	1.21121e+07	3.56308e+07	1.78269e+06	2.30949e+07	1.29578e+07	2.13696e+06	1.62411e+06	2.43235e+07	1.06646e+07
M431T682	1.81064e+07	2.25281e+07	1.95388e+07	1.99661e+07	2.02886e+07	2.71037e+07	9.06656e+06	2.09431e+07	2.83867e+07	1.317e+07
M374T116	8.04331e+06	5.94751e+06	6.96779e+06	4.68618e+06	1.64068e+06	890370	977008	911345	4.27512e+06	952435
M395T569	3.96254e+06	866559	1.13839e+06	661981	1.16439e+06	4.50437e+06	3.06919e+06	4.7386e+06	4.94654e+06	4.57407e+06
M172T791	3.65231e+07	4.06592e+07	4.00412e+07	3.97756e+07	3.65436e+07	3.72656e+07	4.01742e+07	3.87264e+07	3.8627e+07	4.12013e+07
M273T329	1.22577e+06	1.56057e+06	912871	1.51743e+06	1.12949e+06	2.26889e+06	2.19933e+06	2.39547e+06	2.11626e+06	2.71335e+06
M316T788	9.98209e+06	9.48183e+06	9.76993e+06	1.47388e+07	1.47866e+07	9.33135e+06	1.08887e+07	8.65108e+06	8.87103e+06	8.48317e+06
M188T404	1.08811e+09	1.01534e+09	1.07999e+09	1.18444e+09	9.74713e+08	5.5583e+08	7.26316e+08	7.79492e+08	7.98079e+08	8.50167e+08
M372T388	1.0296e+06	1.22264e+06	1.26095e+06	1.29275e+06	2.22344e+06	1.55715e+06	2.01611e+06	1.63798e+06	2.20579e+06	2.14136e+06
M348T74	1.44149e+07	1.2453e+07	1.50513e+07	1.28764e+07	1.24453e+07	548279	3.22425e+06	3.62087e+06	2.15479e+06	2.33651e+06
M401T389	622955	524204	450957	538431	396295	1.07136e+06	520753	561454	507145	847675
M213T152	6.5998e+07	5.56945e+07	4.49341e+07	5.68979e+07	5.50993e+07	7.81912e+07	1.03157e+08	1.11467e+08	1.0961e+08	1.65443e+08
M288T767	5.54604e+09	6.47711e+09	6.54795e+09	6.69909e+09	7.61402e+09	7.35509e+09	5.52544e+09	5.46771e+09	5.83756e+09	5.46992e+09
M367T734	2.55777e+06	1.57948e+06	1.36897e+06	2.7598e+06	1.51226e+06	858352	1.88186e+06	757872	671254	1.82623e+06
M247T220	8.95463e+07	9.27454e+07	1.04651e+08	1.17888e+08	1.03869e+08	1.11366e+08	1.00768e+08	1.16978e+08	1.02982e+08	1.11634e+08
M223T748	8.97902e+06	6.22861e+06	8.91439e+06	7.26984e+06	7.44805e+06	7.88519e+06	7.37611e+06	1.10963e+07	1.19739e+07	9.62437e+06
M303T382	902614	767192	768036	985624	980936	386543	493941	572342	597767	744020
M465T808	2.23797e+06	2.79409e+06	4.30934e+06	4.12934e+06	3.81733e+06	1.90132e+06	990440	9.34705e+06	7.91484e+06	867936
M251T713	4.59204e+06	3.94365e+06	3.80895e+06	3.83631e+06	3.63068e+06	2.42311e+06	2.4187e+06	2.51853e+06	2.15226e+06	5.88409e+06
M212T768	5.30245e+06	1.21828e+06	5.6522e+06	5.38679e+06	1.39739e+06	1.27083e+06	6.12698e+06	5.56999e+06	4.70546e+06	5.48273e+06
M100T509	6.72091e+06	1.06076e+07	2.21773e+06	8.91301e+06	2.42233e+06	7.39754e+06	8.0509e+06	1.8189e+07	8.18006e+06	2.03682e+06
M637T536	598071	468184	403653	479290	246844	158867	49759.8	33189.9	72775.1	8610.37
M175T210	1.28037e+06	2.26879e+06	1.85616e+06	2.92403e+06	2.32186e+06	1.58927e+06	2.02908e+06	522192	980328	725186
M492T355	385970	1.2242e+06	466964	486381	2.58251e+06	1.63375e+06	384638	1.29161e+06	346254	1.30645e+06
M419T815	9.05869e+06	8.54935e+06	6.44341e+06	7.29366e+06	6.62867e+06	7.54481e+06	5.75986e+06	4.80743e+06	5.17137e+06	5.50287e+06
M393T816	4.92812e+07	5.56002e+07	1.52656e+07	1.58418e+07	6.58664e+07	5.3487e+07	1.58086e+07	6.52553e+07	5.68847e+07	1.58638e+07
M387T831	261247	5.31406e+06	4.73762e+06	741165	7.58898e+06	2.97199e+07	2.1941e+07	1.81186e+07	1.64458e+07	1.2897e+07
M491T833	1.49024e+06	2.27955e+06	1.62812e+06	2.113e+06	4.70632e+06	1.58608e+06	1.20167e+06	1.45531e+06	1.64857e+06	1.94604e+06
M353T578	1.08007e+06	1.26291e+06	1.91463e+06	1.11966e+06	2.14324e+06	2.59587e+06	2.98543e+06	2.19487e+06	3.09718e+06	1.91063e+06
M226T214	225569	324118	596039	217587	1.43617e+06	3.5426e+06	1.8635e+06	3.22014e+06	2.66963e+06	2.56439e+06
M266T325	7.82201e+07	6.15992e+07	7.77332e+07	7.65898e+07	9.35722e+07	1.58112e+08	1.27993e+08	1.56499e+08	1.5539e+08	1.47667e+08
M251T321	1.95521e+07	2.50582e+07	2.26617e+07	2.71005e+07	2.39011e+07	7.2532e+06	8.10306e+06	8.84373e+06	9.01802e+06	1.08886e+07
M374T315	637541	1.62807e+06	1.89607e+06	687986	2.43372e+06	1.30348e+06	1.58246e+06	1.57078e+06	1.76113e+06	1.92947e+06
M471T397	16943.4	9153.57	18692.8	104494	17897.4	74979.1	39308.2	30997.9	113157	208682
M172T647	2.13031e+06	1.94458e+06	3.78271e+06	1.47389e+06	3.28901e+06	500585	3.23694e+06	546875	1.84531e+06	2.0272e+06
M117T291	1.65041e+07	1.69104e+07	1.36921e+07	2.1665e+07	1.58245e+07	3.016e+07	2.87661e+07	2.53373e+07	3.58605e+07	2.62258e+07
M214T181	748506	784491	792322	774939	1.07795e+06	261518	290476	243778	250068	103061
M314T404	926143	758973	1.0445e+06	638896	452432	48841.5	31240.5	124546	127714	37693
M228T805	3.59715e+07	4.23195e+07	4.8956e+07	3.33342e+07	8.95814e+06	2.52611e+07	3.65961e+07	3.07493e+07	8.56501e+06	8.97622e+06
M173T835	8.34649e+06	1.22053e+07	1.14251e+07	1.32184e+07	9.0154e+06	8.43083e+06	6.71177e+06	8.62982e+06	8.31904e+06	7.6542e+06
M686T501_1	149595	178132	99517.4	146532	510362	296843	360762	348235	256368	379260
M122T668	1.8298e+07	7.43216e+07	1.73469e+07	2.44418e+07	2.23014e+07	3.46275e+07	4.66341e+07	3.49391e+07	2.23672e+07	2.4062e+07
M274T527	2.62484e+06	4.94235e+06	7.27552e+06	7.92038e+06	5.64228e+06	2.70894e+06	7.6012e+06	5.03425e+06	4.27478e+06	4.17916e+06
M252T665	4.26145e+06	3.90874e+06	3.93659e+06	4.16297e+06	4.12804e+06	4.08143e+06	3.96361e+06	4.52688e+06	4.2167e+06	4.26601e+06
M339T620	1.11917e+07	5.51609e+06	7.50531e+06	8.44835e+06	6.19227e+06	2643.78	94123.1	10600.4	20426	5395.99
M384T536	0	0	0	0	884079	2.62804e+06	4.73293e+06	5.30712e+06	4.4951e+06	4.8526e+06
M271T435	1.16737e+07	6.57226e+06	7.13315e+06	7.99979e+06	6.44438e+06	771205	1.75473e+06	1.70326e+06	3.20759e+06	1.43072e+06
M213T174	4.31779e+06	5.29048e+06	4.35875e+06	4.83884e+06	3.74532e+06	3.10841e+06	3.0295e+06	3.03421e+06	3.04546e+06	3.08771e+06
M375T352	2.2832e+06	8.55556e+06	7.98467e+06	1.01195e+07	8.8773e+06	1.31073e+07	1.25087e+07	1.39417e+07	1.44082e+07	1.43348e+07
M433T606	1.10009e+07	9.95064e+06	7.595e+06	1.05543e+07	9.27526e+06	1.04101e+07	5.00179e+06	1.08931e+07	1.04305e+07	9.23051e+06
M271T797	1.97786e+06	4.21881e+06	2.56518e+06	2.72615e+06	2.43955e+06	3.29293e+06	2.68655e+06	6.07917e+06	1.63636e+06	2.72099e+06
M257T613	735492	801063	3.5631e+06	2.72164e+06	7.80933e+06	740409	728046	1.91488e+06	673136	644936
[truncated: 2,943 more rows]

## Sheet: Sheet6
Differentially accumulated metabolites (DAMs) between IR64-7d and ZH11-7d
Index	IR64-7d1	IR64-7d2	IR64-7d3	IR64-7d4	IR64-7d5	ZH11-7d1	ZH11-7d2	ZH11-7d3	ZH11-7d4	ZH11-7d5	VIP	p_value	FDR	Fold_Change	Log2FC	Type
M374T369	407179	247129	1.43235e+06	237967	314269	4.5492e+06	3.70544e+06	3.71822e+06	3.97986e+06	3.9429e+06	1.45719	4.7e-06	0.000174527	7.53939	2.91445	up
M577T770	44422.2	40094.3	24558	55604.5	426134	1.02559e+06	593666	1.32166e+06	1.49611e+06	999087	1.33489	0.00146283	0.00666161	9.20107	3.2018	up
M413T723	263673	49254.2	62234.6	76903.7	305125	984979	976972	1.14482e+06	1.14447e+06	588092	1.39035	0.000363366	0.00248325	6.39117	2.67608	up
M282T807	1.52416e+06	5.57038e+06	1.48091e+06	7.18231e+06	2.02875e+07	2.82309e+07	1.62131e+07	3.13564e+07	2.75719e+07	1.16577e+07	1.10224	0.0156827	0.0408908	3.19127	1.67413	up
M561T510	6746.72	41589.4	11578.8	4494.77	266303	205108	390424	385290	221647	587764	1.14046	0.0107502	0.0307105	5.41326	2.4365	up
M209T166	2.52155e+06	3.02921e+06	2.55406e+06	3.28151e+06	3.28795e+06	6.56905e+06	6.56882e+06	5.7107e+06	5.96432e+06	6.4176e+06	1.46531	7.96e-07	5.87e-05	2.12825	1.08967	up
M496T413	43642.4	67039.8	5032.78	61078.6	417518	618280	579061	701179	644274	522369	1.355	0.00146629	0.00666509	5.15751	2.36667	up
M573T536	139859	126106	106367	211653	97222.8	300362	273983	272556	221297	391644	1.26859	0.00252104	0.0100052	2.14302	1.09965	up
M285T486	34862.4	25435.8	35735.9	29339.3	58994.4	311035	257124	245884	321258	309943	1.46937	1.92e-05	0.0003912	7.83891	2.97065	up
M508T792	154701	232270	222305	144316	513859	1.26125e+06	332356	2.22979e+06	1.07291e+06	1.80474e+06	1.12839	0.0269154	0.0631177	5.28702	2.40246	up
M242T500	171372	170132	138002	259152	159714	3.68342e+06	4.94035e+06	4.54689e+06	5.67258e+06	4.26245e+06	1.46283	0.000176082	0.00148722	25.7195	4.68479	up
M315T570	8.30986e+07	1.20355e+08	1.1717e+08	1.15938e+08	2.44934e+08	3.6778e+08	2.8779e+08	2.58574e+08	2.72261e+08	3.0225e+08	1.2846	0.00199804	0.00839574	2.1844	1.12723	up
M316T497	8.2228e+06	6.80017e+06	7.40573e+06	7.08702e+06	1.09634e+07	3.66437e+07	2.84474e+07	2.92535e+07	3.22471e+07	2.74604e+07	1.45919	2.79e-05	0.00049462	3.80572	1.92817	up
M233T257	1.0785e+07	1.96075e+07	2.11973e+07	2.07258e+07	27189204	5.94201e+07	4.10169e+07	4.80055e+07	4.83262e+07	4.75725e+07	1.39472	8.94e-05	0.000963886	2.45557	1.29606	up
M306T526	123971	205130	269324	775039	268591	1.6441e+06	799625	854104	697784	1.38886e+06	1.15867	0.011856	0.0330589	3.27911	1.7133	up
M403T424	820661	272778	857104	162524	225305	1.4083e+06	1.02349e+06	1.52857e+06	1.36414e+06	1.25082e+06	1.2877	0.00252874	0.0100209	2.81193	1.49156	up
M270T73	1.6587e+07	1.53001e+07	1.58193e+07	1.85835e+07	2.1657e+07	4.21346e+07	3.12901e+07	3.67372e+07	3.7227e+07	3.63669e+07	1.43123	3.56e-05	0.000561621	2.08939	1.06308	up
M335T400	244307	119767	324021	99238.9	220589	1.17248e+06	2.72325e+06	2.20681e+06	1.44365e+06	2.22336e+06	1.35385	0.00312227	0.0117317	9.69274	3.2769	up
M293T84	2.5418e+06	1.91482e+06	2.65883e+06	2.99421e+06	3.09421e+06	1.56496e+07	1.12131e+07	1.38635e+07	9.4286e+06	1.6853e+07	1.40285	0.00124482	0.00594434	5.07487	2.34337	up
M437T457	0	0	0	1775.33	8071.27	455009	562201	421487	533508	367517	1.46247	0.000196653	0.00160871	237.617	7.8925	up
M533T325_2	397230	233168	186908	288017	363542	1.00595e+06	668340	2.11785e+06	1.25531e+06	506210	1.06525	0.0441913	0.094238	3.78092	1.91874	up
M347T304	849777	827256	734145	3.23446e+06	921011	6.40798e+06	6.23184e+06	1.83183e+06	6.99381e+06	5.96507e+06	1.22571	0.00720966	0.0223515	4.17725	2.06255	up
M317T780	2.27221e+06	2.67278e+06	2.80565e+06	1.33654e+06	4.40196e+06	8.72359e+06	1.06997e+07	1.05703e+07	8.92613e+06	8.5866e+06	1.43548	8.9e-06	0.000245178	3.52182	1.81632	up
M244T459	84712.5	79695.1	107096	113132	516894	1.32044e+06	1.04686e+06	1.25892e+06	1.20058e+06	1.26309e+06	1.44466	2.92e-05	0.000507141	6.75505	2.75597	up
M274T594	1.1809e+06	1.20304e+06	1.59311e+06	1.55963e+06	374035	2.70167e+06	3.25827e+06	3.5397e+06	3.13377e+06	2.98789e+06	1.39996	0.000166659	0.00144976	2.64288	1.40211	up
M356T420	525221	392192	166831	288515	2.82191e+06	2.77158e+06	2.10232e+06	2.46429e+06	2.386e+06	2.54033e+06	1.11011	0.0301865	0.0693346	2.92384	1.54786	up
M316T416	1.74968e+07	1.57408e+07	1.54755e+07	1.74554e+07	1.6716e+07	5.27583e+07	4.90236e+07	5.51352e+07	5.24041e+07	4.82866e+07	1.48766	1.97e-06	0.000107263	3.10803	1.636	up
M388T108	665798	1.35944e+06	256464	376955	8.08417e+06	1.08837e+07	1.24782e+07	1.18165e+07	9.53849e+06	1.43581e+07	1.33393	0.00117776	0.00575601	5.49901	2.45917	up
M110T82	503808	410621	455747	458223	689920	4.67824e+06	3.62426e+06	3.46393e+06	3.50395e+06	3.18009e+06	1.45799	0.000174893	0.00148479	7.3265	2.87313	up
M372T517	14911.8	0	34136.7	24841.3	3.48754e+06	3.76695e+06	5.22127e+06	4.02876e+06	4.78604e+06	5.90361e+06	1.30022	0.00199996	0.00839574	6.65649	2.73476	up
M363T779	1.07419e+06	1.25532e+06	1.22397e+06	1.3502e+06	1.03752e+07	1.56143e+07	1.04674e+07	2.57664e+07	1.50041e+07	1.11282e+07	1.19941	0.00669602	0.0211948	5.10381	2.35157	up
M229T102	1.1092e+06	221232	1.51812e+06	221717	1.92708e+06	2.62494e+06	2.95122e+06	3.64181e+06	971321	2.51392e+06	1.03831	0.0257785	0.0610016	2.54199	1.34596	up
M102T73	6.23209e+07	6.97852e+07	7.43701e+07	7.94141e+07	1.31834e+08	3.40277e+08	3.27268e+08	3.09257e+08	3.24135e+08	3.35482e+08	1.47646	4.62e-06	0.000174527	3.91746	1.96992	up
M280T366	573351	667244	2.13762e+06	2.65334e+06	4.76281e+06	7.94434e+06	5.64914e+06	7.68115e+06	8.13534e+06	7.12621e+06	1.34415	0.000897035	0.00475217	3.38474	1.75905	up
M350T829	613225	261928	1.7246e+06	516740	2.24912e+06	2.64829e+06	2.98079e+06	3.12091e+06	2.5351e+06	5.19225e+06	1.16303	0.0078119	0.0238558	3.07092	1.61867	up
M148T73	4.70175e+07	4.14844e+07	3.70082e+07	4.08873e+07	8.66398e+07	1.77405e+08	1.60048e+08	1.42816e+08	1.70353e+08	169416526	1.44161	1.87e-05	0.000387357	3.24078	1.69634	up
M169T73	1.68991e+08	1.54162e+08	1.46804e+08	1.57607e+08	2.89437e+08	5.77293e+08	5.60701e+08	5.49573e+08	562830170	5.62525e+08	1.46456	0.000108046	0.001081	3.06753	1.61708	up
M334T447	2.33216e+06	2.37089e+06	593386	2.59881e+06	2.45935e+06	6.97095e+06	4.95636e+06	4.65065e+06	5.07814e+06	5.20228e+06	1.35599	0.000350937	0.0024099	2.59386	1.3751	up
M265T411	2.00072e+06	2.05888e+06	2.02667e+06	1.65093e+06	2.47209e+06	5.77639e+06	7.06978e+06	6.39145e+06	1.8816e+06	7.51307e+06	1.1747	0.0208647	0.0513152	2.80453	1.48776	up
M340T487	175248	147486	210638	87499.7	1.6672e+07	1.83993e+07	2.2445e+07	2.55761e+07	9.74756e+06	1.32914e+07	1.13066	0.0113497	0.0319537	5.1732	2.37106	up
M322T377	109326	292149	94441.2	278290	86533	1.97633e+06	1.66814e+06	1.74751e+06	1.69664e+06	258036	1.2445	0.0127924	0.0350567	8.53528	3.09344	up
M272T98	6.46764e+06	5.72043e+06	5.95483e+06	6.21985e+06	986917	1.27154e+07	1.2823e+07	1.21563e+07	1.19875e+07	1.04893e+07	1.36743	0.00123209	0.00591511	2.37366	1.24711	up
M255T102_1	5.17851e+06	5.06702e+06	5.20357e+06	5.34875e+06	8.64098e+06	1.36743e+07	1.03957e+07	1.25462e+07	1.28347e+07	1.18385e+07	1.39171	0.000115312	0.00111905	2.08192	1.05792	up
M330T338	5.54412e+06	1.51903e+06	5.75594e+06	5.86183e+06	1.52784e+06	1.07285e+07	9.18738e+06	1.15783e+07	1.05824e+07	9.48763e+06	1.33963	0.00195356	0.00826925	2.55158	1.35139	up
M467T392	351434	328457	248763	247177	469484	802123	950289	674010	1.18653e+06	794370	1.33907	0.00155237	0.00696651	2.67871	1.42154	up
M473T530	64755.2	60293.9	66081.9	118179	501561	2.11414e+06	2.04497e+06	1.89643e+06	1.85259e+06	1.5564e+06	1.46396	1.05e-06	7e-05	11.6721	3.54499	up
M404T529	596818	455619	478504	576714	2.10113e+06	2.5693e+06	4.46695e+06	3.13476e+06	4.58443e+06	1.61091e+06	1.19521	0.00880065	0.0261009	3.88861	1.95926	up
M332T664	24808.8	33482.6	203511	35030.5	39918.1	255402	488096	621079	205936	442396	1.21554	0.00837659	0.0250841	5.97743	2.57953	up
M380T453	135501	32880.1	33458.6	36251.9	44927.2	320970	253192	297947	450781	293376	1.38267	0.00035117	0.0024099	5.7108	2.51369	up
M328T342	788383	734656	700283	682825	804892	2.69704e+06	2.38212e+06	2.49438e+06	2.39397e+06	2.2508e+06	1.48352	5.29e-06	0.000184557	3.29242	1.71915	up
M212T440	3.32932e+06	3.5469e+06	3.91528e+06	3.38608e+06	3.9051e+06	8.84657e+06	7.9097e+06	9.60086e+06	8.08987e+06	9.26498e+06	1.46603	2.17e-05	0.000418479	2.41734	1.27342	up
M243T350	1.18473e+06	898586	1.24561e+06	1.18911e+06	1.55883e+06	5.85161e+06	6.3073e+06	6.24668e+06	5.60258e+06	5.7016e+06	1.48663	1.38e-08	5.69e-06	4.889	2.28954	up
M189T85	2.20308e+06	2.04281e+06	1.55355e+06	2.32738e+06	1.6874e+07	1.05822e+08	1.49512e+08	1.61731e+08	1.59394e+08	1.37668e+08	1.45998	7.55e-05	0.000873316	28.5641	4.83613	up
M185T485	3.04133e+06	3.35114e+06	880831	4.89301e+06	3.46663e+06	7.62824e+06	6.40284e+06	5.99604e+06	8.27178e+06	1.0891e+07	1.25662	0.00290388	0.0111594	2.50688	1.32589	up
M385T399	158507	179869	121672	134637	259080	1.2603e+06	470134	751761	600036	937514	1.26693	0.0093223	0.0274012	4.70826	2.23519	up
M366T469	3.69056e+06	3.87549e+06	3.80829e+06	4.26417e+06	3.85195e+06	1.15688e+07	9.67072e+06	9.90892e+06	9.84307e+06	9.10959e+06	1.46983	6.62e-05	0.000807705	2.57054	1.36207	up
M235T498	48972.9	41051.4	41965.8	86864.8	40987.1	94499.9	187393	177355	223012	235831	1.3011	0.00407811	0.0144341	3.53327	1.821	up
M291T361	3.44356e+06	604563	1.97685e+06	2.43271e+06	588577	5.31768e+06	5.06701e+06	3.93674e+06	4.00082e+06	4.45163e+06	1.26799	0.00441221	0.015396	2.51749	1.33199	up
M457T375	151382	23581.5	23226.5	69134.7	72200.9	834968	411540	512670	218536	214625	1.12171	0.0301979	0.0693346	6.45706	2.69088	up
M503T100	3.93878e+06	668662	2.14022e+06	3.24053e+06	2.84526e+06	1.46408e+07	8.38979e+06	7.45565e+06	2.40324e+06	1.72774e+07	1.03969	0.0468659	0.0988049	3.90907	1.96683	up
M386T404	11047.7	8434.46	9069.88	7378.26	9459.69	214865	213779	124891	192205	264159	1.41753	0.00102779	0.00524862	22.2493	4.47569	up
M235T386	363716	373841	337630	353795	1.7036e+06	1.7973e+06	2.1174e+06	2.65594e+06	1.29755e+06	1.35056e+06	1.13245	0.0109985	0.0311781	2.94286	1.55722	up
M129T78	6.66328e+06	4.63855e+06	6.58038e+06	6.42652e+06	5.38255e+06	1.7892e+07	1.72303e+07	1.68221e+07	1.66719e+07	1.70214e+07	1.48631	2.3e-07	3.21e-05	2.88427	1.52821	up
M289T429	2.59425e+06	2.9181e+06	535411	826305	531962	4.68983e+06	5.65826e+06	5.76545e+06	1.57723e+06	5.14434e+06	1.13349	0.0128987	0.0352307	3.08331	1.62448	up
M472T529	894111	1.06355e+06	794176	1.11614e+06	1.71475e+06	7.02793e+06	4.9561e+06	5.64486e+06	5.78779e+06	5.70006e+06	1.46011	2.08e-05	0.000403161	5.2155	2.38281	up
M329T360	3.31223e+06	4.37412e+06	5.41742e+06	1.13618e+06	5.54208e+06	1.05451e+07	7.13526e+06	1.05537e+07	6.37555e+06	8.92677e+06	1.21472	0.00386628	0.0139338	2.20081	1.13803	up
M279T289	416526	682577	548495	664223	3.66416e+06	6.83475e+06	3.41075e+06	5.62047e+06	4.3034e+06	5.16202e+06	1.26893	0.00187547	0.00803009	4.23887	2.08368	up
M275T79	264931	353982	280683	161722	167701	978012	4.18387e+06	1.18232e+06	3.91665e+06	1.35437e+06	1.07626	0.0426944	0.0917587	9.45081	3.24044	up
M253T91	2.9177e+06	2.50601e+06	2.74582e+06	2.48808e+06	3.85111e+06	1.31263e+07	1.44897e+07	1.59394e+07	1.45271e+07	9.94858e+06	1.44234	0.000283317	0.00206775	4.68898	2.22928	up
M349T742	5.37282e+07	5.23844e+07	3.73185e+07	6.75369e+07	4.06571e+07	1.26504e+08	125119631	1.59544e+08	1.23874e+08	1.1478e+08	1.42298	5.43e-05	0.00072709	2.5825	1.36877	up
M344T459	395421	300643	440342	356224	198285	1.06043e+06	828421	1.06202e+06	1.03293e+06	897319	1.44071	9.33e-06	0.000247505	2.88667	1.52941	up
M292T100	43266	43665.1	18302.8	46117.4	33594.7	1.23727e+06	1.0096e+06	1.25305e+06	939210	971301	1.47165	9.54e-05	0.000994936	29.2541	4.87057	up
M291T803	5.53804e+07	4.35603e+07	4.94678e+07	5.09314e+07	4.86458e+07	163285688	2.0219e+08	1.74655e+08	1.30646e+08	1.86526e+08	1.4371	0.000443992	0.00283066	3.45706	1.78955	up
M265T798	3.75768e+06	1.90722e+06	2.2036e+06	4.75646e+06	3.19e+06	1.15078e+07	1.37359e+07	1.08612e+07	8.4964e+06	9.90374e+06	1.40559	0.000175888	0.00148722	3.44643	1.7851	up
M275T786	1.56033e+07	1.53386e+07	1.60915e+07	1.77505e+07	9.45715e+07	1.20923e+08	1.13152e+08	1.41942e+08	1.4582e+08	107077840	1.32159	0.00186547	0.00800806	3.94662	1.98062	up
M358T537	8.63836e+06	9.37515e+06	7.34369e+06	9.22268e+06	1.0847e+07	2.82913e+07	2.29581e+07	3.75232e+07	2.42709e+07	3.15262e+07	1.39454	0.00126843	0.00599169	3.18247	1.67015	up
M315T295	419584	224781	160336	179666	205502	634567	405618	409138	738712	567105	1.21455	0.00530307	0.0176016	2.3155	1.21132	up
M283T707	365375	303983	475866	2.71314e+06	760894	8.29292e+06	8.78009e+06	7.01139e+06	5.29712e+06	7.04387e+06	1.42082	4.77e-05	0.000671703	7.88555	2.97921	up
M177T85	436502	1.00205e+06	1.21929e+06	778732	354285	9.19537e+06	4.05827e+06	8.04091e+06	8.69003e+06	8.25103e+06	1.39628	0.00140563	0.00646091	10.0863	3.33432	up
M303T448	750577	858914	846312	972502	2.56116e+06	1.08083e+07	9.29602e+06	9.94635e+06	5.00073e+06	9.71985e+06	1.39075	0.000871787	0.00469739	7.475	2.90207	up
M413T459	423742	934821	373242	305282	1.81316e+06	5.35781e+06	4.39486e+06	5.85836e+06	4.65384e+06	4.24734e+06	1.43712	9.46e-06	0.000247505	6.3664	2.67048	up
M388T432	135833	30780.1	108128	172659	106976	269457	217120	229946	318201	251739	1.30808	0.00129394	0.00610635	2.32056	1.21447	up
M339T838_1	1.60132e+06	1.35214e+06	1.66654e+06	2.04703e+06	2.18987e+06	3.46447e+06	2.87578e+06	4.47069e+06	3.20182e+06	3.9367e+06	1.33862	0.0011418	0.00561359	2.02661	1.01907	up
M432T715	3129.57	2523.54	19960.6	19973.9	77510.7	1.24567e+06	460707	546661	144063	1.05694e+06	1.13267	0.0297099	0.0684685	28.0591	4.8104	up
M271T838	8.62705e+07	1.04385e+08	129062799	1.43541e+08	2.0586e+08	6.80662e+08	6.28665e+08	6.12377e+08	5.07875e+08	5.28457e+08	1.45613	8.1e-06	0.000231263	4.42079	2.1443	up
M352T471	263580	300528	264305	198529	304552	5.57541e+06	4.31846e+06	3.86528e+06	4.36038e+06	3.60212e+06	1.45733	0.000265389	0.0019808	16.3137	4.02802	up
M357T416	3.86009e+06	3.90322e+06	4.04039e+06	3.41894e+06	4.92954e+06	1.71605e+07	1.34214e+07	1.46335e+07	1.48654e+07	2.29087e+07	1.39189	0.00153859	0.00691736	4.11815	2.04199	up
M362T612	1.45931e+06	1.52237e+06	4.83059e+06	1.08929e+07	4.79329e+06	1.79115e+07	1.47072e+07	1.65148e+07	1.42249e+07	1.5227e+07	1.35801	0.00165348	0.00731795	3.34428	1.74169	up
M377T508	108859	52673.5	129939	172074	179525	842561	806411	618344	973679	435704	1.36752	0.00224602	0.00914886	5.7174	2.51536	up
M285T469	82083.9	76361.2	75327.6	87304	209651	1.17622e+06	885142	1.14933e+06	1.24329e+06	1.25028e+06	1.46651	2.2e-05	0.000419082	10.748	3.426	up
M387T343	165015	99137.9	128756	115410	181100	797601	388993	527183	708577	349510	1.28485	0.00810784	0.024532	4.02058	2.0074	up
M344T529	207549	202193	61809.5	216649	528090	1.83326e+06	1.2022e+06	1.29163e+06	1.23954e+06	1.36823e+06	1.41581	7.52e-05	0.000871851	5.70166	2.51138	up
M273T570	1.6853e+06	1.53174e+06	1.33465e+06	2.00814e+06	1.98687e+06	4.7998e+06	4.54705e+06	4.05341e+06	5.49397e+06	3.68894e+06	1.42	0.000291044	0.00209463	2.64233	1.40181	up
M147T73	3.76401e+07	3.76614e+07	3.74986e+07	3.74103e+07	8.07798e+07	1.55775e+08	1.29472e+08	1.33347e+08	1.45138e+08	1.47557e+08	1.43412	5.29e-05	0.000722723	3.0793	1.6226	up
M415T474	271020	245337	209895	275996	398233	2.6075e+06	2.07987e+06	1.96706e+06	1.84888e+06	2.25428e+06	1.46482	7.98e-05	0.000899832	7.68136	2.94136	up
M267T838_1	5.17376e+06	2.01214e+06	2.19594e+06	4.03601e+06	2.93571e+06	2.41853e+07	2.46542e+07	2.42563e+07	1.89831e+07	1.61608e+07	1.44249	0.000177458	0.00149628	6.61873	2.72655	up
M313T353	1.57922e+06	1.34056e+06	2.31324e+06	1.26372e+06	3.76846e+06	4.38823e+06	5.20159e+06	4.17654e+06	5.1144e+06	3.93159e+06	1.27872	0.00302279	0.0114429	2.2223	1.15205	up
M605T86	201545	360053	255270	319374	46864	1.65126e+06	8.39114e+06	4.61765e+06	6.83799e+06	4.18847e+06	1.24236	0.013259	0.0359564	21.7111	4.44036	up
M356T73	231741	140694	58742.9	227240	1.0797e+06	2.86546e+06	1.00222e+07	3.64315e+06	3.1776e+06	3.79569e+06	1.12193	0.0306919	0.0700761	13.5228	3.75732	up
M300T406	161171	216679	36659.5	159942	80010.4	366358	496514	460328	538001	479809	1.4084	5.35e-05	0.000726196	3.577	1.83875	up
M284T260	4.08862e+06	3.90046e+06	3.60331e+06	8.53708e+06	2.49871e+07	1.74558e+07	2.24026e+07	1.97827e+07	1.94831e+07	2.35687e+07	1.03269	0.0460555	0.0974562	2.27616	1.1866	up
M331T512	20856.4	12085.2	12922.8	23379.3	192679	359898	283592	232555	263419	405558	1.32095	0.000665796	0.00384311	5.89877	2.56041	up
M345T447	133753	110264	353867	131217	277012	315166	894906	1.01045e+06	942730	782823	1.2539	0.006374	0.0203844	3.9221	1.97163	up
M405T433	10239.8	19322.5	13688.8	16598.9	209470	540064	481328	529785	632746	650281	1.43806	9.71e-06	0.000247505	10.5236	3.39555	up
M255T489	536379	480299	741996	483661	3.32796e+06	3.10731e+06	3.24697e+06	3.32953e+06	3.14831e+06	2.96553e+06	1.17871	0.02069	0.0509871	2.83605	1.50388	up
M194T86	109862	165046	337692	490769	409755	8.59142e+06	7.38797e+06	7.45328e+06	7.29135e+06	7.32928e+06	1.48863	2.01e-06	0.000108102	25.1488	4.65242	up
M228T137	78963.9	22965.2	72889.1	95870.8	435078	3.76116e+06	4.01156e+06	4.32259e+06	3.55733e+06	5.47758e+06	1.45113	0.000172579	0.00148052	29.9394	4.90397	up
M124T357	3.5567e+06	3.89528e+06	2.92948e+06	4.6495e+06	5.54241e+06	1.10238e+07	9.15822e+06	8.21648e+06	6.54615e+06	7.11537e+06	1.286	0.00283891	0.0109844	2.04439	1.03167	up
M88T87	2.11554e+07	2.20875e+07	2.63906e+07	2.09879e+07	1.91616e+07	1.15637e+08	1.32153e+08	1.25865e+08	1.22874e+08	1.26868e+08	1.48937	1.14e-07	2.04e-05	5.67845	2.5055	up
M174T73	3.12596e+07	2.51016e+07	2.50036e+07	2.69303e+07	6.17846e+07	1.20928e+08	1.13813e+08	9.3887e+07	1.08391e+08	1.13558e+08	1.42667	4.64e-05	0.000662291	3.23717	1.69473	up
M359T838	0	1.05497e+06	0	0	0	4.68727e+06	2.72881e+06	3.43997e+06	2.20261e+06	2.8314e+06	1.36309	0.000855307	0.00462371	15.0621	3.91285	up
M355T84	935071	2.99859e+06	955147	683937	1.90244e+06	1.49254e+06	7.20987e+06	7.69123e+06	9.73721e+06	7.94705e+06	1.17555	0.0163301	0.042217	4.5588	2.18866	up
M125T73_2	7.47059e+07	7.53479e+07	8.28292e+07	8.90976e+07	145182936	3.80784e+08	3.97877e+08	3.6479e+08	3.42115e+08	3.80143e+08	1.47472	3.94e-07	4.14e-05	3.9937	1.99772	up
M97T93	3.02799e+07	3.28505e+07	3.02815e+07	3.31723e+07	3.30822e+07	5.89787e+07	7.51057e+07	7.13626e+07	6.90444e+07	6.53936e+07	1.45952	0.000108734	0.001081	2.12872	1.08999	up
M181T223	8.99979e+06	6.91403e+06	8.05348e+06	8.84263e+06	1.92358e+07	2.95931e+07	3.29135e+07	2.29756e+07	4.1021e+07	3.60752e+07	1.34466	0.000521639	0.00319779	3.12376	1.64328	up
M289T599	447154	509439	469384	2.60106e+06	666908	6.95231e+06	8.63116e+06	5.43779e+06	5.84024e+06	5.32015e+06	1.40081	0.000153921	0.00137279	6.85599	2.77736	up
M293T685	667215	2.11175e+06	1.90076e+06	742503	2.90296e+06	3.50625e+06	3.81363e+06	3.74141e+06	3.19588e+06	3.35676e+06	1.23286	0.0101858	0.0294662	2.11574	1.08116	up
M265T185	32822.6	26020.9	38437.4	21613	105754	949392	259010	634522	420716	356261	1.20998	0.017015	0.0436279	11.6623	3.54378	up
M146T149	1.34914e+07	2.42955e+07	1.14045e+07	1.29955e+07	1.31173e+07	3.60236e+07	3.8204e+07	3.63394e+07	3.03655e+07	3.79317e+07	1.39902	0.000173255	0.00148052	2.37522	1.24806	up
M145T93	8.39075e+07	7.32838e+07	7.90845e+07	7.69608e+07	7.18523e+07	1.36174e+08	167516192	1.65665e+08	179987954	1.6092e+08	1.45009	0.000135855	0.00124629	2.10409	1.0732	up
M141T491	5.1047e+06	3.89375e+06	4.26332e+06	4.15589e+06	5.40578e+06	1.82237e+07	1.92079e+07	1.62479e+07	2.07717e+07	1.90166e+07	1.47639	7.06e-06	0.00021414	4.09526	2.03395	up
M145T163	1.04165e+06	2.57367e+06	1.08329e+06	2.30147e+06	4.75424e+06	5.80462e+06	7.60941e+06	9.95658e+06	3.25407e+06	8.02332e+06	1.15565	0.0115458	0.0323767	2.94768	1.55958	up
M252T81	1.22211e+06	4.35806e+06	4.74451e+06	1.27666e+06	978026	2.1142e+07	1.72663e+07	1.97876e+07	1.88751e+07	1.7357e+07	1.46761	5.24e-07	4.62e-05	7.50658	2.90815	up
M155T490	1.14208e+06	965698	921536	986393	801800	4.87764e+06	5.33505e+06	5.13516e+06	6.14121e+06	5.08261e+06	1.47982	1.7e-05	0.000363734	5.51565	2.46353	up
M86T90	6.40369e+07	7.17818e+07	7.15874e+07	8.51236e+07	7.02112e+07	5.40678e+08	6.17791e+08	6.00786e+08	6.1401e+08	5.53193e+08	1.48946	2.63e-06	0.000131506	8.06763	3.01214	up
M335T406	79777.4	67430	73404	65222.7	45090.7	405995	487302	492507	629956	502973	1.45504	0.000204732	0.00165021	7.61119	2.92812	up
M245T141	213510	1.32555e+06	271159	1.43909e+06	1.65627e+06	2.46806e+06	2.07806e+06	2.37183e+06	2.14403e+06	2.62733e+06	1.24262	0.00896266	0.0265177	2.38286	1.2527	up
M283T838_1	3.45347e+07	3.81008e+07	3.89261e+07	4.57189e+07	8.95985e+07	2.35116e+08	1.39889e+08	1.34753e+08	1.02018e+08	1.07459e+08	1.18181	0.013233	0.0359056	2.91331	1.54266	up
M325T750	1.51922e+06	5.21834e+06	4.36534e+06	1.8169e+06	2.05293e+06	1.35262e+07	1.26982e+07	1.21148e+07	1.24767e+07	1.21271e+07	1.45395	7.44e-05	0.00086726	4.20384	2.07171	up
M330T536	37124.6	25225.5	23428.8	51994.8	102443	1.39989e+06	1.58166e+06	917736	1.28322e+06	992510	1.43467	0.000605544	0.00357042	25.706	4.68403	up
M153T494	432529	415262	430836	405947	374221	2.8158e+06	3.02038e+06	2.73227e+06	3.19384e+06	3.08302e+06	1.48806	5.73e-06	0.000189405	7.21068	2.85014	up
M145T107	1.0933e+06	1.08235e+06	1.18507e+06	1.1779e+06	1.29939e+06	3.0393e+06	4.63537e+06	3.23468e+06	4.08453e+06	2.80859e+06	1.38485	0.00210325	0.00871093	3.04941	1.60853	up
M361T188	3.46336e+06	4.23722e+06	3.05816e+06	4.02938e+06	2.90932e+06	8.3885e+06	7.26662e+06	7493120	9.57477e+06	8.9692e+06	1.43389	4.72e-05	0.000669945	2.35583	1.23624	up
M130T73	2.98905e+08	2.94668e+08	2.92632e+08	3.2284e+08	6.07374e+08	1416335477	1411441314	1328946117	1376179363	1406802189	1.47193	3.33e-05	0.000549864	3.82054	1.93378	up
M189T65	580061	364870	380216	554179	429675	2.05633e+06	2.02192e+06	1.08069e+06	2.11101e+06	1.34386e+06	1.34826	0.00339362	0.0125321	3.73053	1.89938	up
M344T398	167880	173846	74667.9	166141	92504	660975	608519	515318	562176	541894	1.46512	1.39e-06	8.48e-05	4.27958	2.09747	up
M366T360	401107	517798	432500	550777	733408	2.87367e+06	1.1344e+06	1.35384e+06	2.46867e+06	2.24971e+06	1.26011	0.0101313	0.0293773	3.82468	1.93534	up
M239T102	1.42331e+06	6.26486e+06	7.04075e+06	4.86367e+06	9.42102e+06	1.69062e+07	1.2742e+07	2.00339e+07	1.23126e+07	1.22939e+07	1.2587	0.00233125	0.00939627	2.56047	1.35641	up
M321T391	495617	2.31729e+06	2.09511e+06	524245	965563	1.06816e+06	4.21172e+06	3.39966e+06	5.16814e+06	4.51877e+06	1.07189	0.0244933	0.0586913	2.87073	1.52142	up
M276T346	955978	609701	674310	7.52924e+06	859291	1.04982e+07	1.01999e+07	1.86616e+07	2.77695e+06	1.03483e+07	1.08119	0.0255123	0.0605749	4.93812	2.30396	up
M283T98	4.20059e+06	4.81179e+06	5.13219e+06	5.74887e+06	8.6159e+06	1.18765e+07	1.47958e+07	1.76427e+07	1.42458e+07	1.46075e+07	1.39602	8.41e-05	0.000938452	2.56647	1.35979	up
M275T355	2.4481e+06	532517	455139	2.43482e+06	585820	7.39802e+06	6.32106e+06	7.27709e+06	6.41742e+06	7.06946e+06	1.45002	5.25e-05	0.000720824	5.34091	2.41709	up
M209T329	4.73573e+06	5.24536e+06	4.62648e+06	5.46011e+06	9.18737e+06	1.43312e+07	1.71558e+07	1.93303e+07	1.98395e+07	2.45054e+07	1.38235	0.000445765	0.00283831	3.25285	1.7017	up
M260T357	630005	548569	541089	465679	1.97737e+06	1.64656e+06	2.80723e+06	2.84834e+06	2.21819e+06	2.67301e+06	1.25047	0.00264917	0.0104299	2.92918	1.5505	up
M307T638	766465	795427	1.29131e+06	1.01309e+06	1.23408e+06	4.47213e+06	2.80328e+06	2.10535e+06	3.10207e+06	1.46136e+06	1.15586	0.0236997	0.0570664	2.73395	1.45099	up
M182T73	1.64479e+06	654843	2.62191e+06	9.55787e+06	869380	4.81061e+07	2.89688e+07	3.16868e+07	3.16775e+07	2.76655e+07	1.40487	0.0004127	0.00269634	10.9523	3.45316	up
M262T92	1.77512e+07	1.70851e+07	2.06232e+07	1.93834e+07	2.11089e+07	4.37091e+07	4.50213e+07	4.71142e+07	4.50744e+07	4.29922e+07	1.48493	1.03e-08	4.61e-06	2.33358	1.22255	up
M390T790	810624	787040	987589	3.33139e+06	1.58401e+06	8.91425e+06	9.67868e+06	2.6181e+06	1.34786e+07	1.21914e+07	1.22814	0.0120048	0.0332673	6.25027	2.64392	up
M298T680	474986	422579	450314	593495	2.81896e+06	6.57163e+06	5.7119e+06	6.84787e+06	4.2012e+06	5.28905e+06	1.38991	9.54e-05	0.000994936	6.01253	2.58797	up
M244T454	94898.6	82126.6	112923	132946	2.34841e+06	6.51401e+06	8.85785e+06	7.75511e+06	6.26086e+06	5.90958e+06	1.42845	2.01e-05	0.000399117	12.7367	3.67092	up
M141T333	1.41438e+06	1.54549e+06	1.70378e+06	1.81436e+06	1.91441e+06	4.39812e+06	3.87171e+06	4.31707e+06	3.98559e+06	4.79182e+06	1.46419	6.19e-06	0.00019596	2.54567	1.34805	up
M298T780	125624753	1.42554e+08	1.42894e+08	1.50516e+08	1.82588e+08	1153645315	9.1315e+08	1090144148	8.95822e+08	7.57753e+08	1.45249	0.000288535	0.00208443	6.46422	2.69248	up
M165T73	2.5066e+06	1.97418e+06	2.98506e+06	2.10639e+06	4.22581e+06	7.30681e+06	1.37865e+07	1.16176e+07	3.01051e+06	1.18224e+07	1.14499	0.0237561	0.0571188	3.4457	1.7848	up
M229T330	540598	481125	536956	488777	675658	5.02585e+06	1.25908e+06	4.69161e+06	1.17328e+06	3.82094e+06	1.11714	0.0332205	0.0746441	5.86489	2.5521	up
M226T91	1.24855e+07	1.37459e+07	1.48386e+07	1.49276e+07	1.39118e+07	2.7615e+07	3.78589e+07	3.68904e+07	4.33723e+07	4.16058e+07	1.41638	0.000844243	0.00460298	2.67978	1.42212	up
M368T91	325420	389212	416523	436675	524159	8.02655e+06	8.71251e+06	1.01448e+07	8.35312e+06	8.26415e+06	1.48258	2.31e-05	0.000423946	20.7941	4.3781	up
M208T116	2.95217e+07	3.16635e+07	2.61342e+07	3.6353e+07	3.80332e+07	7.23169e+07	6.71795e+07	1.02307e+08	6.30111e+07	6.40917e+07	1.32774	0.00344893	0.0126794	2.28134	1.18988	up
M169T110	664337	650877	585076	649579	668778	1.95718e+06	2.05579e+06	1.51026e+06	1.85144e+06	1.62917e+06	1.45204	0.000276807	0.00203224	2.7974	1.48409	up
M149T90	2.98477e+07	3.1027e+07	3.2881e+07	3.24334e+07	2.95032e+07	8.42669e+07	1.01457e+08	119814558	1.03221e+08	9.76241e+07	1.45607	0.00021961	0.00175067	3.25246	1.70153	up
M169T103	192540	156426	687367	657632	181338	2.92269e+06	2.89213e+06	3.22549e+06	2.26312e+06	1.85555e+06	1.41521	0.000219959	0.00175067	7.01699	2.81085	up
M227T116	3.89068e+06	2.41406e+06	1.04493e+06	862064	1.38391e+06	3.96412e+06	9.51316e+06	1.01262e+07	2.19269e+07	1.61481e+07	1.13647	0.0264255	0.062294	6.42775	2.68431	up
M670T562	11871.1	58003.3	95975.8	21145.4	239950	698528	731121	921208	1.1463e+06	1.01792e+06	1.4184	0.000157053	0.00139068	10.5753	3.40263	up
M589T486	112711	62280	86339.5	59381.4	147966	199144	209832	203612	186236	200255	1.35675	0.00240841	0.00964341	2.1317	1.092	up
M181T94	540353	618439	716542	584081	353132	2.25789e+06	3.71054e+06	3.43904e+06	3.7893e+06	3.0667e+06	1.43146	0.000458157	0.0028801	5.78247	2.53169	up
M390T571	784385	776734	3.62471e+06	3.50984e+06	3.28517e+06	6.38986e+06	6.14185e+06	8.42047e+06	6.18386e+06	6.06426e+06	1.32056	0.00109604	0.00545921	2.77111	1.47047	up
M374T449	69356.6	123218	110715	131275	212170	5.78617e+06	5.04614e+06	1.35419e+07	4.75545e+06	4.41192e+06	1.20174	0.0188105	0.04732	51.863	5.69663	up
M259T683	58690	52799.8	34426.6	57621.5	41823.4	759125	552501	618809	627234	248038	1.35781	0.0037959	0.0137403	11.435	3.51538	up
M299T406	766539	813832	862039	604079	742525	3.10954e+06	4.16431e+06	3.76244e+06	4.2703e+06	3.77516e+06	1.46682	7.03e-05	0.000837869	5.03607	2.3323	up
M198T93	1.48838e+07	1.19523e+07	1.16872e+07	1.26223e+07	4.42532e+06	4.55361e+07	5.75342e+07	5.03275e+07	5.48081e+07	5.03765e+07	1.46977	5.04e-07	4.54e-05	4.65319	2.21822	up
M448T314_1	92113	111132	123976	157860	463982	575598	458153	579423	387321	609853	1.22546	0.00523495	0.0174181	2.75045	1.45967	up
M317T287	961472	878411	915204	3.26251e+06	928095	1.89962e+06	6.32179e+06	7.03609e+06	7.86178e+06	5.77307e+06	1.21042	0.00944073	0.0276935	4.15975	2.0565	up
M129T539	1.59255e+06	1.59748e+06	1.70027e+06	3.68707e+06	5.86358e+06	8.77991e+06	1.18315e+07	8.32232e+06	7.75704e+06	1.63654e+06	1.01021	0.0433406	0.0928861	2.65407	1.40821	up
M110T73	5.96443e+08	6.22934e+08	6.71596e+08	7.06961e+08	1232005835	3281529289	3407628606	3089778926	3188674328	3278430642	1.47845	2.76e-06	0.00013383	4.24185	2.08469	up
M359T433	6.07453e+06	1.38655e+06	4.48016e+06	5.56223e+06	5.19609e+06	1.71653e+07	1.53178e+07	1.5263e+07	1.58132e+07	1.46152e+07	1.45709	2.2e-05	0.000419082	3.44388	1.78403	up
M311T416_1	566431	354938	271225	234107	588439	6.80958e+06	4.45288e+06	4.18339e+06	5.77695e+06	3.79726e+06	1.41509	0.00107367	0.0053961	12.4161	3.63414	up
M289T795	2.22229e+07	2.49244e+07	2.62264e+07	3.23175e+07	3.73569e+07	5.21281e+07	5.54862e+07	6.61844e+07	6.20709e+07	7.0935e+07	1.39602	9.19e-05	0.00097339	2.14476	1.10082	up
M392T550	314471	286093	291680	201973	316397	6.25615e+06	1.26521e+06	5.61602e+06	3.18725e+06	4.6891e+06	1.25504	0.0119663	0.0332371	14.8969	3.89694	up
M387T417	394394	1.4695e+06	1.65254e+06	495948	1.33558e+06	3.19787e+06	2.99873e+06	2.61096e+06	2.54189e+06	2.41015e+06	1.3306	0.00112404	0.00557057	2.57287	1.36338	up
M157T97	2.05885e+06	2.331e+06	3.23074e+06	1.73327e+06	5.67729e+06	6.74515e+06	9.20038e+06	7838730	7.23532e+06	7.5557e+06	1.33472	0.000983991	0.00506976	2.56635	1.35972	up
M126T349	317127	309366	308412	416423	440690	837537	727314	820343	847375	904700	1.45242	2.97e-06	0.000138439	2.30872	1.20709	up
M340T310	31645.5	49589.4	46973.9	23484.8	171962	202543	457765	499971	475570	321571	1.3116	0.00225215	0.00916629	6.04784	2.59642	up
M396T313	2.66171e+06	2.56745e+06	2.63298e+06	2.44947e+06	3.75215e+06	7.05724e+06	8.08603e+06	7.53324e+06	7.14185e+06	7.88595e+06	1.46763	4.6e-07	4.54e-05	2.68096	1.42275	up
M121T195	7.08564e+06	6.40252e+06	7.76658e+06	7.2748e+06	4.77234e+07	3.34225e+07	4.094e+07	4.45254e+07	4.22287e+07	4.45129e+07	1.09719	0.0312048	0.0708911	2.69668	1.43118	up
M216T181	79926.1	92279.6	86642.7	110323	620215	964293	969796	1.59117e+06	1.22556e+06	1.50119e+06	1.35889	0.000286482	0.00208163	6.31908	2.65971	up
M513T425	93065.7	61522.5	70940.2	64301.2	194364	175337	207737	194738	157238	258248	1.13563	0.0119222	0.0331832	2.05145	1.03664	up
M227T150	309753	474851	454312	529201	1.26558e+06	4.91931e+06	4.65932e+06	4.47378e+06	3.16956e+06	5.31779e+06	1.43375	9.68e-05	0.000996185	7.42981	2.89332	up
M361T96	836220	1.16206e+06	2418147	2.39824e+06	233581	2.54799e+06	1.00819e+07	1.00242e+07	1.08153e+07	1.37185e+07	1.23817	0.0107443	0.0307105	6.695	2.74308	up
M231T327	129186	270476	279734	279390	248400	833925	793221	872756	634888	602188	1.4159	0.000163755	0.00142953	3.09561	1.63022	up
M125T100	1.86803e+06	1.81718e+06	1.93755e+06	2.12756e+06	3.58388e+06	5.60177e+06	5.40602e+06	5.36317e+06	5.51985e+06	4.59225e+06	1.40999	0.000178466	0.00149966	2.33656	1.22439	up
M255T509	1.68788e+06	1.68002e+06	1.19666e+06	1.8233e+06	1.87637e+06	3.85997e+06	4.49098e+06	4.76136e+06	4.34939e+06	3.53281e+06	1.44219	4.62e-05	0.000661453	2.5404	1.34506	up
M306T299	1.72597e+06	1.87977e+06	430860	1.86496e+06	617482	4.83038e+06	5.54392e+06	5.73456e+06	5.83945e+06	5.2057e+06	1.45215	2e-05	0.000399117	4.16533	2.05843	up
M305T358	2.30756e+06	2.61511e+06	2.98871e+06	3.60417e+06	2.4174e+06	9.36092e+06	6.67459e+06	7.49669e+06	7.27077e+06	7.05939e+06	1.43209	0.000105193	0.0010629	2.71747	1.44226	up
M316T463	54545.1	54270.3	32283	24947.3	167406	1.50532e+06	1.14844e+06	1.09764e+06	1.20294e+06	1.25067e+06	1.47124	1.86e-05	0.000385184	18.6084	4.21788	up
M242T73	2.41007e+08	2.24086e+08	2.67358e+08	2.80309e+08	7.54367e+08	2360966472	2433243356	2406880400	2099892670	2367792948	1.47353	1.26e-06	7.9e-05	6.60325	2.72318	up
M362T343	7.21256e+06	2.72888e+06	7.06591e+06	2.6597e+06	2.64002e+06	1.41706e+07	4.9403e+06	1.39966e+07	1.34348e+07	1.4998e+07	1.17714	0.00951438	0.0278478	2.75878	1.46403	up
M228T221	690541	2.35038e+06	755910	2.99722e+06	2.03483e+06	3.73758e+06	7.28767e+06	7.61791e+06	6.78013e+06	6.34144e+06	1.33406	0.000885651	0.00472635	3.59782	1.84712	up
M274T562	1.41869e+06	1.50794e+06	2.02898e+06	2.07973e+06	1.29508e+06	2.73535e+06	3.57659e+06	3.41292e+06	3.34198e+06	3.83998e+06	1.38593	0.000118421	0.00113658	2.02953	1.02114	up
M225T73	1.42075e+07	1.10219e+07	1.23713e+07	1.30743e+07	3.21349e+07	9.80494e+07	9.47136e+07	1.08061e+08	9.58085e+07	9.21072e+07	1.47428	4.86e-07	4.54e-05	5.90195	2.56119	up
M252T415	1.56038e+06	1.57725e+06	1.53768e+06	1.8454e+06	7.07185e+06	4.27648e+06	6.57912e+06	7.18848e+06	6.67397e+06	6.01277e+06	1.0576	0.0310935	0.0707335	2.26086	1.17687	up
M348T453	227532	228746	165925	215087	239807	673816	555353	539407	627655	474683	1.4382	0.000183265	0.00153217	2.66542	1.41436	up
M382T685	103318	52585.8	116372	43980	804569	5.9836e+06	5.46429e+06	4.40737e+06	3.88966e+06	4.78161e+06	1.45332	6.2e-05	0.000771501	21.8826	4.45171	up
M362T462	755159	710717	681326	735397	905817	1.52254e+06	1.45973e+06	1.57352e+06	1.75195e+06	1.49044e+06	1.45807	3.09e-06	0.000140071	2.05843	1.04154	up
M391T487	131575	96728.3	107326	109523	82109.2	137152	428757	466919	367148	269282	1.19952	0.0177534	0.045263	3.1659	1.66262	up
M187T163	2.17334e+07	4.12393e+07	4.32457e+07	3.64774e+07	135172919	1.87729e+08	1.31121e+08	1.17462e+08	1.49143e+08	1.49634e+08	1.20786	0.0069474	0.021795	2.64545	1.40351	up
M292T122	19599.3	24309.6	35948.7	26996.4	100007	258310	4.54952e+06	3.59685e+06	3.11394e+06	3.7605e+06	1.22578	0.0149273	0.0392318	73.8618	6.20676	up
M545T361	297354	312585	427967	294452	174563	1.06895e+06	883250	853022	624966	718403	1.35999	0.000798983	0.00441586	2.75302	1.46102	up
M206T95	1.44152e+06	1.38991e+06	3.61132e+06	1.42544e+06	2.18987e+06	7.79242e+06	4.16689e+06	3.01959e+06	8.12105e+06	6.22735e+06	1.16827	0.014316	0.0380706	2.9158	1.54389	up
M240T322	248281	356560	317941	160494	714105	3.49068e+06	2.41081e+06	2.63508e+06	2.60107e+06	2.27504e+06	1.43941	9.55e-05	0.000994936	7.46235	2.89963	up
M142T73_1	2.57464e+07	2.29033e+07	2.58332e+07	2.62528e+07	4.22728e+07	1.05893e+08	1.0069e+08	9.51493e+07	100634082	9.85752e+07	1.4776	1.92e-06	0.000107263	3.50288	1.80854	up
M267T334	1.57095e+06	642607	1.54237e+06	806763	7.04672e+06	1.6263e+07	2.16929e+07	2.09938e+07	2.42299e+07	2.17352e+07	1.44197	5.97e-06	0.000191505	9.03704	3.17585	up
M637T431	248101	135328	45346.7	156032	179516	373162	300577	270995	287286	310716	1.24286	0.00563746	0.0185327	2.01843	1.01324	up
M351T726	4.3996e+06	3.45997e+06	7.62423e+06	4.44566e+06	9.35493e+06	1.06255e+07	1.52442e+07	1.29521e+07	1.59776e+07	1.6477e+07	1.31656	0.000674073	0.00387278	2.43394	1.28329	up
M332T475	774921	909557	676386	835166	892699	1.21952e+06	2.25731e+06	3.16251e+06	2.8228e+06	1.10839e+06	1.1089	0.0347937	0.0775792	2.58529	1.37032	up
M359T80	0	0	0	0	0	8.46289e+06	9.35659e+06	8.36591e+06	8.95273e+06	8.65896e+06	1.49259	1.06e-06	7e-05	Inf	Inf	up
M393T562	0	0	14044.4	0	452332	1.8974e+07	2.09401e+07	2.04792e+07	2.07762e+07	1.86504e+07	1.49172	1.04e-06	7e-05	214.033	7.74169	up
M469T457	348817	82902.9	78282.3	227632	67307.7	674428	531759	645979	674499	688733	1.40738	0.000247039	0.00189243	3.99458	1.99804	up
M221T456	73371.1	83984.9	71947.4	75852.6	588172	1.76056e+06	2.07708e+06	2.06706e+06	2.09502e+06	2.17692e+06	1.46685	1.23e-06	7.89e-05	11.3918	3.50993	up
M206T128	2.55257e+06	2.60621e+06	3.80131e+06	2.88241e+06	3.08381e+06	6.31143e+06	7.46258e+06	4.69435e+06	9.03152e+06	7.39232e+06	1.31836	0.003604	0.0131614	2.33763	1.22505	up
M529T787	1.36846e+06	5.50958e+06	5.43693e+06	5.47567e+06	5.09973e+06	1.55398e+07	6.63484e+06	1.44744e+07	7.44129e+06	8.79337e+06	1.0858	0.0277886	0.0647048	2.3103	1.20808	up
M555T536_2	2.01708e+06	2.07153e+06	710610	3.1749e+06	641482	7.03863e+06	3.96359e+06	3.20611e+06	2.77678e+06	4.19841e+06	1.06946	0.0257623	0.0609926	2.45874	1.29792	up
M187T88	556915	643522	1.22161e+06	1.02273e+06	525932	7.21535e+06	6.75149e+06	8.00481e+06	7.25484e+06	7.09149e+06	1.48663	2.96e-08	9.75e-06	9.14649	3.19322	up
M353T564	337767	351420	301027	514294	481429	1.24973e+06	1.00362e+06	1.17256e+06	985237	868046	1.41763	0.000105017	0.0010629	2.65829	1.4105	up
M351T768	3.50018e+07	3.02087e+07	3.38802e+07	3.76844e+07	3.89405e+07	6.85871e+07	8.64269e+07	7.3321e+07	6.78897e+07	7.51082e+07	1.44503	6.17e-05	0.000771501	2.11326	1.07947	up
M143T73	2.14184e+07	2.13621e+07	1.99783e+07	2.17366e+07	3.63347e+07	8.77358e+07	8.853e+07	8.17026e+07	8.19265e+07	8.80912e+07	1.47595	2.17e-06	0.000114226	3.54205	1.82458	up
M302T100	579619	706201	674520	2.58082e+06	3.70464e+06	4.57802e+06	5.11832e+06	5.33599e+06	5.15256e+06	6.39091e+06	1.31489	0.00233392	0.00939845	3.22295	1.68838	up
M611T427	0	0	1469.59	1080.18	289785	1.04249e+06	801503	1.12732e+06	482370	609630	1.33252	0.00172241	0.00753802	13.8995	3.79696	up
M241T73	3.16449e+06	510518	3.27801e+06	2.53761e+06	7.34342e+06	1.50942e+07	1.15628e+07	9.31469e+06	1.13541e+07	1.39497e+07	1.34591	0.000376774	0.0025467	3.63997	1.86393	up
M301T453	38349.4	87992.9	74090.4	68330.7	445991	378472	303768	447866	358317	327251	1.038	0.0418619	0.090323	2.54028	1.34499	up
M199T474	1.38757e+06	1.64386e+06	586773	1.80513e+06	507617	3.354e+06	3.27826e+06	3.09222e+06	3.59701e+06	3.37004e+06	1.40759	0.000784025	0.0043429	2.81431	1.49278	up
M263T101_2	5.47555e+06	5.46098e+06	6.05051e+06	2.59118e+06	6.17678e+06	1.05186e+07	1.28423e+07	1.13146e+07	1.04619e+07	9.63636e+06	1.37599	0.000159033	0.00140569	2.12672	1.08863	up
M166T190	3.06314e+06	9.89855e+06	1.28875e+07	1.2173e+07	1.47088e+07	3.04134e+07	2.4165e+07	2.87928e+07	2.32845e+07	2.31634e+07	1.35693	0.000392637	0.00262086	2.46191	1.29978	up
M298T101	6.89785e+06	1.70802e+06	1.75186e+06	1.70404e+06	6.69597e+06	11942539	1.74811e+07	1.72747e+07	1.55082e+07	1.65755e+07	1.39581	8.67e-05	0.000950805	4.19997	2.07038	up
M354T542	13008.5	23794.2	44319.6	46758.7	337694	1.50982e+07	1.50457e+07	1.46409e+07	1.53204e+07	1.47497e+07	1.49469	6.14e-11	3.03e-07	160.779	7.32894	up
M457T461	0	11044.6	12663.1	10921.6	3.15292e+06	1.04456e+07	6.96726e+06	2.30243e+06	6.79156e+06	6.16952e+06	1.23117	0.00691636	0.0217114	10.2512	3.35773	up
M307T463	106248	101603	116826	106026	83551.7	712904	643652	622979	588642	657805	1.48619	4.28e-06	0.000169327	6.27314	2.64919	up
M378T515	354039	232143	316950	148513	447525	1.43173e+07	1.12072e+07	1.24528e+07	1.07845e+07	2.28774e+06	1.29199	0.00876199	0.0260129	34.0518	5.08966	up
M253T96	2.98627e+06	9.42489e+06	9.63654e+06	1.2654e+07	1.69938e+07	4.27411e+07	3.35379e+07	4.95466e+07	4.84635e+07	3.75413e+07	1.41702	5.16e-05	0.000713817	4.09766	2.0348	up
M330T661	1.7504e+07	2.39427e+07	3.53708e+07	6.30828e+07	5.23099e+07	1.2923e+08	8.04383e+07	8.84837e+07	1.28153e+08	8.10672e+07	1.27103	0.00244974	0.0097693	2.63968	1.40036	up
M351T831	6.86937e+06	1.42939e+07	1.79241e+07	1.91978e+07	2.02127e+07	2.23447e+07	4.59596e+07	3.67018e+07	3.51039e+07	2.02688e+07	1.09911	0.0227324	0.0550593	2.0431	1.03076	up
M348T433	18982	26834.8	25859.2	30399.1	123365	1.15359e+06	475621	695450	557697	486694	1.29968	0.00699858	0.0219277	14.9443	3.90153	up
M233T137	1.90848e+06	2.87672e+06	6.22956e+06	2.17826e+06	3.67676e+06	1.39478e+07	7.40925e+06	7.2264e+06	6.953e+06	1.04565e+07	1.18982	0.00849099	0.0253805	2.72635	1.44697	up
M326T464	950695	224304	349747	732498	1.42534e+06	1.89103e+06	7.30693e+06	6.41749e+06	3.28481e+06	7.23909e+06	1.21245	0.0143691	0.0381709	7.09811	2.82743	up
M328T569	11988.1	10582.7	0	8020.04	2.04704e+07	2.12376e+07	3.03718e+07	3.39731e+07	3.66523e+07	4.64157e+07	1.30248	0.000915929	0.00480936	8.22647	3.04027	up
M85T93	3.37328e+07	3.23117e+07	3.35147e+07	3.45771e+07	3.46373e+07	7.81404e+07	9.36466e+07	1.01264e+08	9.71203e+07	8.97427e+07	1.46766	0.000108578	0.001081	2.72503	1.44627	up
M154T73	1.21829e+07	3.19099e+06	1.14854e+07	3.71708e+06	2.26709e+07	6.54767e+07	5.55952e+07	5.35007e+07	5.39519e+07	5.46014e+07	1.44633	1.5e-05	0.000341613	5.31718	2.41066	up
M269T677	460877	509092	516127	471681	616143	6.84976e+06	5.74266e+06	6.19924e+06	5.55821e+06	4.85082e+06	1.47365	8.25e-05	0.000926253	11.3448	3.50396	up
M317T416	2.07586e+06	1.24151e+06	2.13242e+06	2.29839e+06	2.06357e+06	6.73007e+06	6.78315e+06	7.49494e+06	6.93385e+06	5.59545e+06	1.46401	6.01e-06	0.000191705	3.41809	1.77319	up
M268T292	2.00447e+08	1.70645e+08	2.31503e+08	178276094	466829181	6.7506e+08	7.46392e+08	6.23999e+08	8.08901e+08	6.5236e+08	1.38369	0.000282116	0.00206509	2.81054	1.49085	up
M426T214	429270	62618.6	355293	64852.5	94342.1	937137	442886	1.01397e+06	602840	1.02582e+06	1.23878	0.00393553	0.0141114	3.99716	1.99898	up
M177T582	832364	864384	924036	1.07791e+06	893268	2.46631e+06	4.49822e+06	2.80642e+06	1.47123e+06	1.86201e+06	1.12833	0.0310304	0.0706549	2.85372	1.51284	up
M296T453	63659.8	148841	60469.9	173482	107520	228744	224832	209042	219169	255923	1.29982	0.00460146	0.0158666	2.05373	1.03825	up
M317T380	2.76862e+06	718516	2.78549e+06	2.79897e+06	757466	9.3088e+06	8.05816e+06	1.72457e+07	7.50804e+06	7.41511e+06	1.23356	0.0111509	0.0314837	5.03973	2.33335	up
M328T160	83594.6	0	0	107700	6.39519e+06	2.02231e+07	3.53979e+07	2.18353e+07	2.56943e+07	2.20196e+07	1.4059	0.000305583	0.00216832	19.0041	4.24824	up
M339T480	417121	254469	391528	198248	913818	4.66359e+06	5.99706e+06	9.42921e+06	7.57085e+06	6.49059e+06	1.40607	0.0011351	0.00559731	15.7004	3.97273	up
M443T398	97045	312266	355465	339601	272705	839332	398307	646906	450630	440969	1.08097	0.0245561	0.0587847	2.01596	1.01147	up
M203T352	5.81674e+07	6.73656e+07	1.49128e+07	7.11962e+07	6.45819e+07	1.27198e+08	1.13786e+08	1.27081e+08	1.23457e+08	1.23424e+08	1.37233	0.00211647	0.00875835	2.22626	1.15462	up
M283T73	361268	1.72105e+06	565666	309884	751037	7.81967e+06	8.43585e+06	1.3375e+06	1.6401e+06	1.04684e+07	1.03859	0.0491138	0.102436	8.00817	3.00147	up
M205T699	1.29263e+07	2.07873e+06	6.59288e+06	2.00066e+06	1.85616e+06	1.63815e+07	8.21584e+06	1.62631e+07	9.02482e+06	1.62133e+07	1.05673	0.0221333	0.0538456	2.59671	1.37669	up
M332T412	33023.9	22531.6	25914.8	22315.7	68457.2	400707	269314	385991	358065	298851	1.45295	9.33e-05	0.000981332	9.94482	3.31395	up
M365T513	85282.6	128077	143215	201044	1.67951e+06	1.80498e+06	1.99442e+06	2.48359e+06	685622	1.86592e+06	1.09832	0.0149562	0.0392869	3.94904	1.9815	up
M352T502	544397	96448.7	47116.4	120472	907725	4.32827e+06	5.21388e+06	4.6113e+06	5.07081e+06	4.11135e+06	1.47271	3.83e-07	4.11e-05	13.5976	3.76528	up
M585T335	43267.7	168002	57585.3	24826.8	44005.3	616109	432397	482000	466602	349459	1.41099	0.000135955	0.00124629	6.94894	2.79679	up
M442T408	528716	496060	376097	507402	519023	1.35669e+06	1.10226e+06	1.17823e+06	1.11666e+06	962215	1.43577	0.000139236	0.00126931	2.3549	1.23567	up
M197T148	856813	901947	1.26102e+06	1.12637e+06	4.69607e+06	1.15966e+07	1.60357e+07	1.8335e+07	1.83256e+07	1.67998e+07	1.43693	3.37e-05	0.00055286	9.17107	3.19709	up
M119T73_1	4.15619e+06	4.69444e+06	4.25455e+06	4.87472e+06	8.07158e+06	2.05862e+07	2.09518e+07	1.44755e+07	2.17296e+07	1.56702e+07	1.41316	0.000228553	0.00178122	3.58572	1.84226	up
M128T346	5.96832e+06	6.82948e+06	7.13299e+06	7.48129e+06	8.75411e+06	1.97736e+07	1.89402e+07	2.01926e+07	1.94681e+07	1.93159e+07	1.48519	5.91e-07	5.04e-05	2.70115	1.43357	up
M330T473	0	22704.5	976.5	8737.07	763269	2.0134e+06	700429	3.06541e+06	3.07666e+06	2.84271e+06	1.26811	0.0064373	0.0205181	14.7025	3.87799	up
M366T353	690888	423367	908261	468218	1.47621e+06	1.47365e+06	2.08327e+06	1.42388e+06	1.95448e+06	1.62428e+06	1.21143	0.00534945	0.0176918	2.15772	1.10951	up
M248T94	1.8626e+07	1.94399e+07	2.00318e+07	2.05144e+07	1.6071e+07	6.22078e+07	5.73818e+07	6.99446e+07	6.67501e+07	6.27981e+07	1.48045	5.59e-06	0.000189405	3.37001	1.75275	up
M167T32	6.11691e+06	2.85491e+06	7.10744e+06	2.06562e+06	1.49993e+06	8.90511e+06	1.11619e+07	1.02427e+07	1.12596e+07	7.90008e+06	1.26969	0.00318775	0.0119143	2.51819	1.33239	up
M423T600	279727	357674	308422	1.65461e+06	2.1066e+06	2.64418e+06	3.93975e+06	4.0688e+06	3.58228e+06	4.36687e+06	1.33763	0.00060433	0.00357042	3.95193	1.98256	up
M273T294	2.87981e+07	2.86233e+07	2.94447e+07	2.21808e+07	3.67156e+07	5.79807e+07	6.02237e+07	5.97725e+07	6.48057e+07	5.9627e+07	1.45315	2.22e-05	0.000419691	2.07467	1.05288	up
M269T700	1.36598e+06	855190	994417	2.81273e+06	727125	7.3948e+07	208428746	9.65894e+07	2.78536e+07	6.02968e+07	1.08583	0.0404814	0.0879202	69.1467	6.11159	up
M432T456	0	0	0	740.856	14804	1.39997e+06	1.67033e+06	1.3748e+06	1.79125e+06	1.19126e+06	1.46562	0.000162671	0.0014251	477.818	8.90032	up
M443T838	0	0	0	597325	7.57588e+06	3.28288e+07	3.23458e+07	3.03363e+07	2.34982e+07	2.51836e+07	1.45028	5.39e-06	0.000186232	17.6421	4.14095	up
M272T215	333574	114112	680589	61691.7	2.66544e+06	2.7805e+06	1.73993e+06	3.66859e+06	3.05324e+06	3.03715e+06	1.17019	0.00905043	0.0267293	3.70374	1.88898	up
M413T776	4.67358e+06	4.50593e+06	4.66749e+06	4.8666e+06	4.34754e+06	1.63809e+07	1.2985e+07	1.44199e+07	1.25029e+07	1.36588e+07	1.46538	0.000134485	0.00124413	3.03313	1.60081	up
M176T99	697319	184880	249917	580913	1.20397e+06	4.71483e+06	4.74067e+06	3.57992e+06	2.48231e+06	2.65584e+06	1.35084	0.0018345	0.00788883	6.23023	2.63929	up
M402T473	0	0	0	1312.11	0	76782.4	113665	98887.5	10895.6	102262	1.25096	0.0120462	0.0333446	306.751	8.26092	up
M394T692	392656	340672	2.0113e+06	555904	1.40046e+06	6.92921e+06	7.44758e+06	5.41953e+06	4.20409e+06	5.89237e+06	1.40023	0.000192919	0.001594	6.35882	2.66876	up
M284T838	5.40681e+06	6.49591e+06	6.78117e+06	7.42101e+06	1.49812e+07	4.001e+07	2.36704e+07	2.44414e+07	1.81727e+07	1.91153e+07	1.21645	0.00920408	0.0271345	3.05236	1.60993	up
M128T73	2036047015	1997453122	2022591082	2162801762	4109967716	9705908878	9443281852	8934477026	9535025002	9540129263	1.47183	2.29e-05	0.000423946	3.82508	1.93549	up
M338T436	4955.98	1554.76	2759.52	3160.39	7497.23	961256	983029	897257	1.30364e+06	687929	1.43783	0.000627934	0.00365306	242.53	7.92202	up
M240T780	2.5984e+06	1.78634e+06	2.01012e+06	2.7914e+06	2.78603e+06	8.57528e+06	9.67392e+06	9.39137e+06	7.22915e+06	5.79263e+06	1.40524	0.000837554	0.00457277	3.39637	1.76399	up
M307T795	3.10805e+07	3.23798e+07	3.099e+07	5.57803e+07	5.1986e+07	7.69657e+07	8.22429e+07	9.51841e+07	9.10873e+07	7.56467e+07	1.37562	0.000306027	0.00216832	2.08255	1.05835	up
M380T445	227166	292525	233007	213225	400738	5.78226e+06	4.04947e+06	1.30192e+06	4.6027e+06	4.42571e+06	1.30651	0.00707942	0.0221109	14.7528	3.88292	up
M90T88	9.45377e+07	1.03024e+08	1.10443e+08	1.11249e+08	111653809	5.19384e+08	5.21527e+08	5.76459e+08	5.09582e+08	5.678e+08	1.48801	2.35e-06	0.000119684	5.07574	2.34362	up
M161T78	7.53678e+06	8.4202e+06	4.08182e+06	6.18518e+06	6.22482e+06	2.33077e+07	2.01976e+07	1.89458e+07	1.68876e+07	1.81856e+07	1.43942	2.29e-05	0.000423946	3.00548	1.5876	up
M336T142	23297.3	3598.68	9353.35	4209.89	88037.4	314481	230995	245926	148306	231373	1.37819	0.000347793	0.00239338	9.11371	3.18804	up
M393T353	479503	429784	721866	429896	1.02474e+06	1.22804e+06	1.51113e+06	1.36065e+06	1.6103e+06	1.24119e+06	1.33185	0.000855243	0.00462371	2.25269	1.17165	up
M368T812_1	2.73514e+07	3.84376e+07	1.77948e+07	2.5932e+07	3.27182e+07	3.16237e+07	9.85154e+07	1.04007e+08	2.28086e+08	148217033	1.06341	0.0440626	0.0940853	4.29186	2.1016	up
M341T98	23794.2	8341.42	33676	0	173843	8.00239e+06	8.15473e+06	9.0798e+06	7.46383e+06	7.44457e+06	1.48686	9.72e-06	0.000247505	167.513	7.38813	up
M241T96	1.85845e+06	9.65787e+06	2.10213e+06	8.18444e+06	3.01342e+06	6.81548e+07	7.63282e+07	6.44517e+07	6.55624e+07	7.47685e+07	1.4832	8.64e-08	1.64e-05	14.074	3.81496	up
M331T350	21598.5	27509.9	18011	25156.7	873631	1.23442e+06	966999	597620	985578	1.36615e+06	1.20497	0.00519098	0.0173413	5.33257	2.41483	up
M308T795	5.36782e+06	4.40244e+06	6.58853e+06	1.03574e+07	9.03867e+06	1.54108e+07	1.34847e+07	1.61701e+07	1.69424e+07	1.2186e+07	1.33198	0.000760191	0.0042538	2.07508	1.05317	up
M276T786	3.15519e+06	3.05102e+06	1.22442e+07	1.28929e+07	2.00512e+07	2.02312e+07	3.31957e+07	2.52792e+07	2.73512e+07	2.08311e+07	1.19587	0.0064407	0.0205181	2.46891	1.30387	up
M217T89	1.37891e+06	1.49985e+06	1.79297e+06	1.16618e+06	2.29707e+06	1.48664e+07	1.65307e+07	1.65411e+07	1.52308e+07	1.2524e+07	1.47694	2.19e-05	0.000419082	9.30463	3.21795	up
M262T454	270508	373776	429962	451812	1.79375e+06	5.89096e+06	7.27189e+06	5.79564e+06	4.7125e+06	5.4124e+06	1.43985	1.83e-05	0.000382302	8.76056	3.13102	up
M204T88	4.71983e+06	1.64117e+07	5.93671e+06	5.36693e+06	1.10595e+07	3.59293e+07	3.2878e+07	4.15678e+07	4.02383e+07	4.07875e+07	1.44235	9.61e-06	0.000247505	4.40056	2.13769	up
M368T823	1.28557e+06	1.57012e+06	1.94508e+06	10520742	1.41309e+07	1.27926e+07	1.27295e+07	1.70286e+07	1.77614e+07	1.2941e+07	1.09324	0.0274801	0.0641375	2.48717	1.31451	up
M172T328	2.92992e+06	2.51797e+06	2.73046e+06	2.92809e+06	6.02914e+06	1.11494e+07	1.12452e+07	1.12468e+07	1.03482e+07	1.17326e+07	1.44741	0.000111607	0.0011007	3.25184	1.70126	up
M331T534	585981	1.5481e+06	1.47597e+06	2.34908e+06	2.10176e+06	3.55526e+06	3.72902e+06	3.76487e+06	3.11239e+06	4.31203e+06	1.34298	0.000772845	0.00430025	2.29175	1.19645	up
M363T437	19571.4	23610.9	23525.1	24435.4	161492	563454	498357	595550	593153	117910	1.26729	0.00749957	0.0230301	9.37489	3.2288	up
M392T767	3.68454e+06	1.04587e+06	1.11139e+06	998794	1.02112e+06	4.98027e+06	5.91002e+06	5.52755e+06	1.16796e+06	5.01549e+06	1.07436	0.023241	0.0561535	2.87486	1.52349	up
M383T806	3.23438e+06	3.34171e+06	860215	888808	2.38793e+06	5.47968e+06	7.11676e+06	6.27851e+06	7.46517e+06	6.13144e+06	1.37551	0.000295922	0.00212522	3.03103	1.59981	up
M775T821_1	1.54433e+06	1.47858e+06	1.10424e+06	1.63603e+06	1.78149e+06	2.72266e+06	5.09266e+06	5.68773e+06	5.37704e+06	4.50063e+06	1.3469	0.00314267	0.0117904	3.09897	1.63179	up
M408T530	243914	310425	395925	114682	267147	2.05936e+06	2.60799e+06	1.98648e+06	2.09484e+06	1.00445e+06	1.36821	0.00255145	0.0100934	7.32166	2.87217	up
M416T82	0	0	0	0	0	1.30985e+07	1.42834e+07	1.70952e+07	1.0151e+07	1.81817e+07	1.43773	0.000531238	0.00324055	Inf	Inf	up
M312T392	1.42763e+06	1.49081e+06	1.37447e+06	1.55349e+06	2.55889e+06	4.55402e+06	5.54149e+06	4.1338e+06	5.91164e+06	4.84201e+06	1.41744	6.07e-05	0.000766955	2.97229	1.57158	up
M402T552	0	0	0	0	2.30914e+06	1.01923e+06	2.69123e+06	1.4865e+06	3.03398e+06	3.86895e+06	1.04786	0.0228263	0.0552325	5.24	2.38957	up
M410T466	722073	576622	865968	636787	1.20626e+06	1.3909e+06	1.57838e+06	1.7392e+06	2.1701e+06	2.36729e+06	1.28781	0.00206076	0.00858873	2.30702	1.20603	up
M381T88	3.95061e+06	2.39344e+06	4.66264e+06	5.94893e+06	5.01903e+06	9.62393e+07	73459572	9.15852e+07	3.37567e+07	6.4834e+07	1.35544	0.00369426	0.0134711	16.3768	4.03358	up
M423T470	314563	234560	310403	285706	806450	1.64927e+06	1.47923e+06	1.44665e+06	1.39801e+06	1.63447e+06	1.4333	8.65e-05	0.000950805	3.89799	1.96273	up
M353T85	1.20858e+06	387710	577752	848860	865454	4.68616e+06	4.33197e+06	4.52486e+06	3.37865e+06	4.26812e+06	1.46155	5.73e-06	0.000189405	5.44955	2.44614	up
M321T95	3.56043e+06	2.84631e+06	732973	2.83844e+06	4.10484e+06	1.04777e+07	1.29836e+07	1.50194e+07	1.70817e+07	1.33295e+07	1.4244	0.000114091	0.00111434	4.89184	2.29038	up
M491T471	35495.5	23975.1	29700.8	29389.3	282723	258091	311282	323825	320637	427004	1.24344	0.0047715	0.016215	4.08898	2.03174	up
M370T645	1.1382e+06	846352	559434	360788	2.08976e+06	6.04938e+06	5.9104e+06	5.14345e+06	4.43946e+06	4.08472e+06	1.41666	4.42e-05	0.000640932	5.13109	2.35927	up
M287T445	365686	592720	410147	590762	683879	1.35371e+06	1.47251e+06	1.24188e+06	1.27277e+06	1.55952e+06	1.43787	8.43e-06	0.0002359	2.61062	1.38439	up
M330T512	0	2861.14	1289.13	0	435972	2.02151e+06	1.61877e+06	1.65191e+06	1.77358e+06	2.67537e+06	1.41889	0.000196284	0.00160871	22.1328	4.46812	up
M364T645	7.85355e+06	9.32615e+06	8.37048e+06	1.21215e+07	1.6999e+07	4.80301e+07	4.04605e+07	4.07022e+07	3.24257e+07	2.94413e+07	1.3985	0.000334797	0.00232952	3.49474	1.80519	up
M269T825	3.25716e+06	3.01582e+06	1.64577e+06	3.30857e+06	2.24555e+06	1.2708e+07	7.69386e+06	6.88302e+06	4.47171e+06	1.67702e+07	1.10621	0.0332774	0.074704	3.60181	1.84872	up
M469T416	214947	141369	214131	209886	332308	543408	568762	599904	684753	526688	1.42235	2.48e-05	0.000446885	2.62755	1.39372	up
M403T423	3.54637e+06	4.12336e+06	3.79615e+06	4.85339e+06	9.04977e+06	9.5768e+06	1.1776e+07	1.37737e+07	9.6764e+06	8.40742e+06	1.21989	0.0040203	0.0143174	2.09745	1.06864	up
M233T587	5.49045e+06	1.74855e+07	5.71579e+06	5.90522e+06	1.43736e+07	3.16121e+07	2.93774e+07	3.18598e+07	3.29318e+07	3.22348e+07	1.41294	0.000718685	0.00407063	3.22675	1.69008	up
M176T91	3.86294e+06	6.16906e+06	3.50702e+06	3.71077e+06	4.15887e+06	1.64887e+07	8.42898e+06	1.05606e+07	9.52924e+06	1.54819e+07	1.2717	0.00682734	0.0215349	2.82546	1.49849	up
M284T320	580611	651752	692614	618382	825936	1.24061e+06	2.06426e+06	1.71755e+06	2.00065e+06	1.80146e+06	1.389	0.00106929	0.0053912	2.6191	1.38907	up
M212T167_1	7.47015e+06	7.458e+06	6.4923e+06	8.12096e+06	5.30212e+06	1.6564e+07	1.72524e+07	1.38835e+07	1.94577e+07	1.85807e+07	1.43372	8.31e-05	0.000928568	2.46067	1.29905	up
M435T437	199838	251821	146700	173010	114730	1.14443e+06	1.12443e+06	1.03535e+06	1.68284e+06	1.04365e+06	1.4177	0.000821198	0.00451842	6.80589	2.76678	up
M325T468	283335	198365	202100	192398	288074	666585	687772	720520	650313	689875	1.47628	1.26e-06	7.9e-05	2.93322	1.55248	up
M377T409	55923.3	51093.2	54039.8	49418.1	65061.6	286382	418606	518253	189934	330218	1.31297	0.00633684	0.020305	6.32728	2.66158	up
M231T84	8.93502e+06	9.87029e+06	1.06229e+07	1.70487e+07	1.12561e+07	2.69716e+07	2.70319e+07	2.8666e+07	3.47474e+07	3.03663e+07	1.42792	2.05e-05	0.000402294	2.55977	1.35601	up
M380T791	5.09436e+06	7.15582e+06	5.70666e+06	5.97737e+06	4.75096e+06	9.55953e+06	1.66442e+07	1.98121e+07	2.20874e+07	8.86468e+06	1.17496	0.021513	0.0525437	2.6832	1.42395	up
M258T102	839734	319612	551436	905157	512094	2.18509e+06	2.68561e+06	2.3666e+06	1.98495e+06	2.08838e+06	1.44128	9.71e-06	0.000247505	3.61589	1.85435	up
M363T514	199454	374611	259975	328892	2.53125e+06	3.29694e+06	2.38723e+06	3.8096e+06	2.10664e+06	2.41756e+06	1.19038	0.00682963	0.0215349	3.7946	1.92395	up
M359T805	3.02029e+06	5.87853e+06	2.19972e+06	4.34392e+06	3.09592e+06	2.8319e+06	9.83573e+06	1.17599e+07	1.89945e+07	1.88355e+07	1.05237	0.0431337	0.0925417	3.35831	1.74774	up
M391T416	192057	152778	156444	155164	111993	724997	704313	511589	635604	505499	1.43705	0.000326221	0.00227664	4.01074	2.00387	up
M129T101	3.50417e+07	3.48774e+07	3.47771e+07	3.95883e+07	6.84706e+07	1.09024e+08	1.07746e+08	1.0669e+08	9.0662e+07	8.92531e+07	1.39611	0.000152861	0.0013658	2.36598	1.24244	up
M127T330	124467	124803	145530	145518	710960	1.16371e+06	1.19483e+06	977363	2.37609e+06	1.01169e+06	1.20405	0.0101821	0.0294662	5.37345	2.42585	up
M336T343	355156	692475	205135	1.55469e+06	347817	1.82284e+07	1.76453e+07	8.67818e+06	1.35434e+07	6.68224e+06	1.32327	0.00580529	0.0189458	20.5299	4.35966	up
M169T109	916976	1.40493e+06	562263	637618	665046	2.8205e+06	3.08117e+06	2.88008e+06	3.00619e+06	2.451e+06	1.44574	1.13e-05	0.000276174	3.40088	1.76591	up
M178T101	4.06122e+06	3.75558e+06	4.06256e+06	3.52821e+06	8.8765e+06	1.56701e+07	1.47526e+07	1.37817e+07	1.31436e+07	1.28029e+07	1.40951	0.000191278	0.00158449	2.88876	1.53045	up
M244T101	1.08898e+08	3.25029e+07	1.36357e+08	2.25202e+07	1.55089e+08	2.30051e+08	2.35302e+08	3.10678e+08	2.66157e+08	2.0005e+08	1.28226	0.00190207	0.00812283	2.728	1.44784	up
M225T768	8.33697e+06	1.41075e+06	7.47939e+06	1.0216e+07	7.86398e+06	1.26157e+07	2.08012e+07	1.29083e+07	1.45787e+07	1.50086e+07	1.2106	0.0047389	0.0161594	2.15006	1.10438	up
M112T100_1	1.18217e+08	1.25125e+08	1.43532e+08	8.65681e+07	1.67262e+08	2.38811e+08	2.73139e+08	2.99551e+08	2.67868e+08	2.10254e+08	1.36315	0.000232645	0.00180739	2.01282	1.00922	up
M360T96	2.43263e+07	2.33027e+07	2.2017e+07	2.54237e+07	1.63255e+07	7.13819e+07	8.29247e+07	9.12001e+07	1.07158e+08	8.66039e+07	1.44721	0.000191448	0.00158449	3.94334	1.97942	up
M159T89	5.43327e+06	7.11494e+06	8.26238e+06	8.70739e+06	8.12335e+06	4.56494e+07	4.91365e+07	5.90144e+07	4.77923e+07	4.34567e+07	1.4701	6.02e-05	0.000766955	6.51011	2.70268	up
M179T137	2.46588e+06	3.70348e+06	1.09365e+07	3.06501e+06	4.45828e+06	5.23717e+07	4.98887e+07	1.9323e+07	1.93642e+07	1.38743e+07	1.10517	0.0336773	0.0754305	6.28611	2.65217	up
M193T101	1.9633e+07	1.94731e+07	1.92146e+07	1.87451e+07	1.91016e+07	4.29435e+07	5.75873e+07	5.07774e+07	4.25573e+07	4.31282e+07	1.43232	0.000678317	0.00388812	2.46439	1.30123	up
M163T93_1	2.12899e+07	1.86358e+07	1.86063e+07	2.0305e+07	1.54579e+07	5.40647e+07	6.28528e+07	6.21684e+07	6.85313e+07	6.54274e+07	1.47416	8.27e-06	0.000233503	3.31985	1.73112	up
M320T106	0	3731	0	4952	17417.9	789412	839481	915182	744510	897952	1.48524	1.13e-05	0.000276174	160.399	7.32552	up
M337T696	629679	388472	2.7237e+06	806244	4.94944e+06	5.11945e+06	6.32977e+06	7.01067e+06	5.64355e+06	6.54147e+06	1.26276	0.00567008	0.0185781	3.22662	1.69002	up
M394T79	8.69044e+06	8.81229e+06	7.18961e+06	4.75141e+06	6.40917e+06	1.80469e+07	1.91806e+07	2.05549e+07	1.51274e+07	1.51429e+07	1.40603	8.95e-05	0.000963886	2.45594	1.29627	up
M368T812_2	4.63853e+07	6.63296e+07	2.98727e+07	5.05074e+07	5.47373e+07	5.61497e+07	1.57669e+08	1.88731e+08	3.94741e+08	2.48157e+08	1.05737	0.0457124	0.0968319	4.21837	2.07668	up
M395T569	3.96254e+06	866559	1.13839e+06	661981	1.16439e+06	4.50437e+06	3.06919e+06	4.7386e+06	4.94654e+06	4.57407e+06	1.22499	0.00627481	0.0201716	2.80128	1.48609	up
M213T152	6.5998e+07	5.56945e+07	4.49341e+07	5.68979e+07	5.50993e+07	7.81912e+07	1.03157e+08	1.11467e+08	109609802	1.65443e+08	1.2101	0.0137599	0.0369096	2.03812	1.02724	up
M387T831	261247	5.31406e+06	4.73762e+06	741165	7.58898e+06	2.97199e+07	2.1941e+07	1.81186e+07	1.64458e+07	1.2897e+07	1.30456	0.00259174	0.0102201	5.31684	2.41057	up
M226T214	225569	324118	596039	217587	1.43617e+06	3.5426e+06	1.8635e+06	3.22014e+06	2.66963e+06	2.56439e+06	1.35065	0.00039776	0.00263449	4.951	2.30772	up
M384T536	0	0	0	0	884079	2.62804e+06	4.73293e+06	5.30712e+06	4.4951e+06	4.8526e+06	1.4162	0.000317369	0.00222113	24.9025	4.63822	up
M347T357	2.80785e+06	3.23247e+06	2.25558e+06	2.8062e+06	886474	4.64626e+06	5.90879e+06	5.17076e+06	4.76841e+06	4.80009e+06	1.34125	0.00108532	0.00543318	2.10987	1.07715	up
M333T73	123706	61393.9	72264.7	192434	827785	1.13568e+07	9.50184e+06	1.12909e+07	1.22935e+07	1.31638e+07	1.47593	2.54e-05	0.000455552	45.0905	5.49475	up
M105T73	219432800	2.08103e+08	1.93991e+08	199412410	435385033	1059722287	9.83367e+08	8.64836e+08	1034834835	9.82008e+08	1.45959	2.83e-06	0.000135955	3.91998	1.97085	up
M309T93	5.32712e+06	5.74542e+06	4.93731e+06	5.60471e+06	6.9855e+06	1.77521e+07	2.48043e+07	2.28262e+07	2.36561e+07	2.38926e+07	1.45952	8.27e-05	0.000926592	3.94864	1.98136	up
M363T100	902208	1.20513e+06	4.27669e+06	4.89266e+06	997824	6.5797e+06	7.5214e+06	7.47649e+06	7.24736e+06	7.07653e+06	1.32263	0.00497829	0.0168132	2.92488	1.54838	up
M611T424	993023	195770	175548	205279	1.28067e+06	1.6243e+06	1.42629e+06	1.53331e+06	1.74893e+06	1.66692e+06	1.24212	0.0104884	0.0301472	2.80665	1.48885	up
M387T785	1.03156e+06	422877	1.086e+06	223686	186906	2.22808e+06	2.57359e+06	1.93393e+06	2.43707e+06	3.50615e+06	1.34265	0.000498358	0.0030857	4.2964	2.10313	up
M565T414	855.833	1346.17	0	0	169052	318516	245040	288366	274454	316230	1.38336	0.000733031	0.0041372	8.42376	3.07446	up
M332T115	741627	384466	394392	304681	319833	3.68661e+06	4.19412e+06	3.09235e+06	3.36098e+06	2.02934e+06	1.40622	0.00104316	0.00531366	7.62862	2.93142	up
M269T819	1.06346e+06	1.03781e+06	4.12458e+06	5.10988e+06	6.15116e+06	7.67051e+06	8.20199e+06	5.17943e+06	8.67897e+06	6.60778e+06	1.10572	0.0192787	0.0482066	2.07805	1.05523	up
M342T449	5.60119e+06	4.80954e+06	4.88875e+06	4.13078e+06	7.49838e+06	3.49114e+07	3.02355e+07	3.44349e+07	3.61907e+07	3.21529e+07	1.48425	2.95e-07	3.64e-05	6.23594	2.64061	up
M185T747	4.98698e+07	2.25548e+07	7.10465e+07	6.39402e+07	2.20229e+07	9.26045e+07	1.3443e+08	1.54109e+08	1.01008e+08	1.62038e+08	1.2866	0.00169769	0.00746291	2.80773	1.48941	up
M340T807	1.23073e+06	1.41103e+06	2.94739e+06	1.66125e+06	1.31589e+06	1.82078e+06	8.38351e+06	9.96193e+06	8.79353e+06	8.33746e+06	1.20568	0.0147344	0.0388778	4.35395	2.12233	up
M239T780	2.88666e+07	2.11211e+07	1.9221e+07	2.70264e+07	2.5633e+07	7.02822e+07	7.89768e+07	8.30362e+07	6.5394e+07	4.9737e+07	1.39982	0.000879373	0.0047228	2.85084	1.51139	up
M269T582	630939	700043	688793	2.16093e+06	776640	5.5773e+06	4.55173e+06	5.17465e+06	3.781e+06	4.09178e+06	1.41914	3.93e-05	0.000594364	4.67518	2.22502	up
M195T337	2.16334e+06	2.54143e+06	2.28007e+06	1.31264e+07	1.22122e+07	1.1335e+07	1.47334e+07	1.66964e+07	1.83237e+07	1.47354e+07	1.11309	0.0225999	0.054819	2.34579	1.23007	up
M378T473	434119	429725	291813	254786	361951	1.56223e+06	1.35193e+06	1.33272e+06	1.22692e+06	1.22272e+06	1.46508	5.07e-06	0.000182912	3.77824	1.91771	up
M317T423	3.33252e+06	3.7274e+06	2.97514e+06	3.63716e+06	3.61062e+06	7.95252e+06	7.76658e+06	8.05156e+06	7.58447e+06	7.47736e+06	1.48667	1.63e-08	6.19e-06	2.24688	1.16792	up
M545T548	578151	407099	498604	611115	629963	2.18608e+06	2.47743e+06	2.22528e+06	1.935e+06	1.91869e+06	1.46844	2.06e-05	0.000402294	3.94229	1.97903	up
M333T100	1.29569e+06	1.57186e+06	1.58351e+06	5.12162e+06	1.06155e+06	8.05294e+06	9.64982e+06	8.49096e+06	9.07173e+06	9.59495e+06	1.42133	0.000291239	0.00209463	4.21849	2.07673	up
M291T71	2.73068e+06	2.39153e+06	2.26276e+06	2.75178e+06	2.8553e+06	5.59727e+06	5.47165e+06	5.06778e+06	5.29616e+06	6.21691e+06	1.46081	6.68e-06	0.00020634	2.12821	1.08964	up
M200T381	1.85629e+06	2.09498e+06	428295	2.52115e+06	2.68746e+06	1.56268e+07	1.42637e+07	9.32142e+06	6.59746e+06	9.48653e+06	1.32151	0.00452276	0.0156711	5.76709	2.52784	up
M278T744	1.51047e+06	523055	481709	682605	2.39021e+06	2.65911e+06	2.95819e+06	4.24241e+06	3.01287e+06	3.2331e+06	1.27034	0.00220598	0.00903794	2.88217	1.52715	up
M356T486	32252.8	24229.9	28535.4	29716.9	68585.7	1.57559e+06	1.15707e+06	1.24742e+06	1.21734e+06	1.00617e+06	1.4621	0.000194435	0.00160118	33.8401	5.08066	up
M460T774	51450.7	51527.8	16319.5	0	1.22097e+06	2.83186e+06	2.28006e+06	2.53941e+06	2.74148e+06	2.09064e+06	1.41088	0.000134464	0.00124413	9.31414	3.21942	up
M376T617	1.10891e+06	448405	180085	1.56006e+06	306555	6.0201e+06	6.88376e+06	6.27402e+06	3.64893e+06	6.07635e+06	1.41595	0.000220041	0.00175067	8.01972	3.00355	up
M271T528	305253	373855	178543	391975	450513	628204	1.29331e+06	541652	578623	833401	1.08202	0.0321735	0.072622	2.27934	1.18861	up
M457T431	20389.4	17438.6	46670.4	26277.6	175294	793438	594262	745212	961757	915102	1.4412	7.02e-05	0.000837869	14.0168	3.80908	up
M287T89	6.9551e+06	7.78756e+06	9.35236e+06	6.15505e+06	1.5432e+06	4.38604e+07	4.70276e+07	49747051	4.72866e+07	4.39702e+07	1.48415	1.8e-08	6.34e-06	7.29374	2.86666	up
M249T437	202295	200992	203652	233034	43981.8	924849	968385	859835	1.11972e+06	841485	1.46195	4.03e-06	0.000162063	5.33316	2.41499	up
M542T659	112543	189026	22159.6	187399	40761.1	433289	599555	285008	279294	584520	1.24018	0.00588492	0.0191551	3.95309	1.98298	up
M355T838	0	2.93007e+06	3.26676e+06	0	2.76341e+06	5.85067e+06	6.81994e+06	4.90984e+06	5.91988e+06	4.88516e+06	1.27725	0.00346469	0.0127279	3.16794	1.66354	up
M265T209	20523.9	0	16175.3	0	7.0332e+06	1.45738e+07	2.57869e+07	2.67558e+07	2.76169e+07	2.12202e+07	1.40348	0.000169428	0.00146867	16.401	4.03571	up
M353T98	140167	216553	179797	229226	236883	534317	407512	614663	721283	411985	1.32635	0.00359906	0.0131531	2.68272	1.42369	up
M219T92	3.23327e+07	2.418e+07	2.42783e+07	2.64852e+07	3.55677e+07	1.99911e+08	2.15414e+08	2.16841e+08	2.22894e+08	209884607	1.49142	4.29e-09	3.03e-06	7.4553	2.89827	up
M392T331	21287.5	103116	9460.43	20000.9	66350.7	1.09683e+06	1.01205e+06	1.03925e+06	1.10447e+06	1.16763e+06	1.48863	9.47e-09	4.61e-06	24.6133	4.62137	up
M244T391	74601.4	69454.9	65474	262959	208545	3.67663e+06	1.26364e+06	2.22904e+06	1.57984e+06	1.09426e+06	1.21503	0.017137	0.0438632	14.4536	3.85336	up
M204T76	4.59835e+06	870084	4.98484e+06	4.12145e+06	4.37183e+06	1.20971e+07	1.24186e+07	1.29908e+07	1.34374e+07	1.22261e+07	1.45046	0.000107796	0.001081	3.33411	1.7373	up
M263T807	1.37585e+07	3.84542e+06	3.52637e+06	1.81036e+07	1.97264e+07	2.57034e+07	2.96477e+07	2.73687e+07	2.65007e+07	2.66827e+07	1.26154	0.0101065	0.0293224	2.305	1.20477	up
M358T426	52862.7	57997.5	43176	72725.4	442017	2.15764e+06	1.58638e+06	1.84446e+06	1.68101e+06	1.63194e+06	1.46	2.75e-06	0.00013383	13.31	3.73444	up
M302T289	555678	388903	125021	269196	153338	641507	962142	753989	865852	603017	1.26801	0.00219076	0.00901296	2.56445	1.35865	up
M343T391	1.23907e+06	362209	1.54419e+06	371397	1.96933e+06	3.61749e+06	4.51192e+06	4.03256e+06	5.60655e+06	4.85468e+06	1.39029	8.47e-05	0.000940755	4.12366	2.04393	up
M318T596	28884.8	58261.9	23914.1	246193	87723.7	567311	141694	124068	442554	509306	1.0221	0.0430233	0.0924166	4.01129	2.00407	up
M303T318	8.6806e+06	2.36008e+06	2.57172e+06	1.04287e+07	9.29856e+06	1.66857e+07	1.55209e+07	1.8323e+07	16411967	1.69575e+07	1.3415	0.00332049	0.0123018	2.51649	1.33141	up
M286T425_2	4.54613e+06	4.80296e+06	4.74461e+06	5.63348e+06	6.21755e+06	8.96988e+06	2.29336e+07	2.26258e+07	1.87443e+07	2.45395e+07	1.30183	0.00664226	0.0210381	3.77006	1.91459	up
M261T364	7.0355e+06	8.16348e+06	8.1978e+06	7.74889e+06	1.01065e+07	2.288e+07	1.92954e+07	2.37246e+07	2.14447e+07	1.98894e+07	1.4628	5.27e-06	0.000184557	2.59947	1.37822	up
M246T181	740381	1.10445e+06	709316	850104	1.62381e+06	6.67629e+06	4.18333e+06	5.15201e+06	4.82975e+06	7.65323e+06	1.38685	0.00123504	0.00591719	5.66712	2.50262	up
M244T364	258493	161908	165453	227601	4.22435e+06	6.41354e+06	7.55722e+06	7.24091e+06	7.153e+06	6.93806e+06	1.39231	0.00121664	0.00588948	7.00757	2.80891	up
M295T780	2.29952e+06	3.81089e+06	3.04541e+06	3.47298e+06	1.48065e+06	8.40493e+06	8.2503e+06	9.47851e+06	5.94316e+06	4.38033e+06	1.26165	0.00552229	0.0181767	2.58389	1.36954	up
M276T322_2	13886.7	15119.2	13842.4	12646.8	82985.6	504575	344354	344126	315016	279287	1.41215	0.000481277	0.00300533	12.9069	3.69007	up
M455T431_1	24884	15639	24298	17397.4	8.48041e+06	2.90002e+07	2.32461e+07	2.73704e+07	3.08694e+07	2.51068e+07	1.45318	3.75e-06	0.000154572	15.8354	3.98508	up
M452T615	18426.8	17993.8	79008.1	14967.4	68172.4	417271	981943	886836	312129	441979	1.23529	0.0135243	0.0364161	15.3104	3.93644	up
M555T411	20261.6	14865.8	11689.2	22493.6	247589	882520	610215	638823	685845	630580	1.43	1.6e-05	0.000356483	10.8804	3.44365	up
M458T355	164370	396193	361553	521390	353016	880545	876183	730979	831655	604226	1.33472	0.000608627	0.00357577	2.18399	1.12697	up
M288T290	5.64479e+06	3.90612e+06	5.80574e+06	7.8945e+06	4.72454e+06	1.9392e+07	7.26062e+06	1.92678e+07	1.66414e+07	1.87327e+07	1.26349	0.00789875	0.0240318	2.9059	1.53899	up
M104T90	3.60865e+08	4.52443e+08	4.45951e+08	4.69243e+08	4.24932e+08	4432739283	5099263236	5050975376	4999006046	4544345051	1.48917	4.45e-06	0.000173202	11.2037	3.4859	up
M187T95	7.13465e+06	7.22719e+06	6.6899e+06	6.5389e+06	7.30551e+06	1.56692e+07	1.86201e+07	2.8299e+07	1.67149e+07	1.51852e+07	1.2953	0.00783188	0.023899	2.7077	1.43707	up
M297T95	122890	198086	67959.4	9.31047e+06	1.19833e+07	2.01417e+08	1.64974e+08	1.92528e+08	1.88538e+08	1.7689e+08	1.48746	7.77e-07	5.82e-05	42.6306	5.41382	up
M324T662	3.28838e+06	1.45757e+06	1.32163e+06	8.11866e+06	3.26417e+06	1.20443e+07	4.16365e+06	1.61399e+07	1.3408e+07	1.39229e+07	1.17187	0.0107124	0.0306484	3.41991	1.77396	up
M281T684	5.51396e+06	3.61531e+06	4.64942e+06	7.20925e+06	1.27027e+07	2.56785e+07	2.1945e+07	1.93091e+07	1.15587e+07	1.36181e+07	1.20435	0.00725049	0.0223816	2.73397	1.451	up
M314T284	359438	385754	315770	928120	7.62617e+06	7.94525e+06	7.28918e+06	5.67942e+06	4.39904e+06	4.94847e+06	1.01221	0.0420624	0.0905974	3.14723	1.65408	up
M313T167_2	4098.27	275905	198291	0	352912	1.11084e+06	828128	1.00755e+06	1.01126e+06	55759	1.10861	0.0261549	0.0618036	4.82856	2.27159	up
M348T472	431785	314481	350019	312258	650081	2.44711e+06	1.94451e+06	1.8064e+06	1.70773e+06	1.68558e+06	1.43766	0.000100279	0.00102584	4.6591	2.22005	up
M364T288	34177.6	72064.2	39226.5	24325.5	518373	541658	406076	545456	1.1299e+06	368152	1.04258	0.027986	0.0650112	4.34669	2.11992	up
M345T835	2.378e+06	3.56212e+06	3.20327e+06	0	3.53253e+06	5.70112e+06	8.72933e+06	6.01902e+06	6.38297e+06	6.37668e+06	1.27893	0.00156378	0.00700512	2.61986	1.38949	up
M336T96	142285	47695.9	52980.9	78776.3	68814.5	1.36298e+06	3.51157e+06	3.75337e+06	3.33868e+06	3.53649e+06	1.37998	0.00232092	0.00938434	39.6952	5.31089	up
M253T643	1.05557e+06	344597	777271	397518	416383	4.95618e+06	2.97554e+06	2.50353e+06	2.93761e+06	2.73582e+06	1.34048	0.00276171	0.01077	5.38511	2.42898	up
M392T631	116348	123459	155954	165793	385732	347791	581988	667175	1.0338e+06	782446	1.21648	0.00859106	0.0255868	3.60314	1.84925	up
M197T94	7.23903e+06	2.69675e+06	9.0626e+06	1.13647e+07	1.30065e+07	3.32767e+07	2.96843e+07	2.8173e+07	2.46651e+07	2.6244e+07	1.42081	3.46e-05	0.000554937	3.27517	1.71157	up
M179T93	6.01428e+07	8.23757e+07	7.04077e+07	7.982e+07	109309052	2.65037e+08	251494220	2.42945e+08	2.07604e+08	1.96634e+08	1.43842	3.08e-05	0.000522662	2.89441	1.53327	up
M247T80	2.89699e+06	1.41423e+07	1.15088e+07	4.00638e+06	2.89188e+06	1.49668e+07	1.64761e+07	1.81952e+07	1.65967e+07	1.59137e+07	1.19592	0.0157948	0.0411137	2.31754	1.21259	up
M446T64	1.25568e+06	1.10074e+06	1.12486e+06	1.24248e+06	1.06942e+06	4.15354e+06	3.51363e+06	2.41245e+06	1.02723e+06	3.91816e+06	1.11734	0.0328384	0.0738864	2.59357	1.37494	up
M313T665	140507	138580	141507	172828	196436	4.733e+06	5.4396e+06	4.9967e+06	2.8335e+06	5.70276e+06	1.4252	0.000819115	0.00451198	30.0124	4.90749	up
M411T708	373966	554107	747089	796337	1.33631e+06	1.74085e+06	3.30027e+06	2.00956e+06	1.77697e+06	1.46222e+06	1.17509	0.0118153	0.0329828	2.70231	1.43419	up
M470T456	0	0	0	0	9388.94	1.09673e+06	1.27859e+06	1.19932e+06	1.57226e+06	1.25222e+06	1.4725	8.69e-05	0.000950805	681.559	9.41269	up
M275T293_1	227518	418330	508946	400060	521709	883279	882214	873829	968809	851762	1.41601	0.000335213	0.00232952	2.14773	1.10281	up
M301T531	6.44866e+06	6.36238e+06	5.32955e+06	8.86607e+06	9.75034e+06	1.53365e+07	1.61608e+07	1.66658e+07	1.67673e+07	1.44174e+07	1.4299	9.61e-05	0.000994936	2.15871	1.11017	up
M285T670	1.98335e+07	7.122e+06	6.67075e+06	1.61048e+07	1.30621e+07	3.22551e+07	4.84004e+07	3.38961e+07	3.4824e+07	3.86308e+07	1.37288	0.000203548	0.00164874	2.99406	1.5821	up
M175T100	238792	192446	168302	151001	240932	1.24474e+06	1.27233e+06	1.24095e+06	1.46796e+06	1.0549e+06	1.47201	3.67e-05	0.000571175	6.33489	2.66332	up
M345T506	1.42905e+06	5.58707e+06	3.4121e+06	1.54823e+06	7.09937e+06	1.40868e+07	1.45506e+07	11136757	1.45616e+07	7.27559e+06	1.28292	0.00172584	0.00754637	3.22982	1.69145	up
M118T73	1.28446e+08	1.37245e+08	1.39141e+08	1.37102e+08	243224937	5.80296e+08	5.4361e+08	5.05754e+08	5.4339e+08	5.45825e+08	1.47072	3.23e-06	0.000143208	3.46284	1.79196	up
M360T405	1.63387e+07	3.97491e+06	4.16279e+06	1.99482e+07	4.70882e+06	3.67824e+07	3.04547e+07	3.89611e+07	3.02051e+07	2.79081e+07	1.34751	0.000886268	0.00472635	3.34418	1.74165	up
M297T70_2	343974	391692	328790	1.20262e+06	433215	2.30479e+06	1.65497e+06	1.9262e+06	1.9576e+06	553110	1.15075	0.0150328	0.0394252	3.10954	1.6367	up
M461T435	634215	2.17305e+06	931569	461176	630751	4.97276e+06	3.77434e+06	3.58133e+06	4.0162e+06	4.71285e+06	1.405	5.43e-05	0.00072709	4.35904	2.12401	up
M224T101	247818	222979	260823	360666	4.33029e+06	6.31183e+06	5.60655e+06	6.75885e+06	3.95314e+06	3.34566e+06	1.21216	0.00477164	0.016215	4.79034	2.26013	up
M224T35_1	3.72906e+07	1.8715e+07	3.70032e+07	1.37319e+07	1.45592e+07	7.09701e+07	8.96043e+07	1.01846e+08	3.79902e+07	1.01401e+08	1.24136	0.00630692	0.0202485	3.31254	1.72794	up
M353T528	50885.4	54068.6	43413.4	67569.1	374331	1.18171e+06	1.2449e+06	841409	276156	835734	1.2326	0.00876572	0.0260129	7.42021	2.89146	up
M358T214	647396	1.243e+06	578674	755081	1.47438e+06	2.7222e+06	2.69894e+06	2.91909e+06	2.67874e+06	2.84154e+06	1.43683	0.000288555	0.00208443	2.94997	1.5607	up
M153T352	524784	430263	168996	651688	859724	1.66515e+06	1.10261e+06	1.62353e+06	1.57665e+06	1.59364e+06	1.36892	0.000225447	0.00176698	2.86918	1.52064	up
M511T331	6233.17	14201.7	0	3936.84	25054.9	373813	383807	513093	381004	416327	1.4695	7.14e-05	0.000841562	41.8407	5.38683	up
M339T738	5.27693e+06	5.65897e+06	6.38002e+06	1.74752e+07	6.68687e+06	1.15571e+07	3.42149e+07	1.30179e+07	2.80259e+07	2.90768e+07	1.07392	0.0276145	0.06436	2.79408	1.48237	up
M357T463	577061	531556	379518	579001	368688	525087	703105	2.17982e+06	1.83706e+06	1.96005e+06	1.03984	0.0491434	0.102455	2.95799	1.56462	up
M275T91_1	1.57431e+06	1.19602e+06	1.66434e+06	1.45194e+06	1.91849e+06	1.19862e+07	1.14044e+07	1.4593e+07	1.17697e+07	1.18296e+07	1.47722	2.86e-05	0.000501762	7.89008	2.98004	up
M280T822	5.27593e+06	2.60671e+06	2.22537e+06	4.52519e+06	5.29825e+06	9.74619e+06	1.17264e+07	9.51416e+06	6.29877e+06	9.30258e+06	1.29586	0.00149093	0.00675844	2.33742	1.22491	up
M319T344	1.21546e+06	4.02172e+06	3.98734e+06	4.01459e+06	3.0078e+06	6.3439e+06	5.64459e+06	6.32416e+06	6.67066e+06	7.60078e+06	1.31091	0.00164297	0.00729229	2.00556	1.004	up
M202T693	4.06893e+06	4.14225e+06	4.87115e+06	5.66267e+06	8.96962e+06	1.57574e+07	1.36921e+07	1.58253e+07	1.39122e+07	9.67255e+06	1.34334	0.000516845	0.00317628	2.48459	1.31301	up
M409T98	74857.5	41086.7	62698	96103	402632	2.38221e+06	2.92551e+06	3.28459e+06	3.02676e+06	3.14648e+06	1.47262	6.76e-06	0.00020748	21.7981	4.44613	up
M307T73	116050	54652.4	0	0	663140	1.72785e+07	1.22137e+07	1.52263e+06	8.63773e+06	1.06053e+07	1.20602	0.0182369	0.046228	60.2727	5.91343	up
M301T398	547561	536716	534181	611415	682587	2.57023e+06	1.59099e+06	2.27242e+06	1.99009e+06	1.70591e+06	1.41042	0.00112358	0.00557057	3.47804	1.79827	up
M209T581	5.21444e+06	5.34882e+06	5.61283e+06	5.45897e+06	5.37418e+06	1.36358e+07	1.13267e+07	1.21948e+07	1.17074e+07	1.2603e+07	1.4751	4.76e-05	0.000671703	2.2758	1.18638	up
M266T569	692059	751223	1.68664e+06	266776	362993	1.90616e+06	1.39485e+06	1.73583e+06	1.56491e+06	1.36599e+06	1.09826	0.0248881	0.0592922	2.11925	1.08356	up
M335T328	1.61617e+06	1.92682e+06	1.43247e+06	502661	1.63502e+06	2.65267e+06	2.94943e+06	2.68199e+06	2.9826e+06	3.02172e+06	1.32686	0.00277394	0.0107921	2.00874	1.00629	up
M463T183	115817	123655	25869.7	13199.4	366905	160659	448741	707197	536774	640138	1.1167	0.0146139	0.0386549	3.86324	1.94981	up
M333T317	2.14493e+06	613870	2.57005e+06	2.69219e+06	1.87154e+06	4.57956e+06	3.89266e+06	4.15851e+06	3.97579e+06	4.30955e+06	1.33952	0.00266885	0.0104824	2.11432	1.08019	up
M359T169	87806.1	42175.6	71213.5	93154.6	101376	308297	74343.2	517665	461400	468341	1.16334	0.0232568	0.0561642	4.62453	2.20931	up
M258T98	579911	529165	873079	683238	846100	2.07835e+06	2.2611e+06	2.12197e+06	2.0499e+06	2.14933e+06	1.47628	1.5e-06	8.93e-05	3.03593	1.60214	up
M406T711	255865	260154	279831	485057	328252	1.27366e+06	1.11638e+06	1.75198e+06	1.03401e+06	989986	1.36675	0.00178749	0.00773526	3.83183	1.93803	up
M345T529	1.81559e+07	2.75281e+07	1.75198e+07	3.44837e+07	5.99616e+07	163631118	2.0361e+08	9.95999e+07	1.40976e+08	1.2918e+08	1.35673	0.00122523	0.00590622	4.67492	2.22494	up
M347T403	19001.3	13499.4	13877	13561.6	975038	1.48919e+06	1.20778e+06	2.56928e+06	1.11924e+06	1.23125e+06	1.21748	0.00492844	0.0166676	7.35933	2.87957	up
M333T659	1.50745e+06	2.00121e+06	1.353e+06	2.08678e+06	2.80295e+06	5.26689e+06	4.85238e+06	4.41947e+06	3.95021e+06	4.39489e+06	1.40572	6.06e-05	0.000766955	2.34673	1.23065	up
M299T712	1.88414e+06	1.07391e+06	2.84652e+06	3.02466e+06	1.32445e+06	5.05399e+06	1.38752e+07	5.62615e+06	3.65032e+06	6.89715e+06	1.03645	0.0479596	0.100538	3.45715	1.78958	up
M286T419	912851	767177	1.06453e+06	955643	980415	2.00171e+06	2.19443e+06	2.01451e+06	2.08514e+06	2.03833e+06	1.47816	2.08e-07	3.03e-05	2.20785	1.14264	up
M325T172	35133.8	14823.8	201464	34739.2	268608	823214	819654	836211	790511	599573	1.43486	1.24e-05	0.000294883	6.97438	2.80206	up
M134T88	1.51944e+08	1.69556e+08	1.94367e+08	1.4986e+08	1.45051e+08	8.9531e+08	9.29778e+08	9.49309e+08	8.75354e+08	9.09956e+08	1.4919	3.15e-10	7.77e-07	5.62387	2.49156	up
M159T99_2	517584	523957	488687	635317	235411	1.44781e+06	1.57568e+06	841821	1.34773e+06	659734	1.18848	0.0145801	0.0386068	2.44601	1.29043	up
M119T92	5.80575e+07	5.67356e+07	6.2348e+07	6.47519e+07	6.55839e+07	9.31584e+07	1.29151e+08	1.30148e+08	1.51487e+08	118797891	1.37211	0.00222731	0.00910266	2.02533	1.01816	up
M148T90	586869998	5.88359e+08	6.35991e+08	6.00252e+08	5.64082e+08	1549398359	1835489899	2128215009	1938670774	1807397472	1.46138	0.000156088	0.00138461	3.11175	1.63772	up
M182T79	3.93245e+06	3.3346e+06	3.95944e+06	4.0533e+06	2.68251e+06	6.31014e+06	1.16748e+07	1.35474e+07	1.24142e+07	1.31839e+07	1.34245	0.00341513	0.0125927	3.18057	1.66929	up
M147T78	2.33897e+08	2.35431e+08	2.45757e+08	2.68283e+08	2.04586e+08	6.76869e+08	7.01943e+08	6.72081e+08	663456316	6.35995e+08	1.4896	2.09e-09	2.58e-06	2.82026	1.49583	up
M133T116	2.66332e+07	1.2308e+08	5.93113e+07	5.42619e+06	8.45014e+07	270002167	1.52477e+08	270712756	1.63067e+08	1.93344e+08	1.26633	0.00206979	0.00861568	3.51095	1.81186	up
M166T92	6.95034e+07	9.75756e+07	8.55714e+07	1.04905e+08	8.96331e+07	6.55195e+08	6.7682e+08	6.90471e+08	6.38087e+08	5.50027e+08	1.48395	1.05e-05	0.00026506	7.17952	2.84389	up
M219T88	1.52714e+06	686116	1.69089e+06	2.29125e+06	1.33206e+06	1.40248e+07	1.62581e+07	2.15276e+07	1.43683e+07	1.73382e+07	1.44772	0.000257694	0.001938	11.095	3.47184	up
M263T442	4.7072e+07	3.44025e+07	3.58751e+07	3.90738e+07	6.96624e+07	1.81949e+08	244901276	2.94033e+08	155717791	1.38877e+08	1.3203	0.00460911	0.0158701	4.49155	2.16721	up
M133T93	4.94727e+07	6.42435e+07	5.9117e+07	6.9769e+07	9.45792e+07	2.21098e+08	2.18088e+08	2.33448e+08	1.67795e+08	1.58352e+08	1.40648	0.000270962	0.00201025	2.96215	1.56664	up
M120T89	7.38489e+07	7.98966e+07	8.53303e+07	7.68301e+07	8.62194e+07	3.69016e+08	3.98218e+08	4.60057e+08	3.85466e+08	4.018e+08	1.48049	2.22e-05	0.000419691	5.00978	2.32475	up
M406T463	114093	104700	48760	105187	127769	548430	415929	454228	616167	326880	1.39351	0.00123306	0.00591511	4.71846	2.23832	up
M549T507	66513	59723.6	135826	67786.9	231864	603060	798111	447371	293281	487481	1.26991	0.00544186	0.0179494	4.68086	2.22677	up
M339T110	190475	144092	230195	162128	126013	1.39657e+06	3.09685e+06	2.67927e+06	897074	3.43787e+06	1.24571	0.0123651	0.0340746	13.4923	3.75407	up
M247T350	2.29704e+06	818059	2.49685e+06	2.72373e+06	947265	4.85694e+06	4.65421e+06	5.92095e+06	5.37961e+06	4.50809e+06	1.38083	0.000314828	0.00221332	2.72756	1.44761	up
M471T508	13171.3	19253.3	18399.7	21484.1	29336.7	150553	177163	265882	285281	166756	1.38121	0.00228556	0.00927934	10.2871	3.36277	up
M155T779	6.30696e+06	7.13851e+06	6.88791e+06	6.4275e+06	1.30166e+07	1.4742e+07	1.54732e+07	1.82241e+07	2.26282e+07	16105988	1.29707	0.00114098	0.00561359	2.19153	1.13194	up
M407T493	460158	1.76826e+06	1.76746e+06	488691	1.09457e+06	3.91372e+06	3.59702e+06	2.87291e+06	3.88083e+06	3.88382e+06	1.38629	0.000173416	0.00148052	3.25289	1.70172	up
M229T117	266868	313990	228629	88845	128439	1.17073e+06	5.79615e+06	3.29592e+06	6.8298e+06	5.02016e+06	1.2401	0.0133129	0.0360257	21.5362	4.42869	up
M409T723	208530	204744	197557	237344	244102	1.27139e+06	1.58499e+06	1.93273e+06	1.45569e+06	897622	1.38999	0.00207792	0.00863966	6.53902	2.70908	up
M290T400	2.21485e+06	8.77582e+06	8.34974e+06	9.54105e+06	8.31549e+06	3.20185e+07	1.38464e+07	4.06563e+07	1.51999e+07	1.54793e+07	1.06492	0.0405404	0.087971	3.15081	1.65572	up
M261T430	9.24517e+06	9.74776e+06	5.7901e+06	6.8024e+06	1.54602e+07	2.34098e+07	1.8476e+07	2.18402e+07	2.10293e+07	2.04355e+07	1.35967	0.000924832	0.00484067	2.23593	1.16088	up
M216T103	99014.8	73140.1	199643	148557	465390	589070	704773	1.18216e+06	512980	659411	1.20534	0.00688779	0.0216768	3.70116	1.88798	up
M371T561	554683	270516	262691	304532	439602	2.56603e+06	1.66782e+06	2.43666e+06	1.60911e+06	2.48184e+06	1.412	0.000672816	0.00387006	5.87409	2.55436	up
M439T678	4669.13	3377.99	6886.69	3507.61	0	571999	436368	407470	86422.2	442339	1.28545	0.00883754	0.0261945	105.447	6.72038	up
M361T377	2.43831e+06	4.1234e+06	4.04213e+06	1.71122e+06	4.12221e+06	9.02202e+06	6.95285e+06	8.66484e+06	2.6407e+06	8.10502e+06	1.07857	0.0273599	0.0639477	2.15275	1.10618	up
M352T356	423698	320165	261984	302743	365814	1.99421e+06	1.36542e+06	1.44319e+06	1.44694e+06	1.17395e+06	1.41735	0.000833548	0.00456098	4.43365	2.1485	up
M306T712	5.49392e+06	1.0172e+07	4.97331e+06	1.28239e+07	1.4001e+07	2.26746e+07	2.15593e+07	2.50486e+07	2.50709e+07	1.33122e+07	1.24991	0.00304008	0.011484	2.26836	1.18165	up
M369T816	3.24968e+07	2.52755e+07	3.27878e+07	2.63063e+07	2.79766e+07	6.34721e+07	5.53981e+07	6.23072e+07	6.57002e+07	6.20659e+07	1.46517	6.74e-07	5.29e-05	2.13296	1.09285	up
M116T87	2.17945e+07	2.34038e+07	2.88845e+07	2.04404e+07	2.28724e+07	1.04554e+08	1.08906e+08	1.09277e+08	1.0489e+08	1.18483e+08	1.48659	4.55e-08	1.18e-05	4.65187	2.21781	up
M125T92	4.6064e+06	8.6024e+06	4.20506e+06	8.464e+06	8.76322e+06	1.30244e+07	1.77756e+07	1.69112e+07	1.75632e+07	1.61422e+07	1.38599	0.000137217	0.00125321	2.35029	1.23284	up
M359T333	490336	365951	405646	722551	785821	2.12532e+06	793415	1.75513e+06	1.70647e+06	1.49399e+06	1.25536	0.00701005	0.0219497	2.8424	1.50711	up
M240T81_1	3.46225e+06	6.26601e+06	2.87062e+06	1.94779e+06	3.65125e+06	1.7551e+07	1.25161e+07	1.36277e+07	1.24106e+07	1.36448e+07	1.42141	3.47e-05	0.000554937	3.83287	1.93842	up
M387T434	2.63937e+06	2.40191e+06	3.36389e+06	2.81009e+06	2.84827e+06	1.1072e+07	7.39151e+06	7.90368e+06	9.61871e+06	8.05811e+06	1.42252	0.000617526	0.00361516	3.13179	1.64699	up
M341T96	2.65282e+07	2.35913e+07	2.47935e+07	2.61067e+07	1.89936e+07	5.17568e+07	5.65839e+07	6.19936e+07	5.17843e+07	6.08117e+07	1.45925	5.83e-06	0.000189405	2.35749	1.23725	up
M318T442	1.29685e+07	1.23133e+07	1.60414e+07	1.50133e+07	1.42117e+07	5.34665e+07	4.44199e+07	5.20416e+07	5.74433e+07	4.49926e+07	1.46685	6.38e-05	0.000785614	3.57718	1.83882	up
M170T73_2	7.97039e+06	6.23942e+06	8.85592e+06	9.02315e+06	8.54987e+06	2.16367e+07	2.04717e+07	2.34745e+07	2.23154e+07	2.21265e+07	1.48042	4.53e-08	1.18e-05	2.70739	1.4369	up
M236T113	251482	662846	733974	989831	166398	1.54514e+06	6.78329e+06	3.73343e+06	6.88786e+06	6.28361e+06	1.24146	0.0121225	0.0334997	8.99734	3.1695	up
M268T838_2	0	5.54157e+06	5.9819e+06	0	9.74818e+06	1.1647e+07	1.1427e+07	1.17088e+07	8.24487e+06	8.81108e+06	1.08081	0.0279139	0.0649353	2.43698	1.2851	up
M571T510	125976	248887	202723	210354	1.07485e+06	1.09558e+06	1.59446e+06	1.89176e+06	1.55581e+06	2.42203e+06	1.27915	0.00159238	0.00710745	4.59508	2.20009	up
M265T778	911548	935462	960474	876087	1.73176e+06	1.98848e+07	2.5151e+07	1.97491e+07	1.98539e+07	2.14235e+07	1.47868	2.95e-05	0.00050794	19.5855	4.29172	up
M318T335	1.4058e+06	1.31796e+06	1.28506e+06	1.2709e+06	1.241e+06	3.28316e+06	3.11831e+06	4.40682e+06	2.79489e+06	2.4097e+06	1.33781	0.00469658	0.0160372	2.4557	1.29613	up
M345T689	233840	1.18795e+06	1.31289e+06	1.09142e+06	1.48757e+06	3.45788e+06	4.38959e+06	4.93527e+06	3.6781e+06	3.47464e+06	1.40929	6.51e-05	0.000800089	3.75173	1.90756	up
M282T137	308742	281134	211152	229546	319235	3.54967e+06	681910	569439	2.54417e+06	2.19515e+06	1.06849	0.0450238	0.0956417	7.06792	2.82129	up
M449T470	135397	86702.5	162791	76521.5	111906	367218	310792	308076	326927	384171	1.43722	7.39e-06	0.000219971	2.96029	1.56574	up
M358T495	0	0	0	0	8.24961e+07	6.31358e+07	1.00891e+08	1.06245e+08	8.28131e+07	1.09177e+08	1.22274	0.0064239	0.020491	5.60345	2.48631	up
M357T808	9.21703e+06	2.74972e+06	1.08225e+06	1.12337e+06	1.78076e+06	1.09844e+07	1.31761e+07	4.83918e+06	1.85878e+07	8.59407e+06	1.07482	0.0227734	0.0551316	3.52167	1.81626	up
M279T790	2.03998e+06	1.82016e+06	1.28962e+06	1.92026e+06	3.29068e+06	9.94902e+06	975776	1.20293e+07	1.30749e+07	1.02112e+07	1.13562	0.0278686	0.0648604	4.46303	2.15802	up
M166T311	1.45866e+06	1.48704e+06	1.25545e+06	2.27807e+06	2.02711e+06	6.54485e+06	4.65615e+06	6.43975e+06	5.08407e+06	1.89663e+06	1.1994	0.0169773	0.0435765	2.89449	1.53331	up
M134T73	465657	1.41502e+06	4.16719e+06	3.82772e+06	2.83854e+06	5.70324e+06	2.28591e+07	1.43547e+07	1.81886e+07	2.30118e+07	1.24861	0.0099728	0.0290027	6.61606	2.72597	up
M436T167	5318644	4.71814e+06	4.96171e+06	4.98632e+06	4.12912e+06	1.06033e+07	11544659	1.09924e+07	1.25052e+07	9.99364e+06	1.46464	1.72e-05	0.000367035	2.30735	1.20623	up
M302T509	2.55947e+06	1.35592e+06	2.17205e+06	2.53455e+06	2.17419e+06	6.61202e+06	6.42735e+06	6.31919e+06	6.11354e+06	6.93073e+06	1.47496	9.01e-07	6.47e-05	3.00132	1.5856	up
M175T523	727848	841035	711224	2.5124e+06	836702	2.74926e+06	2.24021e+06	3.13508e+06	2.75763e+06	2.4728e+06	1.23941	0.0079792	0.024217	2.37244	1.24637	up
M350T742	9.46008e+06	8.88501e+06	5.72331e+06	1.3223e+07	6.87658e+06	1.95516e+07	2.33319e+07	2.23183e+07	2.49308e+07	2.50129e+07	1.42517	3.4e-05	0.00055286	2.60699	1.38238	up
M354T122	408591	1.19361e+06	623294	2.84864e+06	2.13243e+06	5.13142e+06	3.42328e+06	4.80146e+06	1.77012e+06	3.46542e+06	1.0977	0.0177989	0.0453556	2.57982	1.36727	up
M273T442	645024	566160	2.77363e+06	2.90363e+06	3.07666e+06	5.48456e+06	3.07328e+06	4.19653e+06	3.95039e+06	3.41663e+06	1.07217	0.0223437	0.0542241	2.01919	1.01377	up
M437T167	639790	2.88428e+06	2.8054e+06	3.20386e+06	2.90016e+06	8.5956e+06	7.42293e+06	7.32467e+06	8.11171e+06	7.79792e+06	1.44262	5.63e-05	0.000747813	3.15702	1.65857	up
M700T823	1.65395e+06	563146	2.35443e+06	2.87476e+06	2.64457e+06	4.37232e+06	3.63862e+06	5.07845e+06	4.11064e+06	4.45371e+06	1.29238	0.00255569	0.0101021	2.14588	1.10157	up
M396T807	3.25774e+06	988906	933544	4.13361e+06	4.66419e+06	8.54174e+06	8.73927e+06	1.03662e+07	7.05382e+06	7.32843e+06	1.34492	0.000573728	0.00346045	3.00683	1.58824	up
M155T789	4.19601e+06	5.17057e+06	6.11824e+06	5.80274e+06	9.73659e+06	1.80812e+07	1.45685e+07	2.14314e+07	2.18411e+07	1.67871e+07	1.39561	0.000148068	0.00133019	2.98829	1.57932	up
M202T81	172346	44221.3	169862	127577	1.0257e+06	2.15179e+06	8.68595e+06	7.36453e+06	8.45649e+06	9.28953e+06	1.31226	0.00564885	0.0185455	23.3474	4.54519	up
M441T167	7.85789e+06	7.79034e+06	9.29655e+06	8.63507e+06	7.27159e+06	2.20025e+07	2.05871e+07	2.03208e+07	2.15647e+07	2.17751e+07	1.48702	4.32e-09	3.03e-06	2.60089	1.37901	up
M338T100	257418	247328	310946	330792	383133	1.73338e+06	799501	1.37547e+06	1.62386e+06	1.14398e+06	1.35706	0.00328251	0.0121946	4.36462	2.12585	up
M113T93_3	71525302	7.30607e+07	7.99374e+07	8.52385e+07	8.07967e+07	1.2985e+08	1.70854e+08	1.82902e+08	1.94668e+08	1.87142e+08	1.40962	0.00084886	0.00460659	2.21584	1.14785	up
M356T817	8.87008e+06	1.02768e+07	9.00178e+06	1.13157e+07	8.77111e+06	2.34409e+07	1.82549e+07	2.74054e+07	2.14778e+07	2.10039e+07	1.41053	0.000589307	0.00351044	2.31329	1.20995	up
M252T108	2.96675e+06	3.29636e+06	3.12471e+06	2.98445e+06	6.67763e+06	1.16961e+07	1.06888e+07	1.05968e+07	1.07498e+07	1.26803e+07	1.42436	7.79e-05	0.000884727	2.96127	1.56621	up
M334T333	546213	482631	516679	800512	696125	2.92055e+06	1.64384e+06	2.63844e+06	2.77758e+06	2.29005e+06	1.409	0.000827397	0.00454021	4.03347	2.01202	up
M399T423	42995.6	55279	45199.3	72669.4	82331.9	249834	137931	195599	147318	166439	1.33484	0.00239674	0.00961224	3.00568	1.58769	up
M330T451	268436	47720.5	250039	40744.9	173055	685272	658836	711131	653436	575660	1.42944	0.000114117	0.00111434	4.21071	2.07406	up
M350T527	886165	826685	997498	4.85145e+06	7.08493e+06	7.61767e+06	9.67985e+06	7.98369e+06	8.15757e+06	7.71563e+06	1.21851	0.0124685	0.0343023	2.8098	1.49047	up
M322T487	26212.4	52710.7	28174.5	10065.8	45615.8	1.30691e+06	1.04452e+06	462112	881205	906834	1.37096	0.00289549	0.0111422	28.2688	4.82114	up
M319T383	146455	79033.3	64192.8	68645.9	216274	317650	344501	137472	411782	374584	1.17551	0.00929871	0.0273808	2.76016	1.46475	up
M324T467	344505	312449	581829	347982	1.57437e+06	1.78148e+06	1.77088e+06	1.95083e+06	1.88705e+06	2.37601e+06	1.29463	0.0029739	0.0112865	3.08948	1.62736	up
M187T426	5.24415e+06	4.96635e+06	4.39713e+06	4.51702e+06	5.96921e+06	1.98446e+07	1.55115e+07	1.76791e+07	1.6004e+07	1.47093e+07	1.4583	8.81e-05	0.000954107	3.33742	1.73873	up
M332T503	106900	38533.3	44743.6	69439.5	371875	2.82512e+06	1.72545e+06	2.25707e+06	1.30491e+06	1.47748e+06	1.36557	0.00234851	0.00944952	15.1863	3.9247	up
M217T187	1.55289e+07	1.46422e+07	1.7591e+07	1.7071e+07	5.81511e+07	6.82467e+07	5.28554e+07	5.01209e+07	5.39631e+07	5.5846e+07	1.16314	0.0163365	0.042217	2.28511	1.19226	up
M250T99	2.67648e+06	1.6997e+06	1.72002e+06	1.94949e+06	1.73706e+06	4.3243e+06	4.30631e+06	4.96573e+06	3.70763e+06	4.00587e+06	1.4158	3.8e-05	0.00058315	2.17831	1.12321	up
M342T612	234613	36846.5	296163	159932	1.08693e+08	2.10385e+08	3.20906e+08	3.08041e+08	2.64936e+08	304591779	1.41994	2.31e-05	0.000423946	12.8756	3.68657	up
M430T813	679979	1.12321e+06	1.41656e+06	1.42436e+06	1.71781e+06	2.76599e+07	7.61641e+06	9.06135e+06	2.1077e+07	1.25967e+07	1.19813	0.0197429	0.0490938	12.2623	3.61615	up
M257T415	52401.7	34912.2	30861.3	20855.9	6.76179e+06	4.11516e+06	6.16784e+06	6.70978e+06	6.73185e+06	5.72276e+06	1.10858	0.0251634	0.0599193	4.26723	2.0933	up
M256T137	5.07696e+06	7.8517e+06	5.2975e+06	6.89242e+06	8.15701e+06	4.16422e+07	3.78026e+07	3.76858e+07	3.51298e+07	5.3659e+07	1.43948	0.000342285	0.00237199	6.1883	2.62954	up
M306T349	23155.5	29437	24028.1	153427	109502	251531	239265	205264	62972.5	257165	1.09175	0.0187041	0.0471611	2.99278	1.58148	up
M336T77	7.23011e+06	5.72033e+06	6.14946e+06	6.8225e+06	3.49026e+06	4.07524e+06	1.64622e+07	1.45231e+07	1.42677e+07	1.63302e+07	1.08827	0.0323296	0.0728437	2.23232	1.15854	up
M290T315	3.74953e+06	1.08975e+06	4.76938e+06	3.66541e+06	5.52423e+06	9.4315e+06	7.8356e+06	9.72223e+06	8.70103e+06	8.02895e+06	1.35005	0.00110306	0.00548314	2.32571	1.21767	up
M314T527	0	12417	25872.4	0	122284642	1.11229e+08	1.98038e+08	2.16278e+08	1.85316e+08	2.14512e+08	1.30572	0.00102473	0.00524142	7.565	2.91934	up
M357T461	394002	341274	291757	273130	284228	1.88262e+06	1.80487e+06	1.93991e+06	1.54877e+06	1.77491e+06	1.48134	5.71e-06	0.000189405	5.64954	2.49813	up
M376T305	138672	236882	242365	18914.4	416877	1.60268e+06	1.4545e+06	1.89453e+06	1.56104e+06	1.75083e+06	1.46364	7.21e-07	5.48e-05	7.84237	2.97129	up
M173T581	1.36901e+06	1.40169e+06	1.18566e+06	1.63533e+06	1.70233e+06	3.82863e+06	3.23897e+06	3.12843e+06	2.68132e+06	3.36209e+06	1.42223	0.000143156	0.00129548	2.22641	1.15472	up
M380T698	37155.8	31884.4	108661	256924	411115	730619	1.02098e+06	739902	507187	179513	1.08529	0.0254401	0.0604326	3.75789	1.90992	up
M329T395	213281	282743	216828	244571	371892	660633	798492	612996	576979	578956	1.39938	0.00011464	0.00111503	2.42836	1.27998	up
M262T371	145047	166756	135427	173203	473200	575065	637904	720023	628642	603630	1.35241	0.00162022	0.00720566	2.89427	1.5332	up
M244T73	6.30724e+07	6.23375e+07	6.94637e+07	74790054	189055865	6.78358e+08	6.19567e+08	6.32111e+08	5.95714e+08	6.5359e+08	1.47853	6.42e-07	5.18e-05	6.9309	2.79304	up
M408T175	3306.79	11597	14308.4	5622.92	164130	695606	851748	1.12574e+06	1.14131e+06	1.05197e+06	1.43829	0.000154929	0.00137929	24.4584	4.61226	up
M359T95	220276	1.72193e+06	134912	1.94829e+06	539883	4.28685e+06	2.75024e+06	1.18023e+06	2.96852e+06	3.57544e+06	1.121	0.0147454	0.0388778	3.23337	1.69304	up
M418T415	19416.3	12505.9	11993.7	15530.2	13561.9	1.7519e+06	1.12279e+06	1.06455e+06	1.40636e+06	928285	1.4211	0.00107157	0.0053961	85.9342	6.42516	up
M353T88	79490.3	66553.3	616570	42086.3	866494	5.63235e+06	2.34119e+06	6.34498e+06	8.10097e+06	7.01533e+06	1.33315	0.00415049	0.0146378	17.6131	4.13857	up
M286T712	210084	270241	219272	170201	1.85876e+06	6.08208e+06	3.25359e+06	3.94664e+06	3.75987e+06	673656	1.1313	0.0221526	0.0538662	6.49275	2.69883	up
M416T474	1630.64	1784.66	1367.22	0	41217.8	571990	297716	329752	341861	405873	1.40365	0.00125239	0.00594434	42.33	5.40361	up
M256T289	688091	1.77667e+06	1.63891e+06	1.30312e+06	2.33612e+06	2.88167e+06	4.16962e+06	2.63408e+06	4.14797e+06	3.21023e+06	1.25745	0.00233137	0.00939627	2.20118	1.13828	up
M371T433	38489.9	118972	37456.9	35606.9	65564.4	979267	512133	728555	772164	562091	1.40609	0.00113507	0.00559731	12.0038	3.58542	up
M663T578	824452	618547	799083	1.51533e+06	1.37314e+06	2.16014e+06	2.69892e+06	1.81038e+06	2.76192e+06	2.35621e+06	1.32632	0.00068208	0.00390516	2.29752	1.20008	up
M383T722	288686	279727	280132	463114	2.32237e+06	8.95282e+06	1.43304e+07	1.36265e+07	8.09807e+06	9.1324e+06	1.39614	0.000877638	0.00471862	14.8981	3.89706	up
M316T401	3.38219e+06	2.99622e+06	2.79205e+06	3.10731e+06	3.06333e+06	1.18583e+07	8.05654e+06	9.36421e+06	8.19517e+06	7.9921e+06	1.41478	0.00108259	0.00542505	2.96369	1.5674	up
M273T101	380246	73470.9	80488.9	145631	98133.7	745186	876367	1.20383e+06	642781	386342	1.24363	0.00715975	0.0222632	4.95457	2.30876	up
M394T790	168585	913091	577958	1.46687e+06	2.81448e+06	3.90831e+06	4.5091e+06	4.90347e+06	5.49151e+06	3.56124e+06	1.34216	0.000578358	0.00346804	3.76598	1.91303	up
M456T496	871370	264006	236543	232916	348693	7.85486e+06	6.80917e+06	5.59252e+06	6.10306e+06	5.38644e+06	1.46174	9.2e-05	0.00097339	16.2506	4.02242	up
M435T323	108921	93627.5	80982	88387.1	130173	295029	222554	229447	236596	147511	1.3068	0.00387075	0.0139398	2.25285	1.17175	up
M455T431_2	27517.3	15639	24298	17397.4	454980	1.48515e+06	1.36037e+06	1.25987e+06	1.58536e+06	3.86741e+06	1.17002	0.0203506	0.0502762	17.7058	4.14615	up
M351T102	214791	85422.1	205244	194970	288701	1.19646e+06	1.61891e+06	1.00347e+06	1.18602e+06	808750	1.38804	0.00144812	0.00662513	5.8775	2.5552	up
M367T783	2.97295e+06	2.8562e+06	3.11011e+06	3.52686e+06	3.73376e+06	1.18447e+07	1.43146e+07	1.38955e+07	1.53251e+07	1.27728e+07	1.47412	2.79e-05	0.00049462	4.20699	2.07279	up
M408T693	118772	451092	354258	116532	117340	750442	159694	812562	731593	748464	1.06787	0.0246773	0.0589605	2.76578	1.46769	up
M342T321	142374	133943	270826	157014	102890	579502	452463	512273	454604	355619	1.37619	0.000219728	0.00175067	2.91738	1.54467	up
M225T429	1.10464e+06	1.00735e+06	956538	994155	1.49288e+06	1.34402e+06	3.41976e+06	2.83949e+06	2.93342e+06	3.62925e+06	1.23232	0.0109728	0.0311231	2.54987	1.35042	up
M358T413	198418	234934	212254	240262	431862	622430	635433	579848	632069	442308	1.33984	0.000510388	0.00314051	2.20993	1.144	up
M494T412	12270.7	13742.5	22606.8	24529.7	83730.9	324615	514817	537890	592387	613953	1.42591	0.000427023	0.00276529	16.469	4.04168	up
M367T434	33126.1	32718	53684.3	31126.6	34030.7	284333	232605	182048	119835	406572	1.24055	0.0126645	0.0347448	6.63502	2.7301	up
M396T578_1	1.12212e+06	1.0639e+06	970482	212334	197510	1.07192e+06	1.77552e+06	1.35587e+06	1.94601e+06	2.32039e+06	1.11707	0.0119919	0.0332501	2.3749	1.24787	up
M214T329	574015	1.17531e+06	742476	703839	2.37122e+06	2731621	2.96496e+06	1.98735e+06	3.23428e+06	1.75047e+06	1.12829	0.0119639	0.0332371	2.27574	1.18633	up
M190T86	1.84131e+06	1.8884e+06	4.29346e+06	388428	1.68509e+06	8.9032e+06	1.19423e+07	1.33611e+07	1.28592e+07	1.0448e+07	1.42563	2.38e-05	0.000435942	5.69629	2.51002	up
M459T782	4.71058e+06	1.59359e+06	2.64203e+06	1.8459e+06	1.69582e+06	2.50332e+06	9.69152e+06	8.34586e+06	8.52133e+06	1.00669e+07	1.16773	0.0139721	0.0373369	3.13335	1.64771	up
M207T474	737584	1.00145e+06	716405	1.05634e+06	758250	3.1058e+06	2.44481e+06	2.89072e+06	2.94404e+06	2.58544e+06	1.46721	4.7e-06	0.000174527	3.27183	1.7101	up
M697T823_1	1.6728e+07	3.25011e+07	2.53165e+07	4.77345e+07	3.57678e+07	7.61565e+07	6.4737e+07	6.47069e+07	6.5401e+07	7.61527e+07	1.37278	0.000630975	0.00365921	2.19651	1.13521	up
M677T492	66578.8	73727.7	62764.4	82212.6	59216.8	63262.9	200160	198831	370369	228622	1.07349	0.042419	0.0912858	3.08053	1.62318	up
M333T380	1.68987e+06	4.89779e+06	3.84434e+06	3.09123e+06	1.80848e+06	1.2878e+07	1.09082e+07	1.29053e+07	1.16932e+07	1.23726e+07	1.45846	6.34e-06	0.000199452	3.96285	1.98654	up
M316T412	7.80869e+06	8.22387e+06	8.51902e+06	9.79334e+06	9.81473e+06	2.67421e+07	2.6321e+07	2.71851e+07	2.6666e+07	2.55843e+07	1.49139	4.64e-09	3.03e-06	3.00044	1.58518	up
M747T313_2	8302.15	14892.3	3634.86	6680.35	6020.59	186239	318455	165037	311314	413182	1.34437	0.00410133	0.0144955	35.2699	5.14036	up
M341T369	63116.9	86744	61585.2	72218	188455	316552	334987	280708	302515	366723	1.4077	0.000117672	0.00113337	3.39212	1.76219	up
M573T557	9095.73	11578	15600.9	56469.1	12567.3	150082	240385	95490.3	123936	115834	1.27926	0.0058405	0.0190355	6.89128	2.78477	up
M789T691	47058.6	76531	37338.6	135458	92951.5	1.03376e+06	2.35182e+06	942564	600731	1.07656e+06	1.1929	0.0198258	0.0492258	15.4247	3.94717	up
M678T579_2	354749	1.16576e+06	844359	960915	1.08656e+06	2.25127e+06	2.65456e+06	2.35189e+06	581490	2.56037e+06	1.07395	0.0314907	0.0713415	2.35693	1.23691	up
M377T351	56423	47683.6	52002.6	50847	157096	448817	77085.7	351531	384708	331813	1.18455	0.0151222	0.0396175	4.37837	2.13039	up
M335T390	112518	157799	284215	141261	396784	422782	716372	610640	677231	949155	1.26142	0.0029188	0.0111797	3.09011	1.62766	up
M509T407	280062	177480	157819	204262	107585	529420	657923	415841	518332	473731	1.38322	0.000223065	0.00176385	2.79899	1.48491	up
M329T313_2	890741	1.07882e+06	478423	637918	794200	4.54575e+06	1.82874e+06	2.09726e+06	3.45022e+06	1.80392e+06	1.1768	0.0208645	0.0513152	3.5375	1.82273	up
M439T723	815906	467183	400201	1.11691e+06	747185	1.75822e+06	1.91827e+06	2.02655e+06	1.57558e+06	1.08984e+06	1.28355	0.00200396	0.00840539	2.35905	1.23821	up
M386T710	0	0	0	0	2.06328e+06	3.40181e+06	4.28459e+06	3.47812e+06	4.54866e+06	4.48287e+06	1.3966	0.000184219	0.00153755	9.78832	3.29106	up
M449T392	1745.46	0	0	0	326196	636154	446785	363012	584540	425793	1.30968	0.00105203	0.00533686	7.49001	2.90497	up
M415T218	59919.5	230183	114247	208143	74706.3	483899	666456	693321	625936	227537	1.25804	0.00659548	0.0209167	3.92485	1.97264	up
M441T485	4283.55	1525.27	2975.92	1897.15	64755.6	817061	802976	826450	932494	865789	1.48876	5.48e-08	1.29e-05	56.2687	5.81426	up
M316T115	27169.3	37313.2	47531.3	40159	209759	375535	451834	456118	937902	289068	1.18157	0.0164879	0.0425415	6.93627	2.79416	up
M286T425_1	1.88702e+07	3.67169e+07	2.84632e+07	2.23274e+07	1.86385e+07	4.84477e+07	3.75001e+07	6.23382e+07	6.48487e+07	6.2309e+07	1.28435	0.00208351	0.00864367	2.20326	1.13964	up
M721T810_1	1.1856e+06	1.25466e+06	817115	748846	3.23991e+06	4.87774e+06	2.7079e+06	5.82068e+06	2.64131e+06	4.81035e+06	1.15447	0.00981398	0.0285913	2.8785	1.52532	up
M651T454	123537	130394	105982	182512	146085	374717	327670	309444	342476	261114	1.41835	7.78e-05	0.000884727	2.34626	1.23036	up
M446T321	23983.2	74712.6	16061.3	56069.7	6.42141e+06	7.21308e+06	8.8118e+06	7.3379e+06	8.03368e+06	7.09794e+06	1.28872	0.00614234	0.0198362	5.83936	2.54581	up
M281T387	80213.1	74064.6	61055.9	81495.2	454086	1.17092e+06	378754	493226	919273	727870	1.18023	0.0107	0.0306309	4.91407	2.29692	up
M502T393	39570.5	117244	25458.8	39897	27746.8	354298	397316	408069	317861	222669	1.4061	0.000257144	0.00193681	6.8031	2.76619	up
M475T503	21075	15846.7	9610.82	21015.1	57032.2	257788	248145	282291	319492	289616	1.47407	6.92e-07	5.34e-05	11.2164	3.48753	up
M383T439	41681.9	35677.1	101028	41303.8	149691	465140	440560	499976	533029	476671	1.46738	1.15e-06	7.45e-05	6.53898	2.70907	up
M307T641	1.28926e+06	4.56986e+06	1.05214e+06	1.3396e+06	1.08664e+06	3.04476e+07	4.4948e+07	3.3254e+07	2.43805e+07	3.14399e+07	1.42641	0.000571127	0.0034498	17.614	4.13865	up
M427T491	182142	182017	183274	230173	271243	5.06494e+06	5.16199e+06	4.74002e+06	3.91182e+06	4.0578e+06	1.47575	6.54e-05	0.000800089	21.8683	4.45077	up
M300T453	762891	736351	762535	820432	1.66522e+06	2.02864e+06	2.03294e+06	2.51608e+06	2.67559e+06	2.16224e+06	1.35009	0.000456996	0.0028801	2.40456	1.26578	up
M372T413	178941	200720	66067.7	185533	228593	799261	598597	617698	624047	546931	1.43155	4.32e-05	0.000628098	3.7059	1.88982	up
M430T375	180988	171711	286510	270327	444479	705885	622547	613552	392978	653527	1.26289	0.00206157	0.00858873	2.20713	1.14217	up
M681T838	950454	1.19504e+06	0	1.43454e+06	1.72818e+06	3.07052e+06	2.67042e+06	2.74638e+06	1.47803e+06	1.73116e+06	1.09245	0.0174944	0.0446488	2.20347	1.13978	up
M711T100	1.02008e+06	2.92201e+06	3.87472e+06	3.02308e+06	1.64948e+06	3.8943e+06	6.92742e+06	4.61155e+06	6.86672e+06	1.32952e+07	1.01748	0.0469676	0.0989624	2.85003	1.51098	up
M383T361	277425	186515	74299	71512.5	231333	1.17497e+06	775791	1.07143e+06	867259	832028	1.42624	9.28e-05	0.000979281	5.61355	2.48891	up
M471T430	95446.4	94822.7	32618.2	111480	122579	191130	148139	303778	195071	169541	1.17223	0.0109106	0.0310179	2.2052	1.14091	up
M441T99	268502	182623	46045.9	336615	268996	2.90997e+06	3.22992e+06	3.78264e+06	2.59599e+06	3.18398e+06	1.46703	6.02e-05	0.000766955	14.239	3.83178	up
M253T99_1	1.76292e+06	965721	2.75617e+06	6.92372e+06	4.27272e+06	1.0318e+07	1.01016e+07	9.25186e+06	8.26543e+06	9.29746e+06	1.33547	0.00285223	0.0110015	2.83158	1.50161	up
M572T510	3192.26	9468.9	3986.82	0	301954	207193	466202	499578	396468	693704	1.20686	0.00494931	0.0167268	7.10337	2.8285	up
M256T101	1.1409e+08	107982365	1.08805e+08	1.03887e+08	1.14941e+08	1.76595e+08	2.65064e+08	2.17367e+08	273684859	2.0191e+08	1.36256	0.00305622	0.0115361	2.06405	1.04548	up
M399T732	193127	399850	227012	528298	495852	2.66733e+06	1.42299e+06	1.20678e+06	2.10721e+06	985296	1.239	0.0121213	0.0334997	4.54934	2.18566	up
M388T224	4.64855e+06	2.89128e+06	740970	3.42089e+06	9.54672e+06	1.03267e+07	1.59321e+07	2.66912e+07	1.56533e+07	2.49621e+07	1.23858	0.00607495	0.0196314	4.40341	2.13862	up
M219T103	1.11326e+06	1.098e+06	1.29209e+06	1.15701e+06	1.02086e+06	1.51055e+06	4.99576e+06	3.65793e+06	6.43555e+06	5.19681e+06	1.20122	0.0182108	0.0461909	3.83661	1.93983	up
M312T353_1	1.66784e+07	1.29235e+07	2.13474e+07	1.12405e+07	3.64479e+07	3.87645e+07	4.87141e+07	3.81999e+07	4.82713e+07	3.62458e+07	1.24008	0.00454023	0.0157096	2.13099	1.09152	up
M495T413	410618	622440	381608	519946	1.9511e+06	2.74751e+06	2.50684e+06	3.01487e+06	2.8771e+06	2.46055e+06	1.35787	0.00161686	0.00719723	3.50177	1.80809	up
M304T85	236832	249281	272241	215862	332299	2.731e+07	2.77868e+07	2.27836e+07	2.83849e+07	3.37309e+07	1.47076	9.09e-05	0.00097339	107.152	6.74352	up
M344T364	1.94582e+06	1.90327e+06	2.10008e+06	2.24856e+06	2.35658e+06	6.19253e+06	6.8444e+06	5.83129e+06	5.12064e+06	5.35546e+06	1.45494	0.00012458	0.00118147	2.78032	1.47525	up
M242T351	1.18603e+06	699839	781376	721412	880521	5.86623e+06	4.19593e+06	1.22958e+06	4.38241e+06	4.09261e+06	1.23153	0.0141879	0.0377992	4.63011	2.21105	up
M234T358	1.25023e+06	1.24783e+06	1.32397e+06	1.59199e+06	1.33171e+06	9.90043e+06	1.04152e+07	1.07458e+07	2.44892e+06	9.12002e+06	1.27609	0.00962142	0.0281132	6.31961	2.65983	up
M545T349	25797.3	54920.8	23488.7	14486.6	36563.4	311614	487343	386408	466115	145585	1.32077	0.00577015	0.0188685	11.5748	3.53291	up
M543T415	4695.73	2970.16	2968.08	1602.2	187032	376722	500863	515490	583066	573340	1.42368	1.82e-05	0.000382302	12.7942	3.67742	up
M373T711	95638	124317	283803	335337	231543	813057	733127	1.70629e+06	1.15876e+06	1.2081e+06	1.30599	0.00492146	0.0166554	5.24858	2.39193	up
M483T349	90929	117512	55155.9	165531	122943	391850	421076	440463	359578	437757	1.4603	1.95e-06	0.000107263	3.71461	1.89321	up
M347T383	3.46978e+06	3.7817e+06	6.09982e+06	3.94759e+06	4.06896e+06	8.4992e+06	8.89089e+06	1.01266e+07	8.29333e+06	8.68635e+06	1.40929	7.5e-05	0.000871765	2.0824	1.05825	up
M362T486	824446	924401	947043	919548	1.21806e+06	2.77413e+06	2.76539e+06	2.99989e+06	3.00754e+06	2.5919e+06	1.4772	1.26e-07	2.15e-05	2.92518	1.54852	up
M472T380	3.54495e+06	4.23237e+06	3.24786e+06	3.09335e+06	3.40168e+06	7.82059e+06	7.3391e+06	8.51169e+06	6.6592e+06	7.38406e+06	1.4479	1.25e-05	0.00029655	2.15264	1.1061	up
M375T392	93145	91043.7	110565	245379	1.30457e+06	1.60282e+06	1.34801e+06	1.31169e+06	1.34922e+06	2.35437e+06	1.21383	0.00429877	0.015068	4.31837	2.11049	up
M297T674	2.41556e+06	2.42919e+06	2.40571e+06	1.95799e+06	1.00763e+06	2.45554e+06	7.53616e+06	6.21035e+06	6.07135e+06	7.25728e+06	1.22343	0.0108444	0.0309009	2.89061	1.53137	up
M286T343	1.98184e+07	2.03893e+07	1.99827e+07	1.9675e+07	1.9781e+07	5.38551e+07	4.8082e+07	5.11847e+07	4.93903e+07	5.18927e+07	1.48872	5.01e-06	0.000181916	2.55307	1.35224	up
M421T460	37406.9	34301.6	45152.9	86589.7	75592.9	381999	233204	237008	332455	131132	1.28275	0.00751248	0.0230554	4.71538	2.23737	up
M353T587	248788	164784	122812	261285	382358	3.11353e+06	3.23161e+06	943179	3.90146e+06	2.8178e+06	1.3113	0.0065099	0.0207037	11.8705	3.56931	up
M549T99	1.25485e+07	1.11176e+07	1.17436e+07	1.07584e+07	1.06583e+07	2.01506e+07	2.67248e+07	1.59728e+07	2.52165e+07	3.90119e+07	1.16879	0.0223001	0.054145	2.23623	1.16107	up
M177T65	1.09129e+06	1.04355e+06	960448	981252	996891	3.14915e+06	3.21038e+06	4.17848e+06	1.91835e+06	2.58032e+06	1.32011	0.00589796	0.0191597	2.96381	1.56745	up
M325T392_2	271941	494072	421152	633073	984299	1.9356e+06	1.64405e+06	1.77088e+06	1.7429e+06	1.92952e+06	1.43047	0.000120183	0.00114925	3.21727	1.68584	up
M511T334	68630.4	55658.3	156740	40102.2	154015	211620	340171	301739	411428	342321	1.32382	0.000717031	0.00406756	3.38271	1.75818	up
M381T585	252836	233266	366026	370500	381018	2.91112e+06	2.67161e+06	630933	2.45319e+06	2.77953e+06	1.27825	0.00933645	0.0274265	7.13772	2.83546	up
M399T379_1	56487.4	26538.2	195216	18389.5	174736	553728	644724	640489	669279	791227	1.43919	5.75e-06	0.000189405	6.99974	2.8073	up
M390T359	279152	263159	242797	292327	263100	697923	606515	659794	783988	681594	1.46657	5.73e-05	0.000753248	2.55854	1.35532	up
M385T470	66435.6	13781.6	29547.5	18883	149098	582420	521979	501391	497429	601209	1.4666	5.77e-07	5e-05	9.73705	3.28348	up
M444T442	659034	444918	1.17472e+06	564780	1.33446e+06	6.65692e+06	4.10815e+06	6.34671e+06	4.32613e+06	3.73606e+06	1.37653	0.00152871	0.0068792	6.02548	2.59108	up
M363T564	362531	234881	334492	203590	220927	2.87862e+06	4.06859e+06	3.18966e+06	4.09754e+06	3.42982e+06	1.46251	0.000143892	0.00129976	13.0227	3.70295	up
M427T579	3.06021e+07	2.48807e+07	2.89645e+07	2.58518e+07	2.86296e+07	9.37426e+07	5.64693e+07	5.35899e+07	6.22493e+07	5.91844e+07	1.30666	0.00653159	0.0207541	2.34103	1.22714	up
M293T773	4.90834e+06	5.06377e+06	4.24539e+06	7.82631e+06	1.1065e+07	2.40573e+07	2.19929e+07	2.14774e+07	1.83309e+07	1.70776e+07	1.40809	5.33e-05	0.000725234	3.10902	1.63646	up
M186T102_1	1.05409e+06	1.15871e+06	1.20348e+06	763935	2.73727e+06	4.0081e+06	3.54889e+06	3.7669e+06	3.32643e+06	3.26914e+06	1.34485	0.0017133	0.00750478	2.59046	1.37321	up
M344T450	38791.5	451030	118225	52223.5	314053	957648	821810	915022	811928	756082	1.39502	0.000431376	0.0027827	4.37482	2.12922	up
M471T788	28104.1	49665.9	66974.4	898106	7.75125e+06	1.46338e+07	1.52935e+07	1.61581e+07	1.1812e+07	9.01474e+06	1.34523	0.000426865	0.00276529	7.60875	2.92766	up
M362T327	72483.2	81737.5	52450.6	81685.2	93869.2	472369	490808	451752	417924	426461	1.48604	3.56e-07	4.04e-05	5.91094	2.56339	up
M302T382	202918	209635	164559	250263	98436	495976	283481	352665	416035	506099	1.27353	0.00306766	0.011544	2.21887	1.14983	up
M344T483	1.59805e+06	326663	1.37455e+06	391453	1.81915e+06	5.17914e+06	4.71539e+06	5.23696e+06	4.79729e+06	4.81546e+06	1.45086	8.75e-05	0.000950805	4.49089	2.167	up
M368T609	2.88032e+06	1.5127e+06	7.67257e+06	6.36357e+06	2.82748e+06	1.02735e+07	1.23895e+07	1.46907e+07	1.38819e+07	1.52764e+07	1.35616	0.000368492	0.00250787	3.129	1.6457	up
M297T159	72148.9	57918.4	174458	419753	235792	1.88212e+06	1.86691e+06	1.68444e+06	1.68437e+06	1.8836e+06	1.48154	1.34e-07	2.2e-05	9.37582	3.22894	up
M404T685	1.08308e+06	1.30555e+06	979455	983210	2.38013e+06	7.95285e+06	6.72027e+06	2.14058e+07	1.96569e+07	1.45018e+07	1.24362	0.0126511	0.0347272	10.4343	3.38326	up
M360T760	4.59929e+06	5.66976e+06	5.79029e+06	4.59957e+06	1.45391e+07	2.38306e+07	2.03534e+07	2.743e+07	2.99818e+07	2.55129e+07	1.39338	8.82e-05	0.000954107	3.61125	1.8525	up
M403T432	36882.6	4170.74	3602.74	32944.5	1.07293e+07	1.86837e+07	1.58513e+07	1.67494e+07	1.85074e+07	1.79719e+07	1.38312	0.00141167	0.00647342	8.12108	3.02167	up
M293T442	225835	189938	230527	145676	412545	867433	742303	536603	587019	919748	1.32902	0.00103115	0.00525792	3.03283	1.60066	up
M281T780	2.5616e+06	9.14613e+06	1.03534e+07	2.61479e+06	3.27707e+06	8.1665e+07	6.59618e+07	7.86941e+07	6.5831e+07	5.3447e+07	1.45536	8.56e-05	0.000946365	12.3636	3.62803	up
M415T412_2	392459	343872	325694	480542	367351	1.06014e+06	752429	816648	702819	763901	1.37237	0.00102083	0.0052323	2.14456	1.10068	up
M540T353	1590.51	4506.03	34906.9	0	27919	218993	200791	146996	263994	159385	1.41509	0.000447112	0.00284005	14.3663	3.84462	up
M340T606	0	5185.9	0	14855.4	1.97681e+06	728749	4.06562e+06	4.18619e+06	4.20754e+06	4.09323e+06	1.20271	0.00721074	0.0223515	8.65427	3.11341	up
M337T695	268556	64894.1	766379	396276	1.11244e+06	1.38474e+06	1.9939e+06	1.26547e+06	2.41548e+06	1.75789e+06	1.25789	0.00224372	0.00914704	3.38022	1.75712	up
M411T694	169489	247142	153257	591919	436505	1.03986e+06	952113	629555	1.94588e+06	729722	1.09121	0.0306374	0.0700379	3.31421	1.72866	up
M257T570	1.61676e+06	1.70533e+06	1.93766e+06	1.68008e+06	2.35329e+06	4.15294e+06	3.72043e+06	4.10503e+06	3.31843e+06	4.02129e+06	1.43321	1.19e-05	0.000285145	2.07875	1.05572	up
M131T100	2.02043e+07	2.50204e+07	2.56066e+07	2.08659e+07	2.82335e+07	5.74254e+07	5.89349e+07	6.2011e+07	4.99882e+07	4.89591e+07	1.44352	2.48e-05	0.000446885	2.31232	1.20934	up
M349T353_1	1.04316e+06	722556	1.27778e+06	722467	2.13543e+06	2.49626e+06	3.18052e+06	2.67367e+06	2.87807e+06	2.3275e+06	1.3039	0.00187294	0.00803009	2.29709	1.19981	up
M565T456	142384	158100	163661	198707	447311	538516	702192	602087	571459	511483	1.32908	0.00121069	0.00588783	2.63541	1.39803	up
M159T138	1.78242e+08	1.64186e+08	3.59014e+07	2.09883e+08	3.60056e+08	2680747652	1887307377	2410761779	2076708459	2031667032	1.46357	4.27e-05	0.000627292	11.692	3.54745	up
M115T371	4.98872e+06	5.3241e+06	4.36334e+06	6.8495e+06	5.76612e+06	1.74007e+07	1.87142e+07	1.67151e+07	1.37773e+07	1.67524e+07	1.45876	1.78e-05	0.000376335	3.05438	1.61088	up
M371T437	108042	99596.2	99988.4	110653	414154	2.17558e+06	1.16308e+06	407544	426997	1.36262e+06	1.05436	0.0446095	0.0949658	6.65017	2.73339	up
M333T298	3.69155e+06	3.22159e+06	3.9014e+06	929931	4.30358e+06	1.02102e+07	5.45899e+06	6.73435e+06	9.55648e+06	9.45556e+06	1.26952	0.00260024	0.0102454	2.58072	1.36777	up
M388T760	359338	618142	402317	355354	6.26182e+06	1.62123e+06	8.69037e+06	1.02112e+07	8.47187e+06	7.02791e+06	1.07727	0.0190251	0.047731	4.50453	2.17138	up
M246T73	4.26109e+06	1.08749e+06	3.93737e+06	4.66169e+06	1.4299e+07	4.4405e+07	4.43737e+07	9.65004e+06	4.06277e+07	1.71049e+07	1.13952	0.0232874	0.0562107	5.5285	2.46689	up
M665T570	123519	548377	81854.3	660383	775850	1.60896e+06	1.27645e+06	769281	994426	1.17707e+06	1.18564	0.00655801	0.0208246	2.66038	1.41163	up
M741T838_1	6.29684e+06	3.67434e+06	2.04177e+06	1.0133e+06	0	5.82663e+06	8.27336e+06	7.71638e+06	1.61592e+07	1.52631e+07	1.14213	0.0148054	0.0389943	4.08703	2.03105	up
M218T90	1.62223e+06	2.19889e+06	1.98347e+06	2.09278e+06	1.8542e+06	2.79662e+07	2.64819e+07	3.34817e+07	3.19692e+07	2.84521e+07	1.48197	2.73e-05	0.000486657	15.213	3.92724	up
M410T714	354569	1.34392e+06	1.34006e+06	1.49542e+06	2.78217e+06	4.28506e+06	4.63243e+06	5.03723e+06	5.42533e+06	4.91447e+06	1.4051	0.000254188	0.0019204	3.32068	1.73148	up
M357T500	47962.8	103561	38668.1	136779	212268	575026	404013	575557	407213	463638	1.40227	7.68e-05	0.000882283	4.4979	2.16925	up
M398T682	504055	1.88413e+06	629701	2.60432e+06	3.63181e+06	5.52971e+06	6.45737e+06	5.71357e+06	2.92006e+06	4.37358e+06	1.18727	0.00628405	0.0201882	2.70091	1.43345	up
M469T456	0	0	3063.57	0	328638	3.97875e+06	5.41361e+06	4.32378e+06	4.68847e+06	4.05257e+06	1.47334	3.49e-05	0.000554937	67.7029	6.08115	up
M159T571	207067	169413	187936	205380	267615	1.95587e+06	1.81453e+06	1.22885e+06	982900	999363	1.34525	0.00431421	0.0150967	6.72975	2.75055	up
M151T73_3	1602068245	1560601416	1551910407	1718401534	3223749056	7249973067	7236093842	6820450274	7037781249	7233179268	1.46988	4.3e-05	0.000627292	3.68422	1.88136	up
M289T369	263753	300962	230466	226616	1.89209e+06	1.84997e+06	1.4131e+06	1.67382e+06	2.00739e+06	3.11178e+06	1.12116	0.0118451	0.0330473	3.45108	1.78705	up
M148T78	1.41546e+07	1.46154e+07	1.45479e+07	4.28263e+06	1.13517e+07	4.76653e+06	4.11451e+07	4.19077e+07	4.39242e+07	3.98633e+07	1.06926	0.0362411	0.0802632	2.91095	1.54149	up
M275T774	3.32252e+06	3.31035e+06	3.23237e+06	5.47468e+06	8.13266e+06	1.44921e+07	1.29129e+07	1.44802e+07	1.16906e+07	1.03967e+07	1.37374	0.0002172	0.00173936	2.72541	1.44647	up
M279T97	2.73251e+06	1.70143e+06	2.67601e+06	837049	922681	1.72119e+07	1.64045e+07	1.64536e+07	1.59285e+07	1.77588e+07	1.48671	4.91e-09	3.03e-06	9.44311	3.23926	up
M493T331	118518	23134.2	16958.4	83008.1	336002	106820	436085	470056	423034	466881	1.07132	0.0194605	0.0486119	3.29434	1.71999	up
M309T320	434935	536161	527246	790577	1.13402e+06	1.5412e+06	2.17763e+06	2.22029e+06	2.48401e+06	2.26913e+06	1.38946	0.000120251	0.00114925	3.12371	1.64326	up
M209T344_2	843937	994721	834282	4.17633e+06	4.66435e+06	7.86083e+06	7.18012e+06	8.17602e+06	2.1849e+06	6.24165e+06	1.0726	0.0211734	0.0519453	2.74836	1.45857	up
M359T495	0	0	0	0	1.74236e+07	1.332e+07	1.87837e+07	1.99292e+07	1.6547e+07	2.44058e+07	1.19676	0.00842258	0.0252065	5.33676	2.41596	up
M213T449	420237	1.64634e+06	332689	2.04608e+06	581023	3.42591e+06	3.12585e+06	3.6078e+06	3.40789e+06	2.41845e+06	1.33069	0.00132461	0.0061861	3.18041	1.66921	up
M345T305	173275	303809	148803	300862	257423	567337	392902	588239	536030	476224	1.34644	0.000437717	0.0028015	2.16247	1.11268	up
M375T407	880664	3.84606e+06	2.91485e+06	3.96e+06	743142	1.18772e+07	5.30377e+06	7.47284e+06	5.72112e+06	8.2295e+06	1.20837	0.00719045	0.0223306	3.1272	1.64487	up
M130T89	3.17306e+08	341412882	3.65727e+08	3.22893e+08	2.93019e+08	765678962	9.24461e+08	8.99931e+08	1017466926	8.8297e+08	1.46267	5.97e-05	0.000766955	2.73752	1.45287	up
M262T654	584352	573984	2.01467e+06	2.66247e+06	2.57269e+06	3.55242e+06	3.63881e+06	3.36419e+06	3.28252e+06	3.23768e+06	1.19032	0.0191248	0.0479188	2.03084	1.02207	up
M351T414	22066	18748.1	26237.6	19889.6	16068.6	408761	335055	186567	235000	236788	1.37224	0.0029092	0.0111682	13.612	3.76681	up
M351T98	1.26887e+06	1.03659e+06	868674	3.88479e+06	4.25991e+06	4.07193e+06	4.68901e+06	5.86896e+06	5.79508e+06	4.20993e+06	1.1242	0.0190411	0.0477331	2.17646	1.12198	up
M463T747	14986.8	0	9653.44	17974.7	102792	1.66753e+06	863830	718096	981562	518447	1.28533	0.00896006	0.0265177	32.6632	5.02959	up
M285T289	2.70461e+07	7.45003e+06	6.42227e+06	6.31623e+06	3.99956e+07	5.03195e+07	5.5532e+07	5.98099e+07	5.58756e+07	5.30571e+07	1.3169	0.00454704	0.0157221	3.14792	1.6544	up
M374T520	1.91324e+06	1.70525e+06	440558	754953	2.48932e+06	5.81702e+07	4.65826e+07	3.95815e+07	4.26029e+07	3.65095e+07	1.4535	0.000297964	0.00213678	30.5952	4.93523	up
M446T530	24068.9	8554.26	13603.5	35568.8	377748	1.46896e+06	1.69934e+06	1.13195e+06	1.11716e+06	1.15815e+06	1.4262	5.81e-05	0.000759416	14.3089	3.83884	up
M253T159	720279	854876	627894	856610	968095	2.63399e+06	1.87322e+06	1.88952e+06	1.33384e+06	2.22787e+06	1.32032	0.00402383	0.0143174	2.47246	1.30594	up
M397T82	142942	205720	294843	186296	297060	5.20178e+06	4.87476e+06	6.36044e+06	4.30745e+06	5.08496e+06	1.46746	0.000113575	0.00111344	22.9215	4.51863	up
M260T397	4.4121e+06	4.46429e+06	4.4955e+06	9.3959e+06	5.11037e+06	1.58933e+07	1.4898e+07	1.52318e+07	1.61573e+07	1.448e+07	1.44057	0.000249121	0.00190543	2.74984	1.45935	up
M170T491	5.92777e+06	4.49451e+06	4.97029e+06	4.97801e+06	5.08024e+06	2.64159e+07	28887011	2.43768e+07	3.06171e+07	2.36142e+07	1.47389	5.69e-05	0.000749931	5.26156	2.39549	up
M338T774	296797	441336	298420	699198	912192	1.55653e+06	8.54702e+06	5.29459e+06	6.11382e+06	4.38906e+06	1.22575	0.0147043	0.0388315	9.78157	3.29007	up
M337T801	1.60544e+06	1.53516e+06	1.84803e+06	1.05069e+07	1.22781e+07	5.74872e+06	3.37467e+07	4.93945e+07	2.66571e+07	4.67175e+07	1.12649	0.0240467	0.057733	5.84239	2.54656	up
M356T499	1.20883e+06	1.1143e+06	1.09923e+06	1.05924e+06	1.36634e+06	3.52614e+06	2.54395e+06	3.0423e+06	2.48682e+06	2.69508e+06	1.41813	0.000549283	0.00333416	2.44433	1.28944	up
M352T817	6.74167e+06	6.55596e+06	1.93203e+06	2.03634e+06	7.43614e+06	1.36701e+07	1.35511e+07	1.72161e+07	1.70874e+07	1.33726e+07	1.37474	0.000234632	0.00181996	3.03202	1.60028	up
M251T394	2.14424e+06	510035	537590	3.14431e+06	4.01957e+06	5.64077e+06	4.79643e+06	7.19671e+06	5.57935e+06	5.60269e+06	1.27854	0.0032237	0.0120033	2.7826	1.47644	up
M284T149	4.16895e+06	3.75017e+06	3.0171e+06	3.31061e+06	5.29783e+06	3.71002e+07	3.11959e+07	3.00505e+07	4.79478e+07	3.94507e+07	1.44114	0.000439794	0.00281115	9.50363	3.24848	up
M689T478_1	3148.41	2822.29	9318.32	43671.9	186788	127756	203965	179111	186331	132948	1.09495	0.0256334	0.0607457	3.37788	1.75612	up
M257T82	1.02279e+07	9.54594e+06	1.05682e+07	9.99346e+06	9.49471e+06	4.40753e+07	3.91109e+07	3.728e+07	3.72583e+07	3.68536e+07	1.48301	2.03e-05	0.000400984	3.90482	1.96526	up
M265T162_1	1.62993e+06	1.43185e+06	1.78297e+06	1.51895e+06	1.85483e+06	9.10573e+06	1.23273e+07	1.63707e+07	9.17967e+06	1.24409e+07	1.40031	0.00152134	0.00685226	7.23052	2.8541	up
M306T374	144322	121556	53507.1	119962	175929	1.07039e+06	1.14616e+06	1.76077e+06	930791	701956	1.33718	0.00457008	0.0157908	9.11798	3.18871	up
M109T172	199280	944283	197921	176785	777317	1.38369e+06	1.13884e+06	1.18168e+06	957714	907390	1.16136	0.0128369	0.0351203	2.4261	1.27864	up
M352T395	717379	615924	852693	680831	705661	5.11833e+06	4.77332e+06	4.57454e+06	5.24455e+06	5.11749e+06	1.48928	9.13e-07	6.47e-05	6.94984	2.79698	up
M283T107	114627	44730.9	123438	26584.3	31438.3	119662	121473	166827	165299	123764	1.08401	0.0237302	0.0571048	2.04515	1.03221	up
M347T489	2.57439e+06	588385	1.51786e+06	2.71205e+06	2.72915e+06	8.30183e+06	6.91057e+06	7.95419e+06	7.76633e+06	6.7313e+06	1.44761	1.15e-05	0.000279099	3.72109	1.89572	up
M379T459	593416	635290	954911	1.95447e+06	1.05703e+06	4.9427e+06	3.17766e+06	1.09993e+06	3.78243e+06	2.38894e+06	1.08728	0.0310186	0.0706549	2.96272	1.56692	up
M503T154	626959	860738	434477	307778	370042	2.10018e+06	1.70452e+06	815952	1.21466e+06	1.22616e+06	1.18421	0.0120848	0.0334327	2.71596	1.44146	up
M295T375	361203	264159	659556	679432	538315	1.23083e+06	1.11092e+06	1.40178e+06	1.1214e+06	556528	1.17775	0.010677	0.030583	2.16627	1.11521	up
M299T734	9.12088e+06	1.9547e+07	2.08005e+07	2.51298e+07	3.04088e+07	7.9783e+07	6.85598e+07	8.16434e+07	4.6246e+07	4.71933e+07	1.31452	0.002513	0.00998128	3.08004	1.62295	up
M610T369	10404.6	15985.4	13267.9	8948.45	13265	236892	261474	273974	205487	145557	1.43135	0.000746842	0.00419335	18.1567	4.18243	up
M338T391	522771	1.84221e+06	1.56045e+06	1.44302e+06	2.76649e+06	5.67544e+06	7.63859e+06	7.25538e+06	7.27112e+06	7.01906e+06	1.44419	4.91e-06	0.000179812	4.28517	2.09935	up
M286T322	256017	265888	225689	171983	598800	3.11018e+06	2.03014e+06	2.4327e+06	2.10459e+06	2.03143e+06	1.43133	0.000228582	0.00178122	7.71154	2.94702	up
M503T470	126593	120296	40908.2	105772	301178	1.03944e+06	1.06365e+06	1.02617e+06	916429	971252	1.47468	1.02e-06	7e-05	7.22125	2.85225	up
M431T328_2	141976	68246.6	49020.6	174156	85996	160591	216645	261169	208384	285856	1.20696	0.00505054	0.0169916	2.1807	1.12479	up
M372T297	36443.2	71066.6	44016.5	35472	52429	888009	679901	556206	773076	442774	1.41075	0.00131977	0.00617519	13.9498	3.80217	up
M365T91	2.46994e+06	4.30545e+06	2.49674e+06	3.39168e+06	2.09981e+07	2.59303e+07	1.09168e+07	3.50347e+07	3.34944e+07	3.43423e+07	1.17884	0.0070591	0.0220614	4.15064	2.05333	up
M251T780	6.10613e+06	1.82991e+06	5.87826e+06	1.67473e+07	8.75093e+06	1.39431e+07	1.46124e+07	1.40225e+07	1.80414e+07	1.90077e+07	1.0931	0.0276343	0.0643757	2.02549	1.01827	up
M207T461	672476	814320	541122	562566	2.16673e+06	4.24709e+06	3.76023e+06	3.90499e+06	4.40887e+06	3.26444e+06	1.41112	9.45e-05	0.000991713	4.11704	2.04161	up
M180T38	3.46377e+06	821945	768159	956259	743100	4.82953e+06	3.51753e+06	4.49012e+06	3.42017e+06	2.92193e+06	1.21404	0.0059304	0.0192271	2.84002	1.5059	up
M288T88	2.478e+06	235576	322599	2.38801e+06	616111	3.43964e+06	5.6333e+06	5.0732e+06	4.47876e+06	1.34146e+07	1.04679	0.04148	0.0897576	5.30428	2.40716	up
M519T83	1.55924e+07	1.33739e+07	9.92441e+06	2.10528e+07	3.57454e+06	2.35932e+07	2.30748e+07	2.72656e+07	2.21074e+07	4.26476e+07	1.10974	0.0153866	0.0402038	2.18346	1.12661	up
M336T498	4.78908e+06	1.36464e+06	2.68398e+06	4.31842e+06	4.96307e+06	1.4341e+07	1.11504e+07	1.20673e+07	1.20722e+07	1.19761e+07	1.44059	1.39e-05	0.000318695	3.40009	1.76557	up
M366T415	541995	1.15773e+06	379573	1.29912e+06	1.27359e+06	5.90467e+06	5.27922e+06	5.74855e+06	4.25547e+06	3.98471e+06	1.43506	9.12e-05	0.00097339	5.41114	2.43593	up
M407T420	8332.63	8644.97	47762.9	10030.4	141978	277501	279607	284196	344136	241507	1.40628	0.000113298	0.00111293	6.58342	2.71884	up
M392T736	1.01586e+06	859790	918594	1.20042e+06	1.60372e+06	2.81114e+06	2.52618e+06	2.82247e+06	2.16854e+06	1.78741e+06	1.3302	0.000960555	0.00496967	2.16415	1.1138	up
M254T116	366884	314447	455921	338299	556861	6.03025e+06	2.18891e+07	1.37113e+07	2.6419e+07	1.94224e+07	1.2895	0.00834374	0.0250617	43.0386	5.42756	up
M294T396	1.24983e+07	1.27775e+07	1.34163e+07	1.26816e+07	1.60237e+07	3.74201e+07	3.13505e+07	3.40653e+07	3.61006e+07	2.87234e+07	1.45497	5.19e-05	0.000716138	2.48763	1.31477	up
M359T214_2	296914	276148	293386	322084	500338	1.53453e+06	1.41184e+06	1.47979e+06	1.43501e+06	1.50342e+06	1.48459	2.48e-07	3.32e-05	4.36066	2.12455	up
M401T800	2.27727e+07	442530	753453	2.12446e+06	2.44241e+06	1.89645e+07	2.7588e+07	1.75727e+07	2.94672e+07	1.64258e+07	1.1256	0.0154753	0.0404141	3.85548	1.94691	up
M313T98	4.25794e+06	4.28073e+06	4.91185e+06	4.6198e+06	4.64548e+06	8.00972e+06	1.23869e+07	1.15164e+07	1.06627e+07	1.2887e+07	1.39644	0.00140568	0.00646091	2.44159	1.28782	up
M146T378	30653.6	15206.9	42161	13034.1	2.21657e+06	1.11391e+07	1.30844e+07	1.29879e+07	1.19611e+07	1.38523e+07	1.47662	7.1e-08	1.53e-05	27.1937	4.7652	up
M245T181	1.23887e+06	1.36025e+06	378580	1.70646e+06	472690	5.27184e+06	7.287e+06	6.10436e+06	8.21406e+06	5.86955e+06	1.43386	0.000101314	0.00103215	6.35016	2.66679	up
M665T101	466403	1.01143e+06	1.05458e+06	702699	301097	1.96165e+06	3.35256e+06	2.90625e+06	2.83912e+06	5.98765e+06	1.19977	0.0152256	0.0398421	4.82077	2.26926	up
M334T786_2	1.10227e+07	1.1515e+07	1.27598e+07	1.34506e+07	1.53628e+07	2.4952e+07	2.24915e+07	2.82117e+07	3.40377e+07	2.37564e+07	1.36495	0.00141075	0.00647342	2.08154	1.05765	up
M267T73	2.04279e+07	1.84544e+07	3.18388e+06	2.32765e+07	6.1877e+07	1.86388e+08	1.81074e+08	1.72065e+08	1.52181e+08	1.92419e+08	1.45808	3.37e-06	0.000143611	6.9496	2.79693	up
M251T291	1.37866e+06	2.43526e+06	1.77201e+06	2.67106e+06	1.9756e+06	3.13191e+06	4.55192e+06	5.71451e+06	2.58045e+06	5.74352e+06	1.13626	0.0208299	0.0512809	2.12286	1.08601	up
M277T94	405004	341458	461084	519884	569815	1.97514e+07	1.73729e+07	4.54702e+06	1.5478e+07	1.87437e+07	1.3216	0.00589251	0.0191597	33.0366	5.04599	up
M199T384	2.45571e+06	747655	2.53132e+06	2.79916e+06	7.34912e+06	1.65304e+07	1.48006e+07	2.00413e+07	1.38385e+07	1.42332e+07	1.40983	4.28e-05	0.000627292	5.00183	2.32246	up
M408T346	788436	676923	1.08819e+06	1.47811e+06	5.15826e+06	6.6653e+06	7.47127e+06	1.16228e+07	7.04433e+06	9.1044e+06	1.31442	0.000764368	0.00426269	4.56023	2.18911	up
M264T442	5.50821e+06	8.16282e+06	5.22646e+06	3.39309e+06	2.49894e+07	4.29028e+07	2.59322e+07	4.52151e+07	3.83163e+07	2.3238e+07	1.24951	0.00269271	0.0105593	3.71414	1.89303	up
M486T518	1532.58	22049.6	3047.31	3961.98	110245	577358	677101	585784	730206	623457	1.47459	3.72e-07	4.09e-05	22.6781	4.50323	up
M270T730	4.55177e+06	4.69585e+06	4.99065e+06	4.51647e+06	8.14296e+06	1.03471e+07	1.59248e+07	1.81512e+07	1.18388e+07	1.35306e+07	1.32568	0.00164824	0.00730398	2.59474	1.37559	up
M288T625	4.30506e+06	5.94671e+06	3.99464e+06	4.15856e+06	5.8452e+06	1.20901e+07	1.21144e+07	1.67593e+07	1.30262e+07	1.16707e+07	1.41007	0.000269955	0.00200579	2.70764	1.43704	up
M409T698	404019	1.06997e+06	381071	449417	1.94623e+06	3.03618e+06	3.29646e+06	603146	4.45245e+06	2.76758e+06	1.06015	0.0306144	0.0700305	3.33022	1.73562	up
M341T778	5.02341e+06	5.64349e+06	9.01872e+06	3.7723e+06	6.25475e+06	1.42441e+07	1.20059e+07	1.47325e+07	1.44286e+07	1.24864e+07	1.39222	0.000175747	0.00148722	2.28514	1.19228	up
M367T359	7126.82	6577.59	7765.99	6265.51	26436.2	158622	128658	94840.7	161655	137158	1.43771	0.000220738	0.00175067	12.5698	3.65189	up
M365T669	2.42564e+06	9.22213e+06	9.14863e+06	1.11563e+07	1.47308e+07	1.68088e+07	3.08676e+07	1.71548e+07	1.54917e+07	1.4707e+07	1.02946	0.0315565	0.0714577	2.03562	1.02547	up
M563T333	115021	145003	99250	127156	164803	278704	312762	272792	331161	281465	1.44183	7e-06	0.000213456	2.26783	1.18131	up
M190T166	719102	2.2906e+06	666699	1.11536e+06	1.14789e+06	2.78106e+06	3.08994e+06	2.44208e+06	2.34626e+06	2.35874e+06	1.25286	0.00520756	0.0173413	2.19172	1.13207	up
M243T346	8.04645e+06	8.94786e+06	8.91447e+06	1.02903e+07	1.09929e+07	2.66071e+07	2.39935e+07	2.74003e+07	2.61129e+07	2.3725e+07	1.47816	2.66e-07	3.46e-05	2.70891	1.43771	up
M127T346	1.25312e+08	1.29384e+08	1.39922e+08	1.50923e+08	1.70616e+08	3.50389e+08	325852983	3.5987e+08	3.62189e+08	356290811	1.48009	7.48e-08	1.54e-05	2.45001	1.29279	up
M323T764	1.89993e+06	1.73288e+06	1.76633e+06	1.68421e+06	2.8751e+06	4.40871e+06	3.02528e+06	5.46396e+06	5.14681e+06	4.94815e+06	1.32127	0.00166273	0.00732877	2.30888	1.2072	up
M269T416	321200	256345	225610	218522	512383	3.85251e+06	2.17167e+06	2.32532e+06	3.04599e+06	1.87986e+06	1.37529	0.00242324	0.00968708	8.65374	3.11332	up
M474T397	3.12761e+06	638636	629331	707822	2.54404e+06	5.78543e+06	4.90018e+06	4.76302e+06	4.69011e+06	4.99191e+06	1.35475	0.00170464	0.00748015	3.28615	1.7164	up
M421T470	1.11149e+06	865663	1.11302e+06	895059	2.51969e+06	4.95065e+06	4.94582e+06	4.73776e+06	4.50789e+06	5.26906e+06	1.44304	8.56e-05	0.000946365	3.75273	1.90794	up
M259T467	27260.9	39403.6	41898.4	34418.5	6.77038e+07	7.73925e+07	9.99397e+07	108501471	8.82058e+07	1.08667e+08	1.32979	0.00180065	0.00776352	7.11466	2.83079	up
M229T643	770507	3.40739e+06	814021	6.66928e+06	5.41845e+06	1.10216e+07	8.82986e+06	1.01416e+07	7.54747e+06	8.33242e+06	1.25477	0.00509997	0.0170956	2.68583	1.42537	up
M326T778	406785	455675	1.61827e+06	682381	3.16998e+06	5.5095e+06	6.57069e+06	5.10796e+06	9.05651e+06	1.17112e+06	1.09998	0.0262648	0.0620016	4.32897	2.11402	up
M218T435	163801	310295	211333	224666	308708	1.98984e+06	644681	2.40963e+06	699014	2.34445e+06	1.15813	0.0247219	0.05901	6.6357	2.73025	up
M161T320	78212.2	81899.8	74252.1	86084.6	68974.8	177279	117925	204864	249555	96979.6	1.13413	0.030331	0.0695431	2.17399	1.12035	up
M156T73	4.91641e+07	4.51469e+07	4.78471e+07	4.86272e+07	1.05622e+08	2.31684e+08	2.4781e+08	2.15719e+08	2.20482e+08	2.23535e+08	1.46035	1.64e-05	0.000356937	3.84347	1.94241	up
M306T101_2	4.92652e+06	8.79914e+06	1.02297e+07	6.36623e+06	6.80993e+06	7.00135e+06	1.92968e+07	1.75625e+07	2.04233e+07	1.41062e+07	1.1135	0.0233373	0.0563036	2.11115	1.07803	up
M399T467	241651	685618	168561	209217	1.01161e+06	4.97497e+06	3.88518e+06	4.0285e+06	3.62543e+06	3.09689e+06	1.4389	5.27e-05	0.000721213	8.4652	3.08154	up
M326T646	1.35867e+06	1.26822e+06	1.28258e+06	2.35177e+06	2.62851e+06	4.52215e+06	4.0534e+06	3.8265e+06	3.62109e+06	4.03916e+06	1.38264	0.000530521	0.00324018	2.25679	1.17427	up
M253T116	5.10294e+06	5.56057e+06	4.28213e+06	6.63366e+06	6.31181e+06	1.11671e+07	1.28954e+07	1.1907e+07	1.35763e+07	1.36699e+07	1.44879	4.85e-06	0.000178976	2.26652	1.18048	up
M368T373	608830	652517	562029	739705	552960	4.62601e+06	4.65399e+06	5.66465e+06	5.81036e+06	5.20569e+06	1.47776	3.92e-05	0.000594364	8.33131	3.05854	up
M387T83	0	0	0	0	0	3.78838e+06	5.69745e+06	5.91956e+06	5.92781e+06	6.32925e+06	1.45548	0.000246592	0.00189194	Inf	Inf	up
M169T463	7.27436e+06	7.9071e+06	7.57164e+06	8.02731e+06	9.525e+06	1.85271e+07	1.66147e+07	1.78047e+07	1.86106e+07	2.01067e+07	1.4676	1.36e-06	8.4e-05	2.27423	1.18538	up
M158T85	741306	2.54725e+06	582026	656452	574049	7.40017e+06	7.86343e+06	8.28246e+06	7.58587e+06	9.05308e+06	1.46572	9.17e-07	6.47e-05	7.87775	2.97778	up
M370T706	1.58344e+06	1.45114e+06	1.50376e+06	3.98123e+06	5.43486e+06	5.86243e+06	6.30972e+06	5.86715e+06	5.43877e+06	4.76322e+06	1.14543	0.021913	0.0533623	2.02382	1.01708	up
M247T94	70073.1	64516.5	109852	144562	65139	5.09184e+06	3.23775e+06	2.74002e+06	3.35193e+06	3.27369e+06	1.42169	0.00101194	0.0051921	38.964	5.28407	up
M260T467	326191	269016	304533	259719	7.99196e+06	9421075	1.30798e+07	1.37234e+07	1.15592e+07	1.41876e+07	1.34698	0.000823237	0.0045246	6.77176	2.75953	up
M685T838_1	0	0	0	0	3.66331e+06	6.83042e+06	4.25225e+06	3.72884e+06	3.33532e+06	2.69796e+06	1.14522	0.00989624	0.028814	5.69015	2.50847	up
M364T92	2.61224e+07	2.87852e+07	3.58569e+07	3.09029e+07	3.37931e+07	1.21763e+08	1.3541e+08	1.32428e+08	1.34231e+08	1.44138e+08	1.48475	3.47e-07	4.04e-05	4.29673	2.10324	up
M292T147	1.47528e+06	1.00029e+06	5.21808e+06	4.34508e+06	1.06586e+06	7.76679e+06	8.12316e+06	8.72328e+06	7.46898e+06	7.95773e+06	1.34776	0.00306662	0.011544	3.05541	1.61137	up
M399T394	285680	480396	275983	356268	55126.1	25841.2	25799.9	28168.4	23205.8	32720.4	1.196	0.0190254	0.047731	0.0933885	-3.42061	down
M306T292	701013	1.12168e+06	1.03991e+06	638083	1.32892e+06	143568	37794.5	22382.1	26362.9	14910.1	1.38953	0.00178783	0.00773526	0.0507323	-4.30095	down
M381T491	132990	117174	137845	104230	9932.95	1495.05	0	7470.69	0	1127.45	1.23872	0.0134971	0.0363824	0.020099	-5.63673	down
M348T479	6.53892e+06	6.43438e+06	8.41781e+06	5.90099e+06	3.28418e+06	1.52311e+06	1.68518e+06	1.55092e+06	1.55231e+06	1.10057e+06	1.33368	0.00467893	0.0160101	0.242413	-2.04446	down
M225T104	3.44093e+06	3.13385e+06	2.89062e+06	660644	2.96327e+06	454375	1.56271e+06	254317	265726	212476	1.19546	0.0102787	0.0296652	0.210065	-2.25109	down
M711T817_2	8.20659e+06	1.00612e+07	6.63438e+06	6.63011e+06	5.95447e+06	4.26038e+06	1.21827e+06	1.37885e+06	2.51274e+06	4.78323e+06	1.26688	0.00203364	0.00850103	0.377559	-1.40523	down
M588T498	1.31363e+06	919826	2.62341e+06	2.97392e+06	1.73168e+06	0	0	0	0	0	1.29239	0.00786802	0.0239827	0	#NAME?	down
M585T376	155643	191283	166674	153639	139869	9830.98	10558.5	11485.7	25931	10536.2	1.47331	1.62e-05	0.000356677	0.0846757	-3.56191	down
M407T687	3.42771e+06	2.17063e+06	2.36397e+06	2.40776e+06	1.45973e+06	309917	284535	347682	282437	342844	1.3689	0.00284661	0.0110015	0.132497	-2.91597	down
M459T370	7.49566e+06	7.47187e+06	5.90787e+06	7.36073e+06	5.2814e+06	227058	184221	200710	282509	401679	1.46252	0.000144463	0.00130254	0.0386716	-4.69258	down
M613T313	401994	334435	264400	315579	214199	238790	54288.1	44962.1	239908	177504	1.06533	0.0217288	0.0530182	0.493563	-1.01869	down
M279T753	2.49597e+06	2.98469e+06	2.80987e+06	2.77157e+06	2.33504e+06	188204	717710	836410	369129	675847	1.46009	1.42e-06	8.57e-05	0.208052	-2.26498	down
M263T400	2.27386e+07	2.00598e+07	2.61534e+07	2.71021e+07	5.72394e+06	975205	959159	858225	1.00183e+06	1.32405e+06	1.29704	0.00747982	0.022998	0.0502905	-4.31357	down
[truncated: 864 more rows]

## Sheet: Sheet7
Identified metabolites
[truncated: 253 more rows]

## Sheet: Sheet8
KEGG enrichment of DAMs between IR64-7d and ZH11-7d
[truncated: 99 more rows]

[truncated: 2 more sheets: Sheet9, Sheet10]
