# Supplementary material for: Integrated transcriptome and metabolome analysis revealed that flavonoids enhanced the resistance of Oryza sativa against Meloidogyne graminicola
Source: Front Plant Sci. 2023 Mar 31;14:1137299. doi: 10.3389/fpls.2023.1137299 (PMC10102519; doi:10.3389/fpls.2023.1137299)
Supplement: Supplementary file 4 [file Table_4.xlsx]

## Sheet: Description
		Description
	Sheet1	Compounds enriched in flavonoids metabolism
	Sheet2	Content of compounds in flavonoids metabolism in healthy roots (ZH11-ck) and infected roots (ZH11-7d) of rice ZH11
	Sheet3	genes involving in flavonoids synthesis
	Sheet4	expression of genes involving in the flavonoids biosynthesis

## Sheet: Sheet1
Compounds enriched in flavonoids metabolism
Flavone and flavonol biosynthesis (ko00944)
M432T456	C04608		Os10t0317900-02	Os10g0317900
M610T369	C05625		Os07t0148200-01	Os07g0148200
M299T712	C10098		Os10t0317900-01	Os10g0317900
M563T525	C04858		Os10t0320100-01	Os10g0320100
M463T183	C05623		Os03t0367101-00	Os03g0367101
M317T421	C10107
M269T700	C01477
M286T419	C05903
M283T107	C00389
Flavonoid biosynthesis (ko00941)
M336T457	C10434		Os09t0543900-02	Os09g0543900
M291T81	C06562		Os09t0543900-01	Os09g0543900
M306T292	C12136		Os08t0205000-00	Os08g0205000
M271T528	C09727		Os10t0317900-02	Os10g0317900
M289T396	C05631		Os11t0116300-01	Os11g0116300
M465T439	C16422		Os07t0526400-01	Os07g0526400
M283T107	C00389		Os04t0664500-01	Os04g0664500
M286T419	C05903		Os10t0320100-01	Os10g0320100
M320T374	C02906		Os03t0367101-00	Os03g0367101
M301T531	C01709		Os07t0214900-00	Os07g0214900
M255T102_1	C09827		Os02t0467600-01	Os02g0467600
M273T640	C00774		Os11t0182200-01	Os11g0182200
M339T620	C16416		Os05t0320700-02	Os05g0320700
M269T700	C01477		Os06t0185500-00	Os06g0185500
M317T421	C10107		Os11t0182200-02	Os11g0182200
M273T294	C12124		Os02t0767300-01	Os02g0767300
			Os10t0317900-01	Os10g0317900

## Sheet: Sheet2
Content of compounds in flavonoids metabolism in healthy roots (ZH11-ck) and infected roots (ZH11-7d) of rice ZH11
ID	name	formula	KEGG	ZH11-ck1	ZH11-ck2	ZH11-ck3	ZH11-ck4	ZH11-ck5	ZH11-7d1	ZH11-7d2	ZH11-7d3	ZH11-7d4	ZH11-7d5
M463T183	Isoquercitrin	C21H20O12	C05623	343571	319358	392991	363133	380879	160659	448741	707197	536774	640138
M610T369	Rutin	C27H30O16	C05625	97272.5	215988	147740	147295	163027	236892	261474	273974	205487	145557
M299T712	Kaempferide	C16H12O6	C10098	587599	266539	144065	36383.9	46093.8	5.05399e+06	1.38752e+07	5.62615e+06	3.65032e+06	6.89715e+06
M432T456	Apigenin 7-O-beta-D-glucoside	C21H20O10	C04608	166268	682619	668555	508448	544511	1.39997e+06	1.67033e+06	1.3748e+06	1.79125e+06	1.19126e+06
M269T700	Apigenin	C15H10O5	C01477	545469	324686	589131	208759	59257.3	7.3948e+07	2.08429e+08	9.65894e+07	2.78536e+07	6.02968e+07
M286T419	Kaempferol	C15H10O6	C05903	198704	685494	687890	619196	788249	2.00171e+06	2.19443e+06	2.01451e+06	2.08514e+06	2.03833e+06
M283T107	Quercetin	C15H10O7	C00389	38664.8	31149.3	96428.4	61280.4	71140.6	119662	121473	166827	165299	123764
M255T102_1	(S)-Pinocembrin	C15H12O4	C09827	7.73092e+06	3.83152e+06	9.2844e+06	5.15431e+06	4.81985e+06	1.36743e+07	1.03957e+07	1.25462e+07	1.28347e+07	1.18385e+07
M273T294	Apiforol	C15H14O5	C12124	3.84682e+07	3.3805e+07	3.26738e+07	3.176e+07	3.37886e+07	5.79807e+07	6.02237e+07	5.97725e+07	6.48057e+07	5.9627e+07
M301T531	Hesperetin	C16H14O6	C01709	1.33673e+07	1.1712e+07	1.21975e+07	1.46483e+07	1.75432e+07	1.53365e+07	1.61608e+07	1.66658e+07	1.67673e+07	1.44174e+07
M273T640	Phloretin	C15H14O5	C00774	727477	963711	1.01788e+06	956308	990328	11152.9	38247.5	137115	128087	21775.1
M563T525	Apiin	C26H28O14	C04858	23856.6	1938.92	1898.46	0	0	0	0	0	0	1715.25
M465T439	Hesperetin 7-O-glucoside	C22H24O11	C16422	4.175e+06	3.60012e+06	3.22947e+06	3.18115e+06	3.17486e+06	1.82608e+06	1.76757e+06	1.40695e+06	1.78642e+06	1.39015e+06
M291T81	Catechin	C15H14O6	C06562	6.14372e+06	5.20564e+06	6.03736e+06	5.39511e+06	6.04183e+06	107662	253920	178529	45816	133153
M336T457	Dattelic acid	C16H16O8	C10434	187762	131610	82232.6	56929.6	8578.75	43662.8	27523.3	9312.18	4461.74	36816
M320T374	Dihydromyricetin	C15H12O8	C02906	253374	124269	34332.1	38211.6	27418.2	17675.9	90227	116418	74532.3	85576.5
M271T528	Epicatechin	C15H14O6	C09727	904767	769758	465370	412424	479766	628204	1.29331e+06	541652	578623	833401
M306T292	(-)-Epigallocatechin	C15H14O7	C12136	71712.6	249366	59465	407538	241996	143568	37794.5	22382.1	26362.9	14910.1
M339T620	Desmethylxanthohumol	C20H20O5	C16416	3.4862e+06	12266.1	8250.54	5829.69	14100.4	2643.78	94123.1	10600.4	20426	5395.99
M289T396	Eriodictyol	C15H12O6	C05631	1.53219e+06	326425	431935	208489	220100	181904	162758	151322	216805	96713.1
M317T421	Myricetin	C15H10O8	C10107	375401	27472.3	40151.1	19232.3	19588.5	69474.8	58601.7	21051	68575.7	84590.7

## Sheet: Sheet3
genes involving in flavonoids synthesis
	Org_name	GeneID	Symbol	Gene number	other_designations	Aliases	description
phenylalanine ammonia-lyase (PAL)	Oryza sativa Japonica Group	4330040	LOC4330040	Os02g0627100	phenylalanine ammonia-lyase|LOC_Os02g41680|P0042D01.10|putative phenylalanine ammonia-lyase	OSNPB_020627100, OsJ_007359, PAL06, ZB8	phenylalanine ammonia-lyase-like
	Oryza sativa Japonica Group	4330036	LOC4330036	Os02g0626400	phenylalanine ammonia-lyase|Os02g0626400|putative phenylalanine ammonia-lyase	OSNPB_020626400, P0042D01.4	phenylalanine ammonia-lyase
	Oryza sativa Japonica Group	4330037	LOC4330037	Os02g0626600	phenylalanine ammonia-lyase|Os02g0626600|putative phenylalanine ammonia-lyase	OSNPB_020626600, P0042D01.5	phenylalanine ammonia-lyase
	Oryza sativa Japonica Group	4330034	LOC4330034	Os02g0626100	phenylalanine ammonia-lyase|B1215B07.42|LOC_Os02g41630|putative phenylalanine ammonia-lyase	OSNPB_020626100, OsJ_07592, P0042D01.1, PAL	phenylalanine ammonia-lyase-like
	Oryza sativa Japonica Group	9271676	LOC9271676	Os04g0518100	phenylalanine ammonia-lyase-like|Os04g0518100|Os04g0518200|phenylalanine ammonia-lyase	OSNPB_040518100	phenylalanine ammonia-lyase-like
	Oryza sativa Japonica Group	9271676	LOC9271676	Os04g0518200	phenylalanine ammonia-lyase-like|Os04g0518100|Os04g0518200|phenylalanine ammonia-lyase	OSNPB_040518100	phenylalanine ammonia-lyase-like
	Oryza sativa Japonica Group	4336415	LOC4336415	Os04g0518400	phenylalanine ammonia-lyase|Os04g0518400	OSNPB_040518400	phenylalanine ammonia-lyase
	Oryza sativa Japonica Group	4352358	LOC4352358	Os12g0520200	phenylalanine ammonia-lyase|Os12g0520200	OSNPB_120520200	phenylalanine ammonia-lyase
	Oryza sativa Japonica Group	4351235	LOC4351235	Os11g0708900	phenylalanine ammonia-lyase|Os11g0708900	OSNPB_110708900	phenylalanine ammonia-lyase
	Oryza sativa Japonica Group	4338861	LOC4338861	Os05g0427400	phenylalanine ammonia-lyase|Os05g0427400	OSNPB_050427400	phenylalanine ammonia-lyase
	Oryza sativa Japonica Group	107278449	LOC107278449	Os12g0461300	phenylalanine ammonia-lyase|Os12g0461300	OSNPB_120461300	phenylalanine ammonia-lyase
	Oryza sativa Japonica Group	4336019	LOC4336019	Os04g0454900	uncharacterized protein LOC4336019|Os04g0454900	OSNPB_040454900	uncharacterized LOC4336019
	Oryza sativa Japonica Group	4327303	LOC4327303	Os01g0191900	transcription factor RAX2|Os01g0191900|P0710E05.40|putative typical P-type R2R3 Myb protein|typical P-type R2R3 Myb protein	OSNPB_010191900, P0671B11.5	transcription factor RAX2
trans-cinnamate 4-monooxygenase (C4H )	Oryza sativa Japonica Group	4338409	LOC4338409	Os05g0320700	trans-cinnamate 4-monooxygenase|Os05g0320700|cinnamate-4-hydroxylase	OSNPB_050320700, OsC4HL	trans-cinnamate 4-monooxygenase
	Oryza sativa Japonica Group	4329329	LOC4329329	Os02g0467600	cytochrome P450 CYP73A100|Os02g0467600|putative cinnamate 4-hydroxylase	OSNPB_020467600, OJ1342_D02.28	cytochrome P450 CYP73A100
	Oryza sativa Japonica Group	4329324	LOC4329324	Os02g0467000	cytochrome P450 CYP73A100|Os02g0467000|putative cinnamate 4-hydroxylase	OSNPB_020467000, OJ1342_D02.21	cytochrome P450 CYP73A100
4-coumarate-CoA ligase (4CL)	Oryza sativa Japonica Group	4328485	LOC4328485	Os02g0177600	4-coumarate--CoA ligase 3|probable 4-coumarate--CoA ligase 3|4-coumarate: CoA ligase-3|4-coumaroyl-CoA synthase 3|4CL 3|LOC_Os02g08100|P0504A05.24|putative 4-coumarate coenzyme A ligase	OSNPB_020177600, 4CL-3, 4CL3, Os4CL3, OsJ_005431	probable 4-coumarate--CoA ligase 3
	Oryza sativa Japonica Group	9270232	LOC9270232	Os01g0901500	4-coumarate--CoA ligase-like 6|B1065G12.10|LOC_Os01g67530|LOC_Os01g67540|P0035F12.27|P0035F12.29|P0551C06.10|putative 4-coumarate-CoA ligase|putative 4-coumarate:coenzyme A ligase	OSNPB_010901500, 4CLL5, 4CLL6, B1065G12.9, P0551C06.8	4-coumarate--CoA ligase-like 5
	Oryza sativa Japonica Group	4345054	LOC4345054	Os08g0245200	probable 4-coumarate--CoA ligase 1|4-coumarate--CoA ligase 1|4-coumarate-CoA ligase|4-coumaroyl-CoA synthase 1|4CL 1|LOC_Os08g14760|putative 4-coumarate--CoA ligase 1	OSNPB_080245200, 4CL, 4CL1, OJ1033_B09.16, Os4CL1	probable 4-coumarate--CoA ligase 1
	Oryza sativa Japonica Group	4345717	LOC4345717	Os08g0448000	probable 4-coumarate--CoA ligase 5|4-coumarate--CoA ligase 5|4-coumaroyl-CoA synthase 5|4CL 5|LOC_Os08g34790|P0409A07.17|P0429B05.38|putative 4-coumarate-CoA ligase	OSNPB_080448000, 4CL5, Os4CL5, OsJ_026405	probable 4-coumarate--CoA ligase 5
	Oryza sativa Japonica Group	4341718	LOC4341718	Os06g0656500	probable 4-coumarate--CoA ligase 4|4-coumarate--CoA ligase 4|4-coumaroyl-CoA synthase 4|4CL 4|LOC_Os06g44620|P0460H04.31-1|P0460H04.31-2|Protein RESISTANCE TO ALUMINUM 1|putative 4-coumarate--CoA ligase 4CL2	OSNPB_060656500, 4CL4, Os4CL4, RAL1	probable 4-coumarate--CoA ligase 4
	Oryza sativa Japonica Group	4330407	LOC4330407	Os02g0697400	probable 4-coumarate--CoA ligase 2|4-coumarate--CoA ligase 2|4-coumarate:CoA ligase|4-coumaroyl-CoA synthase 2|4CL 2|LOC_Os02g46970|P0459B01.4-1|P0666E12.12-1	OSNPB_020697400, 4CL.2, 4CL2, Os4CL2	probable 4-coumarate--CoA ligase 2
	Oryza sativa Japonica Group	4342925	LOC4342925	Os07g0280200	4-coumarate--CoA ligase-like 7|LOC_Os07g17970|P0474B11.33|putative 4-coumarate--CoA ligase 1	OSNPB_070280200, 4CLL7	4-coumarate--CoA ligase-like 7
	Oryza sativa Japonica Group	9269113	LOC9269113	Os08g0143300	4-coumarate--CoA ligase-like 3|LOC_Os08g04770|P0025F03.16|P0473D02.38|putative 4-coumarate--CoA ligase 4CL2	OSNPB_080143300, 4CLL3	4-coumarate--CoA ligase-like 3
	Oryza sativa Japonica Group	9267647	LOC9267647	Os07g0639100	LOW QUALITY PROTEIN: 4-coumarate--CoA ligase-like 9		4-coumarate--CoA ligase-like 9
	Oryza sativa Japonica Group	107276326	LOC107276326	Os07g0639100	putative 4-coumarate--CoA ligase-like 8|LOC_Os07g44560|putative 4-coumarate--CoA ligase	OSNPB_070639100, 4CLL8, OJ1340_C08.126	putative 4-coumarate--CoA ligase-like 8
	Oryza sativa Japonica Group	4331515	LOC4331515	Os03g0132000	4-coumarate--CoA ligase-like 4|LOC_Os03g04000	OSNPB_030132000, 4CLL4, OsJ_09299	4-coumarate--CoA ligase-like 4
	Oryza sativa Japonica Group	4331650	LOC4331650	Os03g0152400	4-coumarate--CoA ligase-like 1|LOC_Os03g05780	OSNPB_030152400, 4CLL1	4-coumarate--CoA ligase-like 1
	Oryza sativa Japonica Group	9272068	LOC9272068	Os10g0578950	4-coumarate--CoA ligase-like 2|Os10g0578950	OSNPB_100578950	4-coumarate--CoA ligase-like 2
chalcone synthase (CHS)	Oryza sativa Japonica Group	4334901	LOC4334901	Os04g0103900	chalcone synthase|Os04g0103900	OSNPB_040103900	chalcone synthase
	Oryza sativa Japonica Group	4342725	LOC4342725	Os07g0214900	chalcone synthase 2|LOC_Os07g11440|Naregenin-chalcone synthase|putative chalcone synthase	OSNPB_070214900, CHS2, OJ1116_C08.125, OsCHS2	chalcone synthase 2
	Oryza sativa Japonica Group	107278066	LOC107278066	Os07g0500800	chalcone synthase 1|OSJNBb0055I24.136|Os07g0500800|putative chalcone synthase	OSNPB_070500800	chalcone synthase 1
	Oryza sativa Japonica Group	4350636	LOC4350636	Os11g0530600	chalcone synthase 1|LOC_Os11g32650|Naregenin-chalcone synthase	OSNPB_110530600, CHS, CHS1, OsCHS1, OsJ_032788	chalcone synthase 1-like
	Oryza sativa Japonica Group	4343313	LOC4343313	Os07g0501100	chalcone synthase 1|OSJNBb0055I24.142|Os07g0501100|putative Chalcone synthase	OSNPB_070501100, OJ1112_F06.6	chalcone synthase 1
	Oryza sativa Japonica Group	4342896	LOC4342896	Os07g0271500	bisdemethoxycurcumin synthase|Curcuminoid synthase|LOC_Os07g17010|OSJNBb0002J01.6|putative chalcone synthase	OSNPB_070271500, OJ1001_C01.122	bisdemethoxycurcumin synthase-like
	Oryza sativa Japonica Group	4350740	LOC4350740	Os11g0566800	chalcone synthase|Os11g0566800	OSNPB_110566800	chalcone synthase
	Oryza sativa Japonica Group	4348180	LOC4348180	Os10g0167900	chalcone synthase 2|Os10g0167900	OSNPB_100167900	chalcone synthase 2
	Oryza sativa Japonica Group	4348146	LOC4348146	Os10g0158400	chalcone synthase 8|Os10g0158400	OSNPB_100158400	chalcone synthase 8
	Oryza sativa Japonica Group	4343009	LOC4343009	Os07g0411300	type III polyketide synthase B|Os07g0411300|P0710F09.124|putative chalcone synthase	OSNPB_070411300	type III polyketide synthase B
	Oryza sativa Japonica Group	4348937	LOC4348937	Os10g0484800	type III polyketide synthase A|Os10g0484800|chalcone synthase-like	OSNPB_100484800, chslk	type III polyketide synthase A
	Oryza sativa Japonica Group	4343432	LOC4343432	Os07g0526400	bisdemethoxycurcumin synthase-like|OSJNBa0077J18.9|Os07g0526400|putative chalcone synthase 1	OSNPB_070526400	bisdemethoxycurcumin synthase-like
	Oryza sativa Japonica Group	4343431	LOC4343431	Os07g0525900	bisdemethoxycurcumin synthase-like|Os07g0525900|P0678G09.28|putative chalcone synthase	OSNPB_070525900	bisdemethoxycurcumin synthase-like
	Oryza sativa Japonica Group	4343430	LOC4343430	Os07g0525500	bisdemethoxycurcumin synthase-like|Os07g0525500|P0678G09.18|putative chalcone synthase	OSNPB_070525500	bisdemethoxycurcumin synthase-like
	Oryza sativa Japonica Group	107276091	LOC107276091	Os12g0176050	chalcone synthase 8|Os12g0176050	OSNPB_120176050	chalcone synthase 8
	Oryza sativa Japonica Group	4338103	LOC4338103	Os05g0212900	bisdemethoxycurcumin synthase-like|Os05g0212900	OSNPB_050212900	bisdemethoxycurcumin synthase-like
	Oryza sativa Japonica Group	107276120	LOC107276120	Os05g0212500	bisdemethoxycurcumin synthase-like|Os05g0212500	OSNPB_050212500	bisdemethoxycurcumin synthase-like
	Oryza sativa Japonica Group	4332236	LOC4332236	Os03g0245700	3-ketoacyl-CoA synthase 1|Os03g0245700	OSNPB_030245700	3-ketoacyl-CoA synthase 1
	Oryza sativa Japonica Group	4350635	LOC4350635	Os11g0529900	bisdemethoxycurcumin synthase-like|Os11g0529900	OSNPB_110529900	bisdemethoxycurcumin synthase-like
	Oryza sativa Japonica Group	4350634	LOC4350634	Os11g0529800	bisdemethoxycurcumin synthase-like|Os11g0529800	OSNPB_110529800	bisdemethoxycurcumin synthase-like
	Oryza sativa Japonica Group	4350633	LOC4350633	Os11g0529500	bisdemethoxycurcumin synthase-like|Os11g0529500	OSNPB_110529500	bisdemethoxycurcumin synthase-like
	Oryza sativa Japonica Group	107276873	LOC107276873	Os05g0213100	bisdemethoxycurcumin synthase-like|Os05g0213100	OSNPB_050213100	bisdemethoxycurcumin synthase-like
	Oryza sativa Japonica Group	107276706	LOC107276706	Os10g0162856	bisdemethoxycurcumin synthase-like|Os10g0162856	OSNPB_100162856	bisdemethoxycurcumin synthase-like
chalcone isomerase (CHI)	Oryza sativa Japonica Group	4334588	LOC4334588	Os03g0819600	chalcone--flavonone isomerase|Chalcone--flavanone isomerase|LOC_Os03g60509|chalcone isomerase	OSNPB_030819600, CHI, Cfi, OJ1754_E06.14	chalcone--flavonone isomerase-like
	Oryza sativa Japonica Group	4351321	LOC4351321	Os12g0115700	probable chalcone--flavonone isomerase 3|Os12g0115700	OSNPB_120115700	probable chalcone--flavonone isomerase 3
	Oryza sativa Japonica Group	4349607	LOC4349607	Os11g0116300	probable chalcone--flavonone isomerase 3|Os11g0116300	OSNPB_110116300	probable chalcone--flavonone isomerase 3
	Oryza sativa Japonica Group	4329165	LOC4329165	Os02g0320300	fatty-acid-binding protein 3, chloroplastic|OSJNBa0086N11.26|Os02g0320300|chalcone isomerase-like	OSNPB_020320300	fatty-acid-binding protein 3, chloroplastic
	Oryza sativa Japonica Group	4343668	LOC4343668	Os07g0571600	fatty-acid-binding protein 1|Os07g0571600	OSNPB_070571600, OJ1121_A05.15	fatty-acid-binding protein 1
flavanone 3-dioxygenase (F3H)	Oryza sativa Japonica Group	9270463	LOC9270463	Os04g0662600	flavanone 3-dioxygenase 1-like|Os04g0662600|naringenin,2-oxoglutarate 3-dioxygenase	OSNPB_040662600	flavanone 3-dioxygenase 1-like
	Oryza sativa Japonica Group	4336764	LOC4336764	Os04g0581000	flavanone 3-dioxygenase 2-like|Os04g0581000|naringenin,2-oxoglutarate 3-dioxygenase	OSNPB_040581000	flavanone 3-dioxygenase 2-like
	Oryza sativa Japonica Group	4331443	LOC4331443	Os03g0122300	flavanone 3-dioxygenase 2-like|Os03g0122300|naringenin,2-oxoglutarate 3-dioxygenase	OSNPB_030122300	flavanone 3-dioxygenase 2-like
	Oryza sativa Japonica Group	4336765	LOC4336765	Os04g0581100	protein DMR6-LIKE OXYGENASE 1|Os04g0581100|naringenin,2-oxoglutarate 3-dioxygenase	OSNPB_040581100	protein DMR6-LIKE OXYGENASE 1
	Oryza sativa Japonica Group	4333459	LOC4333459	Os03g0618300	probable 2-oxoglutarate-dependent dioxygenase At5g05600|Os03g0618300|naringenin,2-oxoglutarate 3-dioxygenase	OSNPB_030618300	probable 2-oxoglutarate-dependent dioxygenase At5g05600
flavonoid3'-hydroxylasc (F3'H)	Oryza sativa Japonica Group	4348304	LOC4348304	Os10g0320100	flavonoid 3'-monooxygenase CYP75B3-like|Os10g0320100|flavonoid 3'-hydroxylase	OSNPB_100320100, F3'H1	flavonoid 3'-monooxygenase CYP75B3-like
	Oryza sativa Japonica Group	4348299	LOC4348299	Os10g0317900	flavonoid 3'-monooxygenase CYP75B4-like|Os10g0317900	OSNPB_100317900	flavonoid 3'-monooxygenase CYP75B4-like
	Oryza sativa Japonica Group	4326925	LOC4326925	Os01g0700500	flavonoid 3'-monooxygenase|Os01g0700500|P0047E11.7-1|P0454A11.26-1|flavonoid 3'-hydroxylase-like	OSNPB_010700500	flavonoid 3'-monooxygenase
	Oryza sativa Japonica Group	4347175	LOC4347175	Os09g0441100	flavonoid 3'-monooxygenase|Os09g0441100|putative cytochrome P450 monooxygenase CYP92A1	OSNPB_090441100, OJ1344_B01.34	flavonoid 3'-monooxygenase
	Oryza sativa Japonica Group	4333585	LOC4333585	Os03g0650200	flavonoid 3'-monooxygenase|Os03g0650200	OSNPB_030650200	flavonoid 3'-monooxygenase
flavonol synthase (FLS)	Oryza sativa Japonica Group	4330843	LOC4330843	Os02g0767300	flavonol synthase/flavanone 3-hydroxylase|Os02g0767300|putative flavonol synthase	OSNPB_020767300, OJ1004_A11.27	flavonol synthase/flavanone 3-hydroxylase
	Oryza sativa Japonica Group	4345848	LOC4345848	Os08g0480200	flavanone 3-dioxygenase 2-like|OSJNBb0092C08.2|Os08g0480200|putative flavonol synthase	OSNPB_080480200, OJ1113_A10.32	flavanone 3-dioxygenase 2-like
flavone synthase II (FNSII)	Oryza sativa Japonica Group	4334886	LOC4334886	Os04g0101400	cytochrome P450 93G1-like	OSNPB_040101400	flavone synthase II
Genes enriched in KEGG terms ko00941 and ko00944				Os09g0543900	Transferase family protein
				Os04g0664500	agmatine hydroxycinnamoyl transferase 1,OsAHT1
				Os06g0185500	Hydroxycinnamoyltransferase 4, OsHCT4
				Os11g0182200	benzoyltransferase protein 1
				Os07g0148200	Similar to Flavonol 3-O-glucosyltransferase
				Os08g0205000	Transferase domain containing protein
				Os03g0367101	Similar to cytochrome P450 flavonoid 3',5'-hydroxylase
genes markered with green color were colledted from NCBI
The yellow part is to show that there are 15 genes enriched in the flavonoid metabolism pathway, 8 genes involving in the synthesis of Kaempferide, Apigenin and Quercetin (markered with red color), and the remaining 7 genes not involving in the above pathway, but play other functions in flavonoid metabolism.

## Sheet: Sheet4
expression of genes involving in the flavonoids biosynthesis
Description	Gene_ID	ZH11-ck1	ZH11-ck2	ZH11-ck3	ZH11-7d1	ZH11-7d2	ZH11-7d3
phenylalanine ammonia-lyase (PAL)	Os05g0427400	23.0555	25.9143	25.055	65.8068	78.8412	44.3521
	Os04g0518400	0.90969	1.10473	2.08745	3.38686	3.7273	3.83795
	Os02g0627100	17.9458	13.4801	16.8145	39.0459	46.7225	40.9744
	Os04g0518100	45.5836	30.1019	28.3572	98.454	72.745	66.8545
trans-cinnamate 4-monooxygenase (C4H )	Os02g0467600	0.548559	0.189115	1.43346	3.75438	2.9562	7.66825
	Os05g0320700	36.4441	33.766	16.3682	125.023	121.312	84.9599
4-coumarate-CoA ligase (4CL)	Os08g0245200	1.15913	0.97904	1.03069	4.37789	2.76747	3.66551
	Os01g0901500	2.0427	3.51341	1.32098	8.33047	7.02293	6.41752
	Os03g0132000	18.3479	20.1442	12.7316	31.8029	41.3107	31.4932
chalcone synthase (CHS)	Os07g0214900	0	0.107287	0	3.75153	1.85753	0.795783
	Os03g0245700	9.3061	3.35597	4.03262	14.8359	8.04904	16.5949
	Os07g0526400	0.322017	0.133218	0.794725	0.550977	1.53766	2.15191
flavonoid3'-hydroxylasc (F3'H)	Os10g0320100	0.160601	0.232542	0	3.84708	1.57211	2.37644
	Os10g0317900	0.294343	0.142064	0	2.6841	5.62206	4.91744
	Os03g0650200	0.0846632	0.204313	0.0430181	0.783563	0.687266	0.444534
chalcone isomerase (CHI)	Os11g0116300	4.03869	4.30464	4.3607	22.7202	9.16043	14.0567
flavanone 3-dioxygenase (F3H)	Os04g0581000	0.934313	0.636628	1.50797	4.84717	4.82884	3.56779
flavonol synthase (FLS)	Os02g0767300	0.0612612	0.236541	0.0622548	0.733734	1.46264	0.467867
flavone synthase II (FNSII)	Os04g0101400	0.0430875	0.0831845	0	0.234575	0	0.0411338
	Gene_ID	ZH11-ck1	ZH11-ck2	ZH11-ck3	ZH11-7d1	ZH11-7d2	ZH11-7d3
Transferase domain containing protein	Os08g0205000	0.569254	0.659399	0.115697	1.85946	2.17459	1.68467
benzoyltransferase protein 1	Os11g0182200	7.52515	12.1067	8.66682	22.7782	21.4162	15.8525
Hydroxycinnamoyltransferase 4, OsHCT4	Os06g0185500	1.64637	0.688668	3.51344	15.7153	5.86996	8.06814
flavonoid 3',5'-hydroxylase	Os03g0367101	5.02924	5.54824	0.243372	19.2963	13.0367	11.2028
Transferase family protein	Os09g0543900	3.45622	6.60233	1.33097	10.2202	9.83277	6.46008
agmatine hydroxycinnamoyl transferase 1,OsAHT1	Os04g0664500	0.0445503	0	0	1.35822	0.212732	3.44495
Flavonol 3-O-glucosyltransferase	Os07g0148200	0.419701	0.495166	0.0947794	3.90974	0.846178	1.60268
