# Supplementary material for: Integrated transcriptome and metabolome analysis revealed that flavonoids enhanced the resistance of Oryza sativa against Meloidogyne graminicola
Source: Front Plant Sci. 2023 Mar 31;14:1137299. doi: 10.3389/fpls.2023.1137299 (PMC10102519; doi:10.3389/fpls.2023.1137299)
Supplement: Supplementary file 5 [file Table_5.xlsx]

## Sheet: Sheet1
Description	Gene_ID	Primer Sequence
phenylalanine ammonia-lyase (PAL)	Os05g0427400	CTCATCGACGTCTCCCGC
		GCGGGTGTTGTCCATGGA
	Os04g0518400	TCGGCCTCATCTCGTCCA
		CCTGGCATAGCGCGATCA
	Os02g0627100	CTCATCGACGTCTCCCGC
		GCGGGTGTTGTCCATGGA
	Os04g0518100	TCGGCCTCATCTCGTCCA
		CCTGGCATAGCGCGATCA
trans-cinnamate 4-monooxygenase (C4H )	Os02g0467600	GGTGCGCGATCGACCATA
		GACCAGAGCGTCGTCTCG
	Os05g0320700	CAGGCGGTGGTGAAGGAG
		TCGTTGGCGAGGAACCAC
4-coumarate-CoA ligase (4CL)	Os08g0245200	AAGGTGAAGTCCGGTGCG
		CAAGCGACTTCCCGGTGT
	Os01g0901500	TGCGTCGTTATCGGGTCG
		TGGTGCCCGACGAGTAGA
	Os03g0132000	GTCGCGCTCATCCTCTCC
		TCTCGGCGGGGGTATTGA
chalcone synthase (CHS)	Os07g0214900	CGAGGCAGGACATGGTGG
		ACTCCGTTGGTCGTGCAG
	Os03g0245700	TGCAGCCTCTTCAACCCG
		GCATGTCCTTGGCGAGGT
	Os07g0526400	TCGTCGTGACCACCAACG
		GCAGCCGTTGAGGTGGAT
flavonoid3'-hydroxylasc (F3'H)	Os10g0320100	TCGGAGCAGGACGGAGAA
		CAGTCGAACCCGTGCACT
	Os10g0317900	TTTGCGCCGTCAACCTCT
		AACCATCAGCACGGCCTC
	Os03g0650200	TTCCTGCCAGAGCGCTTC
		CCAGCGCCACCATCTTCA
chalcone isomerase (CHI)	Os11g0116300	GGCAAGAAGGCCGAGGAG
		AGCTGCACGCCGTATTGT
flavanone 3-dioxygenase (F3H)	Os04g0581000	GTTGCTGTCCACCGTCGA
		GAGGCGAGGTCGATGAGC
flavonol synthase (FLS)	Os02g0767300	CCGACGCCCTCATCATCC
		CCTTGTCCACCGTCGTCC
flavone synthase II (FNSII)	Os04g0101400	CCTTCAACGCCGACGACT
		ACCTCTTGTGCACGTCGG
